# Supplementary material for: Nuclear actin structure regulates chromatin accessibility
Source: Nat Commun. 2024 May 15;15:4095. doi: 10.1038/s41467-024-48580-y (PMC11096319; doi:10.1038/s41467-024-48580-y)
Supplement: Supplementary file 4 — Supplementary Data 1-10 [file 41467_2024_48580_MOESM4_ESM.xlsx]

## Sheet: ST1. ATAC_DESeq_CK666_vs_ctrl
Supplementary Data 1: Regions of differential chromatin accessibility between MSC cells with CK666 added vs control cells (DESeq2 using Wald Test; adjusted p-values calculated using the Benjamini-Hochberg correction).
Genomic Region	Base Mean	Log2FoldChange	LFC SE	Stat	P-value	Adjusted P-value
chr5.52615324.52617794	662.723	2.84211	0.0881061	32.2578	2.73251e-228	6.73884e-223
chr12.59039548.59041623	796.706	-2.43405	0.0815627	-29.8427	1.09287e-195	1.3476e-190
chr1.171499689.171503136	2583.89	-1.50564	0.0605423	-24.8692	1.60222e-136	1.31711e-131
chr1.149946908.149947492	310.343	2.72507	0.121962	22.3435	1.39559e-110	8.60439e-106
chr1.72255953.72258300	397.686	-2.6278	0.118733	-22.132	1.554e-108	7.66486e-104
chr11.43351176.43351695	471.818	2.1501	0.100008	21.4993	1.57893e-102	6.48986e-98
chr1.72225724.72229516	1261.46	-1.48085	0.0714912	-20.7138	2.60199e-95	9.16708e-91
chr1.20877379.20878244	299.43	2.66407	0.131477	20.2626	2.74811e-91	8.47163e-87
chr1.192744472.192746959	860.181	-1.8921	0.0937331	-20.1861	1.2983e-90	3.55759e-86
chr2.94432764.94433312	188.247	3.54597	0.178805	19.8315	1.59239e-87	3.92711e-83
chr18.52512240.52516874	301.352	-2.87483	0.148016	-19.4225	4.98075e-84	1.11667e-79
chr1.193137958.193139147	233.485	2.81569	0.146323	19.243	1.61639e-82	3.32191e-78
chr1.17488721.17489759	502.307	-1.72935	0.0904576	-19.1178	1.79515e-81	3.4055e-77
chr4.144875610.144876140	1024.89	-1.34159	0.0707077	-18.9737	2.81421e-80	4.95737e-76
chr19.15904597.15905189	304.14	2.29831	0.125339	18.3367	4.21325e-75	6.92706e-71
chr5.92763484.92764029	695.59	-1.5736	0.0865404	-18.1834	6.98706e-74	1.07696e-69
chrX.18138220.18138771	258.228	2.6663	0.147251	18.1072	2.79663e-73	4.05703e-69
chr4.70621348.70622642	264.76	2.37765	0.134841	17.633	1.37567e-69	1.8848e-65
chr1.177588361.177589115	898.681	-1.39327	0.079319	-17.5654	4.53187e-69	5.88229e-65
chr6.67032397.67035047	262.348	2.3259	0.134055	17.3503	1.96111e-67	2.41822e-63
chr6.141474614.141475137	229.854	2.61326	0.15409	16.9593	1.64401e-64	1.93067e-60
chr10.95885034.95886960	192.591	-2.87019	0.169799	-16.9034	4.24779e-64	4.76172e-60
chr6.95668489.95669653	1369.2	-1.18228	0.0705503	-16.7579	4.95541e-63	5.31343e-59
chr2.45114527.45115063	151.555	3.11017	0.187025	16.6297	4.24869e-62	4.36583e-58
chr6.140895174.140896731	388.048	-1.69543	0.102112	-16.6035	6.57123e-62	6.48231e-58
chr10.124296612.124298434	666.122	-1.3575	0.0819432	-16.5663	1.22034e-61	1.15753e-57
chr2.170345043.170346838	297.74	1.99015	0.120471	16.5198	2.64174e-61	2.41296e-57
chr5.125380018.125383723	880.921	1.17656	0.0716222	16.4272	1.22072e-60	1.07518e-56
chr2.115547362.115548914	222.625	-2.28168	0.139238	-16.3869	2.37343e-60	2.01838e-56
chr16.85069917.85070564	112.901	3.94949	0.24139	16.3614	3.60602e-60	2.96435e-56
chr10.57477111.57477870	322.374	1.97919	0.121658	16.2685	1.65182e-59	1.31409e-55
chr11.44390038.44390640	389.554	1.57497	0.0970081	16.2355	2.83069e-59	2.18155e-55
chr12.54697809.54700977	531.508	-1.6334	0.100644	-16.2295	3.11826e-59	2.33035e-55
chr9.37686780.37688388	181.643	2.783	0.17188	16.1915	5.79262e-59	4.20164e-55
chr6.142275060.142276494	652.534	-1.26988	0.07866	-16.1439	1.25315e-58	8.82995e-55
chr2.134946837.134947416	299.57	1.83984	0.114145	16.1185	1.8919e-58	1.29604e-54
chr6.140629380.140629931	161.127	2.90365	0.180405	16.0951	2.76008e-58	1.83968e-54
chr7.114214368.114214957	222.995	2.17521	0.135562	16.0458	6.1143e-58	3.96813e-54
chr8.81750963.81751608	115.565	3.67027	0.230501	15.923	4.38589e-57	2.77342e-53
chr2.62725025.62726470	735.196	-1.24951	0.0797325	-15.6713	2.37761e-55	1.46589e-51
chr6.135383277.135385547	300.657	-1.94733	0.125094	-15.567	1.22034e-54	7.34041e-51
chr14.123236980.123238072	400.269	-1.5892	0.102125	-15.5612	1.3352e-54	7.84009e-51
chr8.117096250.117098457	236.584	2.16901	0.139436	15.5556	1.45686e-54	8.35547e-51
chr6.125653340.125653874	447.777	1.64917	0.106391	15.501	3.4146e-54	1.91386e-50
chr2.173017485.173018031	269.963	2.03906	0.131776	15.4737	5.22416e-54	2.86304e-50
chr10.10456928.10457506	401.864	1.50095	0.0974803	15.3975	1.70077e-53	9.11822e-50
chr10.105277674.105279282	345.611	-1.85324	0.121078	-15.3061	6.95738e-53	3.65066e-49
chr6.122570628.122574252	1036.97	-1.07987	0.0706523	-15.2842	9.73989e-53	5.00421e-49
chr1.78745384.78745981	386.332	1.53722	0.100765	15.2555	1.5133e-52	7.61645e-49
chr2.118127365.118130475	254.582	-2.63074	0.17262	-15.2401	1.9156e-52	9.44841e-49
chr10.57272228.57272873	151.896	2.90839	0.191107	15.2187	2.65749e-52	1.28506e-48
chr4.35304637.35305725	118.867	3.49147	0.229968	15.1824	4.62383e-52	2.19291e-48
chr1.72243657.72246718	869.256	-1.23623	0.0815684	-15.1557	6.94317e-52	3.23076e-48
chr12.91845289.91845893	138.36	2.97272	0.196913	15.0967	1.70336e-51	7.77921e-48
chr14.60244960.60245707	114.129	3.43923	0.229618	14.9781	1.02155e-50	4.58056e-47
chr6.43645169.43645690	346.77	1.72296	0.115222	14.9535	1.47806e-50	6.50917e-47
chr19.12759576.12760161	119.811	3.3259	0.222837	14.9253	2.25739e-50	9.59847e-47
chr5.97108263.97111038	285.584	1.85456	0.124252	14.9259	2.23634e-50	9.59847e-47
chr2.102721639.102723052	235.364	1.89705	0.127398	14.8907	3.78944e-50	1.55757e-46
chr1.193413272.193414533	664.979	-1.35034	0.0906822	-14.891	3.77349e-50	1.55757e-46
chr1.72255084.72255776	1048.55	-1.17716	0.0791168	-14.8788	4.52803e-50	1.83064e-46
chr5.150583644.150584172	306.42	1.74134	0.117474	14.8232	1.03654e-49	4.12306e-46
chr11.31382099.31382667	306.748	-1.97945	0.133635	-14.8123	1.21928e-49	4.77293e-46
chr1.58164151.58164783	112.23	3.36024	0.227581	14.765	2.46184e-49	9.48643e-46
chr6.8172010.8172539	538.979	-1.2977	0.0879615	-14.7531	2.94056e-49	1.11568e-45
chr6.120957100.120958983	179.58	2.28325	0.154804	14.7493	3.10686e-49	1.16092e-45
chr17.70690117.70690667	87.181	4.48695	0.304312	14.7446	3.33481e-49	1.22749e-45
chr4.47504894.47505654	703.556	-1.17029	0.0794131	-14.7368	3.74177e-49	1.35704e-45
chr6.66964121.66966196	341.354	1.7126	0.116602	14.6876	7.74195e-49	2.7671e-45
chr14.45319908.45322319	304.593	1.67103	0.114041	14.6529	1.29029e-48	4.54581e-45
chr8.72978149.72979083	134.028	2.65112	0.18096	14.6503	1.34078e-48	4.65718e-45
chr17.88516376.88518087	170.689	2.56096	0.175471	14.5948	3.03049e-48	1.03801e-44
chr9.116847084.116847652	194.65	2.55335	0.175294	14.5661	4.61425e-48	1.55884e-44
chr14.122129977.122130513	230.809	2.1592	0.1483	14.5597	5.06497e-48	1.68798e-44
chr2.64080009.64080541	256.341	-2.15062	0.148646	-14.4681	1.92678e-47	6.33569e-44
chr1.195129794.195130339	205.441	2.17347	0.150582	14.4338	3.17062e-47	1.02885e-43
chr1.181061968.181062618	158.816	2.57222	0.178486	14.4113	4.39255e-47	1.40685e-43
chr1.143946818.143947370	166.801	2.33529	0.162309	14.388	6.15677e-47	1.94662e-43
chr8.77342076.77342968	424.404	1.53958	0.107067	14.3795	6.9558e-47	2.17141e-43
chr3.147853188.147853717	518.17	1.41883	0.0987468	14.3683	8.1801e-47	2.52169e-43
chr7.119019138.119019991	266.306	1.86355	0.130749	14.2529	4.30151e-46	1.30966e-42
chr5.115488613.115491588	823.178	-1.04346	0.0735779	-14.1817	1.18882e-45	3.57541e-42
chr6.13555190.13555711	226.937	1.95201	0.13782	14.1635	1.5413e-45	4.57965e-42
chr6.13050775.13051316	652.64	-1.17819	0.0833062	-14.1429	2.06644e-45	6.06691e-42
chr7.107719531.107720642	622.51	-1.33623	0.094506	-14.1391	2.18161e-45	6.32967e-42
chr11.35065807.35066328	808.053	-1.17631	0.0832748	-14.1257	2.63802e-45	7.56489e-42
chr2.173014474.173015482	311.31	1.69442	0.120126	14.1054	3.51755e-45	9.97113e-42
chrX.77477431.77478118	136.918	2.49095	0.176921	14.0795	5.07728e-45	1.42289e-41
chr3.123722536.123723057	258.862	2.18078	0.15507	14.0632	6.39237e-45	1.77131e-41
chr5.77516923.77517984	1238.81	-1.04967	0.0749117	-14.012	1.31588e-44	3.60576e-41
chr14.8802075.8802873	137.713	2.82229	0.201769	13.9877	1.85249e-44	5.0204e-41
chr10.79105484.79106985	526.198	-1.21473	0.0876017	-13.8665	1.01088e-43	2.70977e-40
chr19.53317802.53318923	134.92	2.46005	0.177514	13.8584	1.13237e-43	3.00282e-40
chr5.118516392.118516989	291.932	-1.69366	0.122575	-13.8173	2.00465e-43	5.25936e-40
chr1.21240225.21240783	123.65	2.84736	0.206443	13.7925	2.8281e-43	7.34165e-40
chr9.92620923.92622286	500.971	1.25742	0.0913432	13.7658	4.09128e-43	1.05102e-39
chr10.8811692.8812425	93.8984	3.60134	0.262324	13.7286	6.84681e-43	1.74076e-39
chr3.126498766.126499305	94.9204	3.12387	0.227964	13.7034	9.69403e-43	2.4395e-39
chr1.95467967.95469253	352.109	1.4544	0.106207	13.694	1.10282e-42	2.7472e-39
chr16.58756134.58756653	990.342	-1.12339	0.0821661	-13.6722	1.48757e-42	3.6686e-39
chr3.126528099.126528667	161.549	2.39943	0.175759	13.6518	1.97012e-42	4.81054e-39
chr3.83885020.83885554	205.231	1.95287	0.143075	13.6492	2.04081e-42	4.9343e-39
chr2.122944620.122945284	122.97	2.83712	0.207914	13.6457	2.14251e-42	5.1299e-39
chr2.65119606.65120591	529.739	-1.15706	0.0850789	-13.5999	4.01233e-42	9.5145e-39
chr3.129630952.129631538	92.1585	3.50955	0.258118	13.5967	4.19004e-42	9.84128e-39
chr2.80486858.80487446	130.847	2.43847	0.179715	13.5686	6.1516e-42	1.43122e-38
chr17.31703484.31704042	167.923	2.17302	0.160303	13.5557	7.33208e-42	1.68992e-38
chr1.6179750.6181639	168.905	-2.38226	0.175983	-13.5369	9.47104e-42	2.1627e-38
chr8.118139830.118141222	171.587	2.33946	0.172863	13.5336	9.90253e-42	2.24049e-38
chr18.68678386.68679462	394.737	1.53975	0.113813	13.5288	1.05754e-41	2.37097e-38
chr2.21164184.21165118	175.242	2.29291	0.170331	13.4615	2.63529e-41	5.80275e-38
chr10.89743186.89743706	606.611	-1.25264	0.0930529	-13.4616	2.63306e-41	5.80275e-38
chr1.137751236.137752154	158.433	2.52825	0.188182	13.4352	3.76256e-41	8.21161e-38
chr4.117190005.117192277	365.502	-1.5369	0.115125	-13.3499	1.18584e-40	2.56533e-37
chr10.19939152.19940680	124.131	2.55095	0.191245	13.3387	1.37922e-40	2.95773e-37
chr7.73426830.73427395	140.663	2.34038	0.175648	13.3242	1.67336e-40	3.55757e-37
chr8.72827247.72828141	92.4442	3.50015	0.262765	13.3205	1.76e-40	3.7098e-37
chr18.52528214.52530244	696.601	-1.04284	0.0785368	-13.2783	3.09144e-40	6.46103e-37
chr11.8451568.8452103	420.352	-1.43844	0.108366	-13.2739	3.27878e-40	6.79499e-37
chr3.142439483.142439996	727.04	-1.00124	0.0755689	-13.2494	4.5493e-40	9.34946e-37
chr14.120335794.120336891	559.705	1.20282	0.0909424	13.2261	6.19951e-40	1.26356e-36
chr11.110880921.110881468	536.505	-1.20558	0.0912257	-13.2153	7.15875e-40	1.44711e-36
chr1.7206228.7207631	338.944	1.45995	0.11056	13.205	8.20599e-40	1.64531e-36
chr18.84804359.84804938	428.152	1.38618	0.105574	13.13	2.21692e-39	4.40911e-36
chr15.25965910.25966975	303.775	-1.52266	0.116402	-13.081	4.2292e-39	8.34393e-36
chr1.82041130.82041777	176.172	-2.01146	0.153883	-13.0713	4.80234e-39	9.37824e-36
chr1.16109218.16109746	258.77	-1.69165	0.129421	-13.0709	4.8295e-39	9.37824e-36
chr10.105851673.105853050	109.078	2.87461	0.221263	12.9918	1.36113e-38	2.62249e-35
chr10.40259054.40261341	222.46	-1.80712	0.139497	-12.9545	2.21569e-38	4.23587e-35
chr9.98618057.98618695	91.1212	3.07659	0.237819	12.9367	2.79334e-38	5.29912e-35
chr5.97124874.97126469	133.479	2.4463	0.189122	12.935	2.85495e-38	5.37466e-35
chr1.119107954.119109036	738.727	-1.04165	0.0808587	-12.8823	5.65931e-38	1.05734e-34
chr1.46845102.46847014	461.253	1.16667	0.0905871	12.879	5.91189e-38	1.09622e-34
chr8.128202340.128202993	107.021	2.67863	0.20802	12.8768	6.08227e-38	1.1194e-34
chr2.55652660.55653180	546.607	-1.19805	0.0931154	-12.8663	6.96453e-38	1.27227e-34
chrX.97360653.97361459	91.2126	3.15871	0.245852	12.848	8.82607e-38	1.60048e-34
chr5.48086116.48086951	126.723	2.56414	0.201009	12.7563	2.87411e-37	5.17375e-34
chr3.159193105.159193756	287.557	-1.53886	0.120733	-12.746	3.28361e-37	5.86807e-34
chr8.75100387.75105867	376.925	1.46412	0.115083	12.7223	4.44749e-37	7.89083e-34
chr13.119177674.119178219	461.189	-1.32599	0.104259	-12.7183	4.67784e-37	8.24025e-34
chr1.97615068.97616063	92.0275	3.26085	0.256847	12.6957	6.24965e-37	1.0931e-33
chr2.151524461.151525025	328.785	-1.71367	0.135481	-12.6488	1.13538e-36	1.97186e-33
chr18.82725043.82726303	168.935	2.01967	0.159743	12.6433	1.21864e-36	2.10167e-33
chr17.90059351.90060662	405.841	1.21695	0.0971865	12.5218	5.67633e-36	9.72138e-33
chr6.72370983.72372104	677.682	-1.03493	0.0827996	-12.4992	7.53638e-36	1.28179e-32
chr5.14087928.14088519	226.099	-1.86698	0.14942	-12.4948	7.96757e-36	1.34585e-32
chr2.13582798.13584968	480.397	-1.18025	0.0945821	-12.4786	9.77374e-36	1.63971e-32
chr15.50479881.50480429	456.208	-1.42192	0.114182	-12.4531	1.34521e-35	2.22653e-32
chr17.12186856.12188247	99.6666	2.75557	0.221346	12.4492	1.41305e-35	2.32321e-32
chr8.8990674.8991202	452.203	-1.19367	0.0959257	-12.4437	1.51365e-35	2.47214e-32
chr15.12100811.12101428	65.0741	4.12335	0.331507	12.4382	1.62068e-35	2.62953e-32
chr6.6496687.6497292	133.547	2.31601	0.186232	12.4362	1.66295e-35	2.68047e-32
chr1.151482430.151482955	68.5031	3.85586	0.3101	12.4343	1.70291e-35	2.72706e-32
chr8.76592912.76595389	241.209	1.6293	0.131148	12.4234	1.95196e-35	3.10572e-32
chr1.73682814.73683889	489.548	-1.19269	0.0960458	-12.4179	2.08914e-35	3.30267e-32
chr11.83272426.83274785	209.879	-1.76491	0.142313	-12.4016	2.56214e-35	4.02463e-32
chr1.78649200.78650160	824.575	-1.00335	0.0809197	-12.3993	2.63466e-35	4.11235e-32
chr16.38694847.38695427	561.191	-1.20688	0.0973675	-12.3951	2.77959e-35	4.31128e-32
chr3.9117811.9118320	62.5006	4.7242	0.381414	12.386	3.11054e-35	4.79445e-32
chrX.49330096.49331389	100.053	2.73611	0.22113	12.3733	3.64599e-35	5.58487e-32
chr13.59483261.59483837	227.079	1.60738	0.130077	12.3571	4.45822e-35	6.78687e-32
chr8.103301782.103302334	265.302	-1.61816	0.131018	-12.3507	4.826e-35	7.30168e-32
chr3.109165168.109166330	433.561	1.22771	0.0995658	12.3306	6.19769e-35	9.31985e-32
chr12.9176073.9176670	291.599	-1.44581	0.117813	-12.2721	1.27932e-34	1.90061e-31
chr16.48738391.48738947	148.89	2.11486	0.172543	12.257	1.54068e-34	2.2752e-31
chr6.31050758.31052313	213.936	-1.73091	0.141245	-12.2547	1.58601e-34	2.3282e-31
chr1.95338544.95340137	386.759	1.28181	0.104682	12.2449	1.78988e-34	2.59655e-31
chr2.14278709.14279742	369.738	-1.24385	0.101579	-12.2451	1.7836e-34	2.59655e-31
chr12.118997211.118997743	192.448	1.87751	0.153531	12.2289	2.17928e-34	3.12469e-31
chr12.65211440.65212015	114.338	2.85818	0.233719	12.2292	2.17182e-34	3.12469e-31
chr17.42387747.42388354	297.101	-1.34646	0.11011	-12.2283	2.19603e-34	3.13052e-31
chr18.60802787.60803363	80.3371	3.13522	0.256669	12.215	2.58351e-34	3.66171e-31
chr14.36799237.36801744	514.886	-1.26747	0.103811	-12.2095	2.76746e-34	3.90001e-31
chr5.96345044.96345572	193.125	1.70051	0.139436	12.1957	3.27649e-34	4.59112e-31
chr12.59041737.59042307	87.6019	-3.4144	0.280009	-12.1939	3.34991e-34	4.66749e-31
chr12.118608664.118610280	175.749	2.04043	0.16734	12.1933	3.37522e-34	4.67633e-31
chr3.41903021.41903885	243.101	-1.81927	0.14949	-12.1699	4.4988e-34	6.19821e-31
chr15.95931258.95931815	606.972	-1.23561	0.101541	-12.1687	4.5641e-34	6.25325e-31
chr1.194658418.194660029	551.259	-1.30518	0.1074	-12.1525	5.5621e-34	7.5785e-31
chr18.3386022.3386542	61.2618	3.97198	0.326883	12.1511	5.66037e-34	7.67002e-31
chr5.101998913.101999434	65.3544	3.95873	0.325911	12.1467	5.97387e-34	8.05058e-31
chr1.68973613.68974648	433.18	1.31399	0.10822	12.1418	6.34393e-34	8.50283e-31
chr12.108893235.108893762	249.374	1.46807	0.120978	12.135	6.89445e-34	9.19076e-31
chr2.4326128.4327496	520.186	-1.08024	0.089151	-12.117	8.58329e-34	1.13806e-30
chr13.13474899.13475460	166.457	-2.08329	0.172229	-12.0961	1.10797e-33	1.4612e-30
chr2.77975479.77976498	445.052	1.29038	0.106873	12.074	1.44959e-33	1.8915e-30
chr10.60770795.60771356	126.175	2.57681	0.213448	12.0723	1.47991e-33	1.9209e-30
chr14.19736520.19738022	349.717	-1.47674	0.12235	-12.0698	1.52496e-33	1.96901e-30
chr1.118525199.118525849	68.0595	3.53111	0.293011	12.0511	1.91308e-33	2.45728e-30
chr8.115536687.115537241	416.412	-1.38476	0.115018	-12.0395	2.20157e-33	2.81319e-30
chr16.52060858.52061391	537.628	-1.11315	0.0926778	-12.0109	3.1133e-33	3.95769e-30
chr2.173384970.173385626	267.867	-1.4885	0.124449	-11.9607	5.71009e-33	7.22157e-30
chr15.27405643.27406229	291.916	-1.33756	0.111925	-11.9505	6.4557e-33	8.12289e-30
chr6.136475078.136475622	184.779	1.93886	0.162303	11.946	6.8147e-33	8.53107e-30
chr14.121321372.121322412	196.565	1.88576	0.157904	11.9424	7.11109e-33	8.85715e-30
chr13.101662855.101663372	327.52	1.47134	0.123262	11.9367	7.62154e-33	9.44523e-30
chr1.16790677.16791376	154.447	2.23979	0.188048	11.9108	1.04005e-32	1.28247e-29
chr14.67858780.67859328	146.944	2.00109	0.168078	11.9057	1.10504e-32	1.35583e-29
chr6.137465189.137465729	376.313	1.25825	0.105863	11.8857	1.40524e-32	1.71562e-29
chr8.14850375.14851626	127.291	2.24517	0.18893	11.8836	1.43976e-32	1.74911e-29
chr5.122230037.122230601	60.0881	4.00193	0.33693	11.8776	1.54677e-32	1.8699e-29
chr4.150784304.150785599	289.12	-1.57926	0.13304	-11.8706	1.68354e-32	2.02409e-29
chr17.17861354.17862812	359.2	-1.29899	0.109433	-11.8702	1.69073e-32	2.02409e-29
chr7.105465477.105466004	242.101	-1.48845	0.125401	-11.8695	1.70445e-32	2.03066e-29
chr19.9985092.9986963	180.345	1.83148	0.15474	11.8358	2.54925e-32	3.02254e-29
chr4.115648515.115649783	244.32	1.48106	0.125232	11.8265	2.84637e-32	3.35867e-29
chr3.129159446.129159993	332.699	-1.39317	0.117939	-11.8126	3.35965e-32	3.94546e-29
chr8.91402846.91404524	265.886	1.50979	0.127859	11.8082	3.53871e-32	4.13605e-29
chr16.88075202.88075708	59.7569	4.14045	0.350864	11.8007	3.86987e-32	4.50177e-29
chr15.64533384.64533921	448.263	-1.09669	0.0929376	-11.8003	3.89024e-32	4.50422e-29
chr16.85116979.85118007	107.368	2.47051	0.209415	11.7972	4.03607e-32	4.65123e-29
chr9.82809113.82809738	57.9206	3.92249	0.332598	11.7935	4.21656e-32	4.83663e-29
chr1.114391942.114392498	122.068	2.42736	0.20591	11.7884	4.47771e-32	5.11241e-29
chr2.47998120.47999453	544.008	-1.0324	0.0876668	-11.7764	5.16794e-32	5.87328e-29
chr1.159900264.159901434	170.918	-2.00214	0.170111	-11.7696	5.59911e-32	6.33411e-29
chr6.40386753.40387257	63.0231	3.99947	0.340031	11.7621	6.11974e-32	6.89147e-29
chr7.3150249.3150821	160.01	-1.89131	0.160882	-11.7559	6.58897e-32	7.38615e-29
chr1.43767725.43768834	129.452	2.15285	0.183192	11.7519	6.90625e-32	7.70679e-29
chr1.193195049.193195897	211.726	1.83246	0.155971	11.7488	7.16683e-32	7.96155e-29
chr1.118428274.118428829	124.548	2.15176	0.183442	11.7299	8.95575e-32	9.90422e-29
chr1.133135428.133136440	88.4683	2.5928	0.221147	11.7243	9.56519e-32	1.0531e-28
chrX.52237436.52237988	203.161	1.57191	0.13416	11.7166	1.04735e-31	1.14798e-28
chr12.110207451.110207995	391.664	-1.25951	0.107523	-11.7138	1.08299e-31	1.18179e-28
chr7.96816886.96817786	69.6271	3.25021	0.277699	11.7041	1.21488e-31	1.31987e-28
chr12.119381541.119382461	123.223	2.27068	0.194099	11.6985	1.29665e-31	1.40253e-28
chr10.67115732.67116812	180.397	1.67624	0.14355	11.6771	1.66988e-31	1.79835e-28
chr17.23540427.23541283	158.974	-1.96914	0.168955	-11.6548	2.16883e-31	2.32552e-28
chr3.117773446.117773974	410.354	-1.29403	0.111036	-11.6541	2.18617e-31	2.33397e-28
chr2.74965260.74965946	69.1744	3.23816	0.277879	11.6531	2.21187e-31	2.35123e-28
chrX.159505038.159506051	178.741	-1.78289	0.15301	-11.6521	2.23808e-31	2.36887e-28
chr6.128969083.128970269	400.025	-1.28396	0.110219	-11.6491	2.31764e-31	2.44261e-28
chr1.178209238.178210491	347.938	1.28784	0.110629	11.641	2.54873e-31	2.67164e-28
chr4.109472543.109473086	180.704	1.68599	0.144835	11.6408	2.55662e-31	2.67164e-28
chr10.72658997.72660827	190.097	-1.61516	0.138828	-11.6343	2.76005e-31	2.87205e-28
chr6.87293115.87294320	370.389	-1.2929	0.111153	-11.6317	2.84419e-31	2.94717e-28
chr4.40151866.40153573	120.512	2.23286	0.192072	11.6252	3.07019e-31	3.16804e-28
chr1.153300859.153301768	98.5704	2.44829	0.210747	11.6172	3.37004e-31	3.46296e-28
chr14.64774544.64775127	57.6951	3.95689	0.341918	11.5726	5.67067e-31	5.80284e-28
chr1.172423324.172423880	354.067	-1.34274	0.116069	-11.5684	5.95491e-31	6.06852e-28
chr6.94080863.94081527	181.41	1.73178	0.149823	11.5588	6.6635e-31	6.76269e-28
chr6.129184344.129189574	327.461	1.44844	0.125467	11.5444	7.87612e-31	7.9281e-28
chr13.64388288.64389643	363.839	-1.44495	0.125297	-11.5322	9.07984e-31	9.10262e-28
chr1.154897265.154898255	277.536	1.51374	0.131314	11.5276	9.5789e-31	9.56405e-28
chr6.108318247.108318791	309.01	-1.57728	0.136875	-11.5235	1.00443e-30	9.98829e-28
chr19.8981733.8983216	481.65	-1.05884	0.0918931	-11.5226	1.01553e-30	1.00581e-27
chr10.77116400.77117817	192.69	1.70818	0.148383	11.512	1.14811e-30	1.13257e-27
chr15.51823009.51824051	136.775	1.91475	0.166353	11.5102	1.17239e-30	1.15192e-27
chr2.36281046.36281610	116.302	2.1807	0.18978	11.4907	1.46964e-30	1.43825e-27
chr14.122116137.122116659	55.1454	5.07456	0.441984	11.4813	1.63752e-30	1.5962e-27
chr6.8352524.8353056	292.171	-1.35276	0.118001	-11.4639	2.00206e-30	1.94387e-27
chr4.8888221.8888826	112.711	2.16591	0.189492	11.4301	2.95768e-30	2.86045e-27
chr10.12555690.12556285	173.053	-1.93815	0.169626	-11.4261	3.0987e-30	2.98513e-27
chr3.142227309.142232659	210.275	-1.58165	0.138438	-11.425	3.13814e-30	3.01135e-27
chr12.91496060.91496678	64.4731	3.29868	0.289974	11.3758	5.52077e-30	5.27719e-27
chr10.116268246.116268794	282.482	1.32988	0.117065	11.3601	6.60684e-30	6.29096e-27
chr1.16229427.16229971	465.566	-1.28548	0.113164	-11.3595	6.65281e-30	6.31037e-27
chr6.31099538.31101251	271.128	-1.41077	0.124225	-11.3565	6.88099e-30	6.5018e-27
chr4.99168556.99169126	117.182	2.20521	0.19454	11.3355	8.75152e-30	8.23768e-27
chr2.143241895.143242417	171.697	-1.863	0.1645	-11.3252	9.84159e-30	9.22853e-27
chr7.125767490.125768048	165.5	2.12066	0.187304	11.322	1.02119e-29	9.53951e-27
chr10.112139796.112140322	79.4181	3.18397	0.281666	11.3041	1.2527e-29	1.1658e-26
chr15.72836732.72838825	522.811	-1.05959	0.0938373	-11.2917	1.4414e-29	1.33637e-26
chr18.16679344.16679957	80.9304	2.8458	0.252037	11.2912	1.4506e-29	1.33986e-26
chr7.129530791.129531838	251.44	-1.56264	0.138724	-11.2644	1.9663e-29	1.80269e-26
chr1.109889397.109890039	97.6047	2.56943	0.228111	11.264	1.97641e-29	1.80525e-26
chr4.99005572.99006083	52.9917	4.85592	0.431555	11.2521	2.26025e-29	2.04932e-26
chr3.159474735.159475894	401.959	-1.10871	0.0985323	-11.2522	2.25831e-29	2.04932e-26
chr13.110633228.110634411	98.3466	2.70472	0.240432	11.2494	2.33135e-29	2.10604e-26
chr2.122665562.122667002	382.458	1.08313	0.0962882	11.2488	2.34709e-29	2.11253e-26
chr2.96755001.96755544	149.075	1.98768	0.176717	11.2478	2.37346e-29	2.12849e-26
chr1.16661224.16661760	430.479	-1.15428	0.102707	-11.2386	2.63486e-29	2.35436e-26
chr14.37184636.37186171	147.194	-1.86297	0.166056	-11.2189	3.29334e-29	2.93211e-26
chr2.16169207.16169734	137.706	-1.88365	0.16791	-11.2182	3.32005e-29	2.94526e-26
chr18.44559583.44560107	390.507	-1.28263	0.114563	-11.1959	4.27203e-29	3.77619e-26
chrX.137143646.137144883	164.537	1.78096	0.159237	11.1844	4.86292e-29	4.28313e-26
chr9.25042754.25043291	350.469	-1.31513	0.117624	-11.1808	5.06047e-29	4.44128e-26
chr14.62416643.62417184	231.674	1.55263	0.138989	11.1709	5.66212e-29	4.95169e-26
chr2.37587882.37588436	146.513	1.88475	0.168758	11.1683	5.8284e-29	5.07909e-26
chr17.66702819.66704142	108.401	2.47893	0.222735	11.1295	9.01352e-29	7.82707e-26
chr2.114885685.114886462	277.53	1.43835	0.129385	11.1169	1.03857e-28	8.97219e-26
chr2.69530975.69532067	111.014	2.18721	0.19675	11.1167	1.0405e-28	8.97219e-26
chr18.69608404.69608999	99.1341	2.59971	0.233941	11.1127	1.08835e-28	9.35209e-26
chr7.83838158.83838995	149.758	1.77698	0.159911	11.1123	1.09316e-28	9.36086e-26
chr5.48421884.48422442	71.3017	3.10011	0.279069	11.1088	1.13727e-28	9.70482e-26
chr3.145965528.145966117	80.4943	-2.55111	0.229693	-11.1066	1.16524e-28	9.90922e-26
chr1.72182169.72184192	499.417	1.02383	0.092312	11.0909	1.38834e-28	1.1766e-25
chr2.115775412.115776425	467.717	1.15524	0.104275	11.0787	1.59091e-28	1.34365e-25
chr11.20037178.20039178	113.782	2.28133	0.205983	11.0753	1.65344e-28	1.3917e-25
chr17.15573684.15574230	68.1352	2.98524	0.269577	11.0738	1.68128e-28	1.41032e-25
chr13.63108017.63109099	285.156	1.30649	0.118015	11.0705	1.74453e-28	1.45841e-25
chr14.9669749.9670333	58.7918	-3.49036	0.315613	-11.059	1.98287e-28	1.65206e-25
chr6.128767931.128768571	76.4141	2.79421	0.252847	11.051	2.16761e-28	1.7999e-25
chr6.65606763.65607352	636.814	-1.04498	0.0945721	-11.0496	2.20202e-28	1.82233e-25
chr6.100193734.100194271	226.861	-1.49836	0.135626	-11.0478	2.2464e-28	1.85285e-25
chr6.53801891.53802453	235.414	1.43444	0.130004	11.0338	2.62514e-28	2.15801e-25
chr3.151351611.151352131	545.667	-1.02552	0.0929633	-11.0315	2.69408e-28	2.20002e-25
chr16.58696728.58697277	129.25	2.17406	0.197149	11.0275	2.81456e-28	2.29082e-25
chr5.77379453.77380131	317.517	-1.23642	0.112151	-11.0246	2.90943e-28	2.36025e-25
chr3.41580520.41581529	176.072	1.62631	0.147701	11.0108	3.38942e-28	2.73166e-25
chr14.79216298.79217012	191.662	-1.75445	0.159357	-11.0096	3.43633e-28	2.76045e-25
chr12.16358889.16359453	139.278	-2.06291	0.187645	-10.9937	4.0986e-28	3.28176e-25
chr2.145321194.145322185	109.384	2.05827	0.187247	10.9923	4.16323e-28	3.32273e-25
chr15.57032965.57033497	197.448	1.53383	0.139614	10.9862	4.45253e-28	3.53077e-25
chr5.77428510.77429288	112.914	-2.16462	0.197161	-10.9789	4.82533e-28	3.81413e-25
chr1.64192746.64193392	59.8394	3.31996	0.302499	10.9751	5.03452e-28	3.96677e-25
chr2.108828019.108828911	58.4354	3.38786	0.309345	10.9517	6.51881e-28	5.10365e-25
chr12.98784191.98784752	310.397	1.50437	0.137371	10.9511	6.56233e-28	5.12146e-25
chr14.16957223.16958595	385.888	-1.16101	0.106134	-10.939	7.4982e-28	5.83339e-25
chr18.49715034.49715551	331.246	-1.29843	0.11887	-10.9231	8.94018e-28	6.93333e-25
chr1.51401960.51402630	147.44	1.81498	0.166489	10.9015	1.13379e-27	8.76527e-25
chr16.93962175.93962797	188.348	-1.67832	0.153968	-10.9005	1.14666e-27	8.83707e-25
chr4.13787921.13788440	307.054	-1.31664	0.1209	-10.8903	1.28172e-27	9.84716e-25
chr18.75659963.75660501	381.259	-1.20528	0.110853	-10.8728	1.55363e-27	1.18623e-24
chr10.31257529.31258065	253.95	1.36009	0.125338	10.8514	1.96434e-27	1.49059e-24
chr6.118983830.118985107	270.479	-1.32972	0.122545	-10.8508	1.97707e-27	1.49564e-24
chr2.45412567.45413111	364.847	-1.12109	0.103402	-10.8421	2.17464e-27	1.63507e-24
chr12.102616142.102616710	101.798	2.33801	0.215765	10.8359	2.32711e-27	1.7391e-24
chr2.163450327.163452048	92.6251	2.42904	0.224547	10.8175	2.84354e-27	2.11863e-24
chr1.75357147.75358313	205.749	1.48979	0.137867	10.806	3.22346e-27	2.39446e-24
chr2.170094508.170095389	107.758	2.24526	0.207891	10.8001	3.43677e-27	2.54525e-24
chr9.23694411.23694960	288.572	-1.31443	0.121763	-10.795	3.63437e-27	2.68352e-24
chr8.10664821.10665425	206.029	-1.58529	0.14702	-10.7828	4.15152e-27	3.05622e-24
chr19.38011341.38011960	67.6578	2.75617	0.255833	10.7733	4.60142e-27	3.37735e-24
chr3.129573529.129574086	151.645	1.8741	0.174171	10.7601	5.30927e-27	3.88533e-24
chr10.57357809.57358874	341.537	-1.25569	0.116709	-10.7592	5.36493e-27	3.91445e-24
chr2.91664730.91665242	50.3409	3.86382	0.359243	10.7555	5.58516e-27	4.06312e-24
chr8.61282184.61284283	536.045	1.01438	0.0943421	10.7522	5.78692e-27	4.19751e-24
chr3.41058150.41059498	107.495	2.27535	0.211691	10.7485	6.02582e-27	4.35797e-24
chr9.89684381.89685336	118.402	2.10729	0.196133	10.7442	6.31236e-27	4.55186e-24
chr3.55909212.55909781	55.4507	3.52858	0.328428	10.7439	6.33364e-27	4.55389e-24
chr15.64721667.64722426	65.674	2.83807	0.264323	10.7371	6.81397e-27	4.885e-24
chr2.174222182.174222863	77.0005	2.52992	0.236034	10.7185	8.33653e-27	5.95922e-24
chr12.72723776.72724370	293.844	1.27299	0.118784	10.7168	8.4863e-27	6.03131e-24
chr3.101533322.101533866	114.948	2.25185	0.210138	10.716	8.5581e-27	6.06486e-24
chr6.95590392.95591989	64.7091	3.20076	0.298802	10.712	8.9414e-27	6.31834e-24
chr4.45851571.45852145	177.835	1.6292	0.152167	10.7067	9.46796e-27	6.67132e-24
chr5.72222749.72223354	104.345	2.32388	0.217109	10.7038	9.77313e-27	6.86672e-24
chr2.115513611.115514167	279.576	1.39032	0.129903	10.7027	9.88419e-27	6.90541e-24
chr9.118873536.118874310	184.11	-1.79116	0.167352	-10.703	9.85817e-27	6.90541e-24
chr14.65691318.65692352	121.153	1.87953	0.176027	10.6775	1.29723e-26	9.01179e-24
chr3.31000913.31001689	77.6198	2.5602	0.240097	10.6632	1.51371e-26	1.04567e-23
chr1.4849347.4850387	69.0883	2.99205	0.280734	10.6579	1.60137e-26	1.10314e-23
chr8.79041359.79041904	116.136	2.06542	0.193869	10.6537	1.67606e-26	1.15138e-23
chr13.41436674.41437233	189.574	1.73677	0.163033	10.6528	1.69126e-26	1.15859e-23
chr3.60098485.60099018	242.655	1.40453	0.131887	10.6495	1.75332e-26	1.19447e-23
chr2.19665835.19666349	235.878	1.34356	0.126161	10.6496	1.75037e-26	1.19447e-23
chr3.24076984.24077521	51.5698	3.91937	0.368122	10.6469	1.80179e-26	1.22411e-23
chr13.112343576.112344096	279.757	-1.3176	0.124059	-10.6208	2.38502e-26	1.6159e-23
chr16.71322138.71322941	260.115	-1.35171	0.127314	-10.6171	2.48136e-26	1.67657e-23
chr6.135319404.135319949	288.19	-1.17035	0.110423	-10.5988	3.01818e-26	2.0337e-23
chr2.133426986.133427513	267.954	1.27726	0.120522	10.5977	3.05407e-26	2.05228e-23
chr9.65198947.65202369	323.727	-1.3754	0.130474	-10.5416	5.55243e-26	3.71091e-23
chr10.34127371.34130107	290.196	1.3725	0.130243	10.538	5.77189e-26	3.84715e-23
chr14.8030341.8031102	62.9833	2.87346	0.272692	10.5374	5.81009e-26	3.86217e-23
chr9.8558460.8559056	194.708	-1.4605	0.138639	-10.5346	5.98672e-26	3.96889e-23
chr17.64363621.64364172	228.281	1.47628	0.14034	10.5193	7.04055e-26	4.65501e-23
chr3.117038151.117039022	250.799	-1.36621	0.130016	-10.508	7.93948e-26	5.23533e-23
chr10.99297574.99298105	332.391	-1.16083	0.110495	-10.5057	8.13015e-26	5.34675e-23
chr12.67993394.67993954	89.2062	-2.3513	0.223839	-10.5044	8.24168e-26	5.40569e-23
chr14.40885078.40885614	190.288	1.80021	0.171481	10.498	8.82075e-26	5.75489e-23
chr18.20970999.20971573	429.243	-1.10547	0.105313	-10.497	8.91283e-26	5.79962e-23
chr15.100204484.100205029	70.1287	2.57511	0.245568	10.4864	9.9806e-26	6.47733e-23
chr4.93313717.93314475	191.986	1.52662	0.145624	10.4833	1.03061e-25	6.67102e-23
chr10.91073356.91073994	77.8927	2.56239	0.244509	10.4797	1.07044e-25	6.91068e-23
chr6.149332498.149333514	288.912	-1.32694	0.126714	-10.4719	1.16292e-25	7.48815e-23
chr2.39010585.39011704	100.658	2.39867	0.229111	10.4695	1.19282e-25	7.66067e-23
chr18.56760775.56761298	409.626	-1.03202	0.098603	-10.4664	1.23178e-25	7.89034e-23
chr5.97834689.97835244	200.405	1.52089	0.145506	10.4524	1.42821e-25	9.12489e-23
chrX.143366179.143366732	231.733	1.41093	0.135008	10.4508	1.45358e-25	9.26296e-23
chr1.150012360.150012903	253.205	1.29174	0.123669	10.4451	1.54253e-25	9.80446e-23
chr1.149949236.149949835	95.0478	2.45944	0.235747	10.4325	1.76144e-25	1.11671e-22
chr19.22222762.22223419	295.667	1.2645	0.121234	10.4302	1.80488e-25	1.14092e-22
chr6.56198459.56199013	146.088	1.78839	0.171466	10.43	1.80887e-25	1.14092e-22
chr4.4634451.4637048	349.152	-1.17801	0.112997	-10.4251	1.90389e-25	1.19778e-22
chr3.98197746.98198787	275.856	1.27382	0.122264	10.4187	2.03787e-25	1.27881e-22
chr16.87043601.87045137	199.565	1.4485	0.139109	10.4127	2.17033e-25	1.35848e-22
chr3.60097489.60098232	72.4466	2.54872	0.245328	10.389	2.78149e-25	1.73314e-22
chr9.76069132.76069679	136.614	-1.89153	0.182071	-10.389	2.78295e-25	1.73314e-22
chr16.90735570.90736128	362.686	-1.10759	0.106841	-10.3667	3.5128e-25	2.16579e-22
chr14.120924737.120926480	425.992	1.10533	0.106717	10.3576	3.86683e-25	2.37812e-22
chr1.69276843.69278027	147.04	-1.66814	0.161082	-10.3559	3.93627e-25	2.4148e-22
chr14.9197271.9197940	201.218	-1.55486	0.150155	-10.3551	3.96973e-25	2.42928e-22
chr6.135375826.135376959	137.797	-1.78438	0.172352	-10.3531	4.05185e-25	2.4734e-22
chr16.37789788.37791285	366.153	-1.12038	0.108352	-10.3402	4.63423e-25	2.82193e-22
chr11.74647782.74648394	74.0336	2.72841	0.26399	10.3353	4.87897e-25	2.96364e-22
chr4.81129224.81130288	199.623	-1.59969	0.154786	-10.3349	4.90092e-25	2.96966e-22
chr2.152349058.152350417	88.6368	2.31885	0.224407	10.3332	4.98496e-25	3.01317e-22
chr6.34864958.34866176	333.575	-1.19542	0.115698	-10.3323	5.03633e-25	3.03679e-22
chr8.85573981.85574597	138.428	1.80355	0.174613	10.3289	5.21791e-25	3.1386e-22
chr5.100587528.100588059	250.015	-1.43614	0.139125	-10.3227	5.56422e-25	3.33876e-22
chr6.42582668.42583185	517.511	-1.02228	0.0990351	-10.3224	5.57926e-25	3.33966e-22
chr19.12002134.12002668	180.402	-1.55128	0.150368	-10.3165	5.93169e-25	3.54202e-22
chr18.26443832.26445201	85.8218	2.48202	0.240613	10.3154	6.00371e-25	3.5747e-22
chr2.144672419.144673142	237.385	-1.49411	0.144881	-10.3126	6.17861e-25	3.66286e-22
chr9.118031521.118032201	83.6988	2.35037	0.227966	10.3102	6.33797e-25	3.74832e-22
chr2.145730355.145730889	431.859	-1.04531	0.101642	-10.2842	8.30131e-25	4.89771e-22
chr6.67040842.67041374	146.161	2.01711	0.196388	10.271	9.5188e-25	5.60262e-22
chr17.5274315.5274877	202.826	-1.52589	0.148857	-10.2507	1.17498e-24	6.89926e-22
chr5.21496252.21497632	205.692	-1.55855	0.152063	-10.2494	1.19077e-24	6.95885e-22
chr17.88261839.88263205	307.745	-1.15675	0.112859	-10.2495	1.19018e-24	6.95885e-22
chr18.57096616.57097160	220.14	-1.51843	0.148155	-10.2489	1.19723e-24	6.98007e-22
chr7.51723924.51724460	197.459	-1.61022	0.157143	-10.2468	1.22301e-24	7.11358e-22
chr1.79577291.79577861	110.317	2.05677	0.200796	10.2431	1.27134e-24	7.37726e-22
chr2.13495881.13496445	265.34	-1.46826	0.143472	-10.2338	1.39906e-24	8.09935e-22
chr19.24090157.24091154	204.98	-1.49053	0.145659	-10.233	1.41075e-24	8.1479e-22
chr11.50706843.50707860	76.0375	2.39969	0.23461	10.2284	1.47882e-24	8.50121e-22
chr1.125677351.125679949	408.458	-1.02114	0.0998784	-10.2238	1.5513e-24	8.89713e-22
chr13.58295286.58296109	55.0565	3.30868	0.323743	10.2201	1.61177e-24	9.22253e-22
chr3.152457504.152458122	88.4323	2.19831	0.215123	10.2189	1.63194e-24	9.31628e-22
chr6.135340168.135340773	447	-1.14877	0.112515	-10.2099	1.79119e-24	1.02018e-21
chr1.151289294.151289859	299.589	-1.21166	0.118684	-10.2092	1.8039e-24	1.02505e-21
chr8.82257992.82258496	43.5497	3.89261	0.381344	10.2076	1.8331e-24	1.03687e-21
chr11.101658289.101660304	263.324	-1.4639	0.14341	-10.2078	1.83008e-24	1.03687e-21
chr14.27405277.27405890	75.7708	2.63577	0.258486	10.197	2.04565e-24	1.15181e-21
chr18.62738843.62739884	71.3209	2.86871	0.281446	10.1927	2.13683e-24	1.20041e-21
chr2.127960539.127961091	67.1783	2.83508	0.27839	10.1839	2.34096e-24	1.30911e-21
chr4.28108890.28109395	42.1634	4.58384	0.45031	10.1793	2.45298e-24	1.36866e-21
chr16.94033949.94036049	339.833	-1.15633	0.113621	-10.1771	2.50938e-24	1.39697e-21
chr19.18598144.18600190	306.348	1.20492	0.118454	10.172	2.64477e-24	1.46902e-21
chr14.116753326.116753838	52.6737	3.67765	0.361696	10.1678	2.76071e-24	1.52997e-21
chr3.117988518.117989053	52.1137	3.52803	0.347076	10.165	2.84127e-24	1.57109e-21
chr1.159152780.159154100	66.7565	3.1683	0.311924	10.1573	3.07601e-24	1.69708e-21
chr18.58653417.58654610	103.78	2.08208	0.205044	10.1543	3.17093e-24	1.74166e-21
chr1.193311457.193312009	66.713	2.7824	0.274035	10.1535	3.19792e-24	1.75258e-21
chrX.51010265.51010785	45.66	3.84382	0.379502	10.1286	4.12583e-24	2.2561e-21
chr13.109829328.109829948	57.6004	2.90262	0.286598	10.1278	4.1573e-24	2.26828e-21
chr12.17303669.17304213	240.782	-1.3134	0.129857	-10.1142	4.77905e-24	2.60175e-21
chr10.9972153.9973118	405.106	-1.01232	0.100143	-10.1088	5.05218e-24	2.74439e-21
chr9.85635913.85636432	43.2631	3.76477	0.372527	10.106	5.19514e-24	2.81585e-21
chr7.113595197.113595753	77.527	2.63647	0.261129	10.0965	5.72719e-24	3.09742e-21
chr2.105375081.105376664	92.711	2.14252	0.212337	10.0902	6.10603e-24	3.29508e-21
chr8.86872262.86874061	88.0277	2.15678	0.21377	10.0892	6.16444e-24	3.31934e-21
chr9.89650841.89651416	43.3677	3.99649	0.396304	10.0844	6.47614e-24	3.47958e-21
chr1.125576367.125577458	124.184	2.32698	0.230808	10.0819	6.6453e-24	3.56271e-21
chr7.72501317.72501874	191.748	-1.53239	0.152005	-10.0812	6.692e-24	3.57996e-21
chr9.37517162.37517951	106.925	2.16221	0.2148	10.0662	7.79615e-24	4.16161e-21
chr6.65769056.65769664	62.3784	3.16742	0.314884	10.059	8.38427e-24	4.46588e-21
chr6.72603823.72604607	87.2376	2.35892	0.234618	10.0543	8.79442e-24	4.67425e-21
chr17.63712829.63713357	542.928	-1.06321	0.105793	-10.0499	9.19915e-24	4.87885e-21
chr5.21909657.21910192	47.7924	3.56315	0.354716	10.0451	9.65695e-24	5.09972e-21
chr15.44698630.44700087	223.378	-1.3874	0.138153	-10.0425	9.91468e-24	5.22463e-21
chr3.57277396.57277941	165.496	-1.59621	0.159045	-10.0362	1.05658e-23	5.55587e-21
chr6.108692848.108693519	266.763	-1.16992	0.116716	-10.0236	1.19991e-23	6.2562e-21
chr1.183307436.183308166	85.5853	2.33265	0.232832	10.0186	1.26289e-23	6.57069e-21
chr1.170962248.170963572	159.336	1.67875	0.167612	10.0157	1.30078e-23	6.75355e-21
chr3.10386921.10387917	368.126	-1.04569	0.10443	-10.0133	1.33175e-23	6.89983e-21
chr1.40230179.40230764	210.434	1.33529	0.133525	10.0003	1.51949e-23	7.85604e-21
chr18.77133601.77134201	149.911	-1.60093	0.160093	-10	1.52355e-23	7.86053e-21
chr2.150558502.150559037	103.627	2.01744	0.201904	9.99209	1.6507e-23	8.48107e-21
chr8.111388478.111390046	110.474	1.86955	0.187332	9.97986	1.86734e-23	9.5543e-21
chr6.144116563.144117123	153.318	1.63559	0.163901	9.97912	1.8813e-23	9.58598e-21
chr7.44815608.44817194	408.456	-1.10509	0.110738	-9.97931	1.87777e-23	9.58598e-21
chr3.8269900.8270436	193.883	-1.35468	0.135765	-9.97808	1.90115e-23	9.66714e-21
chr10.117867273.117867798	104.338	-1.9086	0.19148	-9.9676	2.11278e-23	1.07211e-20
chr7.38273859.38274762	190.144	-1.45115	0.145768	-9.95519	2.39366e-23	1.20967e-20
chr13.60660638.60661213	231.977	1.44516	0.145213	9.95205	2.47047e-23	1.24593e-20
chr18.63676322.63676971	43.3316	4.0557	0.407627	9.94953	2.53378e-23	1.27525e-20
chr10.85972772.85973344	61.6884	2.8832	0.289849	9.94725	2.59244e-23	1.30212e-20
chr4.68856754.68857323	113.616	2.04424	0.205539	9.94576	2.63158e-23	1.31909e-20
chr10.121795921.121796566	66.0834	2.88872	0.290543	9.94251	2.71892e-23	1.35735e-20
chr14.45477606.45478157	273.725	-1.16888	0.117673	-9.93333	2.98144e-23	1.4854e-20
chr8.103272215.103273026	170.259	1.48831	0.149862	9.93118	3.04636e-23	1.51164e-20
chr10.105606991.105608100	225.903	-1.41223	0.1422	-9.93132	3.04209e-23	1.51164e-20
chr13.110960116.110960688	209.07	1.40315	0.141499	9.91633	3.53531e-23	1.75074e-20
chr2.135461778.135462289	43.2291	3.95553	0.39891	9.91583	3.55278e-23	1.75586e-20
chr14.19738408.19738943	331.014	-1.2763	0.128823	-9.90735	3.86779e-23	1.90773e-20
chr7.34390171.34391266	146.142	1.7534	0.17722	9.8939	4.42452e-23	2.17363e-20
chr1.43126901.43128735	309.207	-1.17323	0.118603	-9.89201	4.50872e-23	2.21059e-20
chr5.38184829.38185351	226.6	-1.49741	0.151395	-9.8908	4.56346e-23	2.23299e-20
chr10.84949271.84950100	175.895	-1.50999	0.152699	-9.88868	4.66116e-23	2.27628e-20
chr6.136464166.136464832	125.262	1.75864	0.177896	9.88579	4.79771e-23	2.33833e-20
chr6.57798900.57799677	55.1395	3.04655	0.308299	9.88182	4.9917e-23	2.42808e-20
chr18.44709585.44710717	63.7251	2.54364	0.257475	9.87918	5.12497e-23	2.488e-20
chr7.89809265.89809843	225.404	-1.26537	0.128226	-9.86828	5.71382e-23	2.76842e-20
chr8.47608331.47608878	84.0833	2.18262	0.22123	9.86584	5.85446e-23	2.831e-20
chr3.37936159.37936720	164.829	-1.68375	0.17072	-9.86264	6.0438e-23	2.91114e-20
chr9.50170326.50171133	117.768	-1.92413	0.195122	-9.86113	6.13551e-23	2.94382e-20
chr6.87294729.87295265	214.199	-1.4449	0.146522	-9.86129	6.12544e-23	2.94382e-20
chr2.78399088.78399706	124.588	1.76712	0.179451	9.84735	7.03721e-23	3.36989e-20
chr6.53337229.53337773	364.152	1.01803	0.103445	9.84124	7.47846e-23	3.56734e-20
chr15.89555391.89556271	68.2901	2.46432	0.250426	9.84054	7.53035e-23	3.58516e-20
chr1.186307584.186308100	220.089	-1.52468	0.154975	-9.83821	7.70728e-23	3.66233e-20
chr9.106908597.106909159	51.9972	3.15702	0.321087	9.83232	8.17161e-23	3.87549e-20
chr15.11835797.11836324	259.435	-1.26249	0.128473	-9.82691	8.62258e-23	4.07371e-20
chr17.53421421.53421930	41.5478	3.90183	0.39719	9.82357	8.91257e-23	4.20266e-20
chr15.68188561.68190851	374.911	-1.16376	0.118572	-9.81483	9.72058e-23	4.57492e-20
chr17.43785430.43786069	80.7679	2.25435	0.229761	9.81174	1.00224e-22	4.708e-20
chr2.54908812.54909925	146.323	1.54253	0.157232	9.81055	1.01413e-22	4.75478e-20
chr12.16620132.16620667	285.89	1.27819	0.130387	9.80308	1.09209e-22	5.11057e-20
chr17.56683789.56684309	44.5687	3.4289	0.349804	9.80234	1.10003e-22	5.13797e-20
chr3.10400701.10401621	138.155	3.43182	0.350224	9.79893	1.13786e-22	5.28465e-20
chr8.8453864.8454417	201.494	-1.55698	0.158914	-9.79761	1.15279e-22	5.34395e-20
chr2.36159015.36159659	85.8905	2.15702	0.220281	9.79215	1.21686e-22	5.63035e-20
chr3.75954096.75954669	97.0831	1.97207	0.201559	9.78406	1.31813e-22	6.08749e-20
chr9.94545298.94545850	126.115	-1.90658	0.194954	-9.77962	1.37726e-22	6.34869e-20
chr18.61952552.61953667	110.582	1.9051	0.194951	9.77218	1.48227e-22	6.82003e-20
chr1.91860270.91862447	197.628	1.33101	0.136234	9.77002	1.51416e-22	6.95379e-20
chr2.22795019.22796568	154.402	-1.63438	0.16734	-9.76683	1.56261e-22	7.16296e-20
chr18.60672524.60673084	273.831	-1.16572	0.119575	-9.74886	1.86548e-22	8.53541e-20
chr1.12658186.12658722	165.846	-1.60777	0.164926	-9.74838	1.87442e-22	8.56042e-20
chr4.32571408.32571954	99.2042	2.05853	0.211245	9.74475	1.94249e-22	8.85491e-20
chr8.84634598.84635140	174.104	1.62522	0.16698	9.73298	2.18101e-22	9.8874e-20
chrX.54042780.54043813	153.819	-1.64268	0.168844	-9.72898	2.26849e-22	1.02651e-19
chr4.63048529.63050042	194.888	-1.48732	0.152943	-9.72466	2.36685e-22	1.06906e-19
chr19.59580176.59581210	63.7057	2.64734	0.27229	9.72249	2.4179e-22	1.09012e-19
chr13.47046460.47047576	61.4493	2.74601	0.282636	9.7157	2.58458e-22	1.16314e-19
chr3.155038936.155039938	364.316	-1.16438	0.119889	-9.71214	2.67661e-22	1.198e-19
chr5.66515263.66515803	172.41	-1.73746	0.178894	-9.71221	2.67485e-22	1.198e-19
chr2.172467763.172469226	145.699	1.71749	0.177275	9.68829	3.38159e-22	1.50806e-19
chr8.31401468.31402945	207.912	-1.40668	0.145194	-9.68829	3.3814e-22	1.50806e-19
chr3.139108054.139108653	89.8701	2.09917	0.216684	9.6877	3.40095e-22	1.51396e-19
chr19.59568814.59569388	86.6315	2.21128	0.228292	9.68618	3.45206e-22	1.53394e-19
chr2.152346730.152347569	87.094	2.15786	0.22288	9.68171	3.60615e-22	1.59666e-19
chr1.40993247.40994559	167.67	-1.61853	0.167277	-9.67576	3.82223e-22	1.68627e-19
chr10.122690623.122691225	113.419	1.76085	0.182112	9.66907	4.08053e-22	1.79701e-19
chr2.174475702.174476226	197.527	-1.44514	0.149704	-9.65333	4.75855e-22	2.09187e-19
chr1.62416546.62417292	127.715	-1.6665	0.172693	-9.65006	4.91285e-22	2.15586e-19
chr7.118462952.118463685	112.593	1.83559	0.190304	9.64558	5.13222e-22	2.24812e-19
chr9.90258387.90258946	264.192	-1.21591	0.126083	-9.64374	5.22507e-22	2.28474e-19
chr10.34012845.34013725	363.594	-1.00044	0.103819	-9.63634	5.61521e-22	2.45098e-19
chr4.144983301.144984402	352.424	-1.20848	0.125444	-9.63356	5.76955e-22	2.5139e-19
chr7.121154374.121154914	41.6054	3.97362	0.412786	9.62635	6.18913e-22	2.68722e-19
chr16.71510347.71511853	316.353	-1.00903	0.105158	-9.59534	8.3642e-22	3.62523e-19
chr14.9687893.9689362	170.615	-1.43655	0.149745	-9.59328	8.53313e-22	3.69196e-19
chr13.75236335.75236866	99.0116	2.16642	0.225839	9.59279	8.57316e-22	3.70278e-19
chr3.5714432.5714977	103.688	1.94556	0.202903	9.58861	8.92762e-22	3.84913e-19
chr9.116358953.116359465	40.8171	3.6429	0.380003	9.5865	9.11209e-22	3.92181e-19
chr6.116374029.116375109	112.584	1.73587	0.18116	9.582	9.51856e-22	4.08962e-19
chr4.59315503.59316067	233.42	-1.26304	0.131864	-9.57834	9.86161e-22	4.22964e-19
chr7.139319036.139319606	142.315	1.7703	0.184832	9.57791	9.90322e-22	4.24011e-19
chr6.31088420.31089111	320.711	-1.1853	0.123891	-9.56733	1.09704e-21	4.68077e-19
chr5.5618244.5618818	58.7356	2.54173	0.266036	9.55407	1.24698e-21	5.30217e-19
chr13.70654182.70655215	292.613	-1.06211	0.11123	-9.54877	1.31246e-21	5.57102e-19
chrX.98197868.98198622	49.4409	2.91567	0.305406	9.54685	1.33703e-21	5.66553e-19
chr1.17457202.17458110	294.925	1.2558	0.131582	9.54387	1.376e-21	5.82067e-19
chr12.73378656.73379268	107.359	-1.95912	0.205435	-9.53644	1.47819e-21	6.24224e-19
chr14.75635289.75635817	354.965	1.02666	0.107758	9.52748	1.61148e-21	6.78187e-19
chr2.48519741.48520281	237.444	1.30435	0.136925	9.52607	1.63348e-21	6.86189e-19
chr1.194651398.194652491	294.736	-1.23576	0.129726	-9.52591	1.63606e-21	6.86189e-19
chr17.66750062.66752258	337.063	-1.0282	0.107947	-9.52504	1.64975e-21	6.90759e-19
chr17.71124047.71124742	100.192	2.04425	0.214729	9.52016	1.72907e-21	7.22742e-19
chr4.93502581.93503093	39.8621	3.99192	0.419404	9.51808	1.764e-21	7.36097e-19
chr14.117145994.117146666	68.7147	2.4609	0.258713	9.5121	1.86857e-21	7.78414e-19
chr13.78679374.78680040	128.638	1.75674	0.184865	9.50282	2.04288e-21	8.47456e-19
chr1.77695131.77695688	221.735	-1.26754	0.133387	-9.50273	2.04461e-21	8.47456e-19
chr11.31770199.31770819	67.0593	2.64548	0.278419	9.50181	2.06276e-21	8.53544e-19
chr6.140543115.140543672	227.583	1.31456	0.138374	9.50003	2.09832e-21	8.66804e-19
chr17.78998001.78999083	240.488	-1.25138	0.131732	-9.49947	2.10969e-21	8.70043e-19
chr9.89695072.89695656	246.447	-1.28851	0.135658	-9.49827	2.13411e-21	8.78645e-19
chr6.117179933.117185888	490.985	-1.12485	0.118535	-9.48965	2.31804e-21	9.51193e-19
chr17.14616145.14616652	39.2712	3.49691	0.369108	9.47394	2.69471e-21	1.10214e-18
chr12.4157415.4158687	108.068	1.98083	0.209082	9.47394	2.69482e-21	1.10214e-18
chr16.46349221.46349789	45.7666	3.22869	0.340912	9.47073	2.77887e-21	1.13463e-18
chr8.56495796.56496794	176.504	-1.46519	0.154979	-9.45414	3.25682e-21	1.32758e-18
chr10.111153099.111154344	78.5157	2.11671	0.223926	9.45274	3.30086e-21	1.34332e-18
chr14.78935656.78936195	283.696	-1.22193	0.129307	-9.44988	3.39222e-21	1.3732e-18
chr12.3422655.3423246	140.073	-1.53904	0.162866	-9.44975	3.39656e-21	1.3732e-18
chr14.56554634.56555167	49.1157	2.96036	0.313387	9.44634	3.50883e-21	1.41395e-18
chr3.8767110.8768103	89.4547	2.07097	0.219355	9.44118	3.68591e-21	1.48288e-18
chr11.91071679.91072234	121.792	-1.84241	0.195187	-9.43918	3.75721e-21	1.50911e-18
chr16.18893266.18894428	173.426	-1.53982	0.163288	-9.43009	4.0972e-21	1.64299e-18
chr1.120100407.120101069	78.4857	2.21186	0.234625	9.42724	4.21024e-21	1.68558e-18
chr17.75255021.75256442	279.114	-1.17844	0.125058	-9.42312	4.37886e-21	1.75025e-18
chr11.87462363.87463770	256.72	-1.30852	0.138922	-9.41907	4.55096e-21	1.81609e-18
chr18.36188785.36189655	83.6076	2.36382	0.251076	9.41478	4.74081e-21	1.88879e-18
chr4.65420124.65421079	59.2057	2.74869	0.291982	9.4139	4.78041e-21	1.9015e-18
chr12.40894550.40895236	59.5746	2.49117	0.264669	9.41239	4.84959e-21	1.92591e-18
chr10.105800992.105802980	192.598	1.57484	0.167544	9.39958	5.47821e-21	2.17206e-18
chr10.26895650.26896174	332.663	1.10359	0.117441	9.39702	5.61316e-21	2.22199e-18
chr4.14745465.14745991	332.5	1.24136	0.132123	9.39553	5.69329e-21	2.2501e-18
chr7.120936288.120937046	80.3383	2.22941	0.23734	9.39331	5.81446e-21	2.29431e-18
chr9.46061510.46062537	112.921	2.04234	0.217544	9.38817	6.10533e-21	2.40524e-18
chr7.139518035.139519147	61.3866	2.52929	0.269597	9.38175	6.4884e-21	2.55207e-18
chr1.186354670.186355244	332.967	1.21386	0.129445	9.37736	6.76449e-21	2.65221e-18
chr12.15606771.15607547	297.319	-1.05851	0.112898	-9.37579	6.86629e-21	2.68785e-18
chr6.98797189.98798219	377.919	-1.0184	0.108716	-9.36749	7.42786e-21	2.90307e-18
chr11.50196887.50197977	112.248	1.77033	0.189075	9.3631	7.74308e-21	3.02148e-18
chr5.22609354.22610420	231.644	-1.28737	0.137536	-9.36024	7.95584e-21	3.0996e-18
chr5.8490804.8491367	92.7032	2.03105	0.217244	9.34917	8.8342e-21	3.43638e-18
chr5.149284119.149284709	192.969	-1.37618	0.147245	-9.34624	9.08161e-21	3.52705e-18
chr1.131980063.131981078	60.1515	2.68128	0.286895	9.34588	9.11283e-21	3.53361e-18
chr1.40400225.40401390	238.221	-1.1931	0.12774	-9.34006	9.62823e-21	3.7276e-18
chrX.9850075.9851521	134.354	-1.55532	0.166605	-9.33534	1.00668e-20	3.87912e-18
chr6.65972365.65972929	258.096	-1.18172	0.12664	-9.33132	1.04558e-20	4.02254e-18
chr19.58547975.58548841	70.6904	2.58924	0.277577	9.32798	1.07903e-20	4.1321e-18
chr5.45875416.45875987	81.627	2.19309	0.235427	9.31538	1.21516e-20	4.64618e-18
chr1.100065878.100066451	78.863	2.07923	0.223467	9.30445	1.34694e-20	5.13412e-18
chr1.109892313.109892850	60.106	2.55951	0.275175	9.30137	1.38653e-20	5.26876e-18
chr7.120918398.120920132	250.805	-1.35799	0.146156	-9.29139	1.52292e-20	5.77812e-18
chr6.133108020.133109283	103.422	2.01047	0.216395	9.29074	1.53215e-20	5.8042e-18
chr5.117966579.117967143	75.6097	2.23537	0.240888	9.27973	1.69903e-20	6.42653e-18
chr14.106075111.106075947	60.2286	2.61141	0.28152	9.27611	1.75777e-20	6.62837e-18
chr3.54245839.54246939	279.451	-1.04217	0.112409	-9.27126	1.83967e-20	6.92662e-18
chr1.14656613.14657166	156.135	1.51907	0.163952	9.26531	1.9452e-20	7.31281e-18
chr8.103347359.103347953	107.913	-2.02743	0.218946	-9.25997	2.04495e-20	7.67609e-18
chr1.63754722.63755879	63.9228	2.73957	0.295896	9.25856	2.07207e-20	7.76608e-18
chr18.84867052.84867587	209.997	-1.39009	0.150184	-9.25596	2.12304e-20	7.94503e-18
chr17.89450622.89451148	163.288	1.45017	0.156868	9.24454	2.3625e-20	8.80109e-18
chr14.59571743.59572275	262.618	-1.2201	0.131988	-9.24398	2.37495e-20	8.83414e-18
chr1.169704232.169705141	197.988	1.26891	0.137332	9.23976	2.47052e-20	9.17577e-18
chr9.53132776.53133306	119.77	1.72167	0.186378	9.23749	2.52353e-20	9.35858e-18
chr2.112369872.112370419	114.651	1.73251	0.187587	9.23577	2.56425e-20	9.49529e-18
chr9.92139552.92140070	35.0517	4.67319	0.50608	9.23409	2.60497e-20	9.63163e-18
chr3.126722996.126724041	129.014	1.60274	0.173594	9.23266	2.63992e-20	9.74625e-18
chr2.115377990.115378517	150.524	1.51017	0.163829	9.21794	3.02856e-20	1.11643e-17
chr10.70877521.70878057	232.985	-1.30201	0.141255	-9.2174	3.04391e-20	1.12042e-17
chr13.71669830.71670398	141.863	1.67018	0.18128	9.21329	3.16275e-20	1.1607e-17
chr8.25715154.25715766	74.5293	2.17447	0.236134	9.20862	3.30353e-20	1.20697e-17
chr2.116952507.116953198	59.1839	2.67928	0.29096	9.20841	3.3099e-20	1.20751e-17
chr2.70151818.70152381	235.846	-1.16265	0.126302	-9.20534	3.40595e-20	1.24072e-17
chr10.31544568.31545096	361.197	-1.18028	0.128255	-9.20253	3.4961e-20	1.27168e-17
chr7.139465422.139466373	72.0406	2.41386	0.262542	9.19419	3.7782e-20	1.37227e-17
chr2.116103331.116104122	59.7804	2.52643	0.275112	9.18328	4.18171e-20	1.51659e-17
chr8.68364682.68365312	74.6232	2.24674	0.244666	9.1829	4.1965e-20	1.51972e-17
chr3.151252316.151252997	127.864	-1.54568	0.16839	-9.17919	4.34365e-20	1.5707e-17
chr1.38124154.38125268	58.6746	2.48422	0.270654	9.1786	4.36724e-20	1.57692e-17
chr15.52848038.52848597	264.358	-1.02968	0.112258	-9.17252	4.62106e-20	1.6637e-17
chr17.37070023.37070547	211.688	-1.21892	0.133	-9.16485	4.9614e-20	1.78362e-17
chr8.103413485.103414032	353.819	-1.04456	0.11401	-9.162	5.09429e-20	1.82873e-17
chr4.32572104.32572664	117.428	1.6433	0.179429	9.15849	5.2628e-20	1.88648e-17
chr12.51728901.51730145	91.1005	1.92109	0.209798	9.15689	5.34141e-20	1.91187e-17
chr8.57626074.57626752	51.3538	2.72748	0.298231	9.14552	5.93411e-20	2.12094e-17
chr10.30768176.30768708	130.441	1.77411	0.194011	9.1444	5.99625e-20	2.14005e-17
chr15.11794573.11795103	199.286	-1.48936	0.162922	-9.14153	6.15763e-20	2.19448e-17
chr5.91274362.91274899	176.05	1.49128	0.163167	9.13963	6.26676e-20	2.2286e-17
chr8.91995413.91996762	103.317	1.92403	0.210544	9.13837	6.34013e-20	2.24976e-17
chr8.107197887.107198427	268.74	-1.12385	0.123087	-9.13053	6.8167e-20	2.41539e-17
chr3.68252206.68252836	293.224	-1.29148	0.141547	-9.12399	7.2408e-20	2.56199e-17
chrX.164245594.164246151	47.429	3.23926	0.355126	9.12146	7.41169e-20	2.61869e-17
chr13.71653399.71654013	194.915	-1.31747	0.144489	-9.11814	7.64217e-20	2.69627e-17
chr4.63409175.63409723	84.0346	2.18921	0.240264	9.11166	8.11299e-20	2.85829e-17
chr8.94824273.94825602	53.9481	2.94197	0.32293	9.11025	8.21907e-20	2.89153e-17
chr10.21029093.21029619	55.3574	2.82321	0.31009	9.10448	8.66776e-20	3.04504e-17
chr7.83653478.83654025	63.2516	2.34171	0.257346	9.09945	9.07863e-20	3.18484e-17
chr9.87811006.87812229	201.397	-1.2525	0.137676	-9.09746	9.24656e-20	3.23915e-17
chr1.75398715.75399264	321.59	-1.01933	0.112109	-9.09231	9.69602e-20	3.39178e-17
chr15.92091871.92092450	65.0691	2.34612	0.258188	9.08686	1.01937e-19	3.56081e-17
chr3.16157109.16157661	43.4696	3.2107	0.353364	9.08609	1.02662e-19	3.57603e-17
chr4.94803147.94803743	69.8695	2.23136	0.245591	9.08567	1.03058e-19	3.58473e-17
chr19.34435097.34435754	224.363	1.28355	0.141379	9.07879	1.09791e-19	3.80819e-17
chr14.123171795.123172334	86.7118	1.9176	0.211283	9.07599	1.12647e-19	3.90178e-17
chr14.47827548.47828559	44.2602	3.28543	0.362	9.07578	1.12866e-19	3.90388e-17
chr5.67311760.67312726	177.724	1.29464	0.142765	9.06834	1.20839e-19	4.17381e-17
chr11.113538427.113538988	42.4076	3.26492	0.360204	9.06411	1.25627e-19	4.33311e-17
chr3.83602712.83603280	93.6468	1.8933	0.208989	9.05933	1.31257e-19	4.52096e-17
chr7.96170777.96172639	123.382	1.71703	0.189561	9.05791	1.32969e-19	4.57357e-17
chrX.48119157.48120747	142.255	1.49746	0.165351	9.05625	1.35017e-19	4.63753e-17
chr7.30523911.30525008	114.734	1.80547	0.199396	9.05469	1.36951e-19	4.69743e-17
chr12.118635418.118635997	192.156	-1.30689	0.144377	-9.05187	1.40536e-19	4.80701e-17
chr7.111725047.111726114	118.241	-1.69756	0.18756	-9.05075	1.41991e-19	4.85007e-17
chr12.30024340.30024862	264.505	-1.23431	0.13649	-9.04325	1.52088e-19	5.18061e-17
chr5.43590158.43590774	95.2549	1.84582	0.204118	9.04292	1.52545e-19	5.189e-17
chr1.56681215.56681744	217.45	-1.43344	0.158678	-9.03363	1.66075e-19	5.63844e-17
chr9.102762308.102763309	244.243	-1.14516	0.126852	-9.02754	1.75578e-19	5.93973e-17
chr2.67827673.67828220	154.659	-1.56059	0.173098	-9.01564	1.95722e-19	6.61209e-17
chr10.10408133.10408689	273.178	1.1536	0.128085	9.00648	2.12778e-19	7.17849e-17
chr3.134038499.134039598	51.1471	2.58322	0.286851	9.00546	2.14766e-19	7.23566e-17
chr6.139596410.139596930	48.0778	3.34193	0.3713	9.00064	2.2441e-19	7.55025e-17
chr3.146257418.146257958	245.662	-1.16442	0.129395	-8.99897	2.2784e-19	7.6552e-17
chr11.113736983.113737577	145.646	-1.66691	0.185321	-8.99474	2.36793e-19	7.93439e-17
chr9.90244405.90244963	115.87	1.87196	0.208138	8.99383	2.38762e-19	7.98953e-17
chr10.30188124.30188685	122.069	1.77232	0.197124	8.99086	2.45293e-19	8.1948e-17
chr2.110362231.110363439	135.014	1.5978	0.177717	8.99074	2.45561e-19	8.1948e-17
chr18.50062571.50063122	166.576	-1.44743	0.161013	-8.9895	2.48362e-19	8.27707e-17
chr1.33446998.33447532	116.429	-1.64514	0.183087	-8.98557	2.57405e-19	8.56688e-17
chr19.60999426.61000342	61.3984	2.40926	0.268258	8.98113	2.67994e-19	8.90726e-17
chr7.27235599.27236164	44.3157	3.4307	0.382242	8.97521	2.82821e-19	9.38742e-17
chr1.122203789.122204338	39.2042	3.35209	0.373624	8.97182	2.91654e-19	9.66758e-17
chr7.19773205.19773799	200.393	-1.39326	0.155296	-8.97166	2.92072e-19	9.66845e-17
chr2.13335317.13336278	61.5346	2.56544	0.285993	8.97029	2.95737e-19	9.77666e-17
chr12.31695359.31695910	169.654	-1.44482	0.161091	-8.96896	2.9932e-19	9.88184e-17
chr9.90252508.90253041	60.0431	2.42876	0.270831	8.96782	3.0244e-19	9.9715e-17
chr14.58253540.58254126	154.3	1.41781	0.158153	8.96484	3.10723e-19	1.02309e-16
chr11.88090210.88090749	64.0369	2.40693	0.268522	8.9636	3.14259e-19	1.03198e-16
chr16.55972093.55972635	198.18	1.3642	0.15222	8.96204	3.18715e-19	1.04383e-16
chr15.12863660.12864206	46.3428	2.92737	0.326637	8.96216	3.18378e-19	1.04383e-16
chr3.121298361.121298951	44.8567	2.85991	0.319172	8.9604	3.23511e-19	1.05813e-16
chr10.88371356.88374002	139.972	1.6842	0.188019	8.95758	3.31879e-19	1.08407e-16
chr7.87025441.87025992	107.039	-1.80862	0.20195	-8.95575	3.37434e-19	1.0993e-16
chr13.42536449.42537174	131.688	1.64386	0.183845	8.94156	3.8372e-19	1.24515e-16
chr2.136649236.136649782	261.296	1.15064	0.128729	8.93846	3.94628e-19	1.27887e-16
chr1.122038976.122039994	361.912	-1.03706	0.116089	-8.93325	4.13659e-19	1.33878e-16
chr2.131711566.131712409	131.581	-1.52106	0.170325	-8.93033	4.24751e-19	1.37288e-16
chr2.101052230.101052836	64.6763	2.35377	0.263579	8.93006	4.2577e-19	1.37437e-16
chr7.49275498.49276608	144.798	-1.60127	0.179397	-8.92582	4.4241e-19	1.42622e-16
chr14.12070797.12071385	177.54	1.34643	0.150864	8.92484	4.46342e-19	1.43702e-16
chr12.17551122.17551671	44.2867	2.9035	0.325362	8.92392	4.50083e-19	1.44717e-16
chr6.122649423.122651337	113.675	1.75637	0.196883	8.92086	4.62672e-19	1.48571e-16
chr3.24692557.24693117	153.217	-1.45323	0.162945	-8.91857	4.72337e-19	1.51478e-16
chr15.41615295.41615873	47.7331	3.02062	0.33892	8.91248	4.99039e-19	1.59833e-16
chr12.8054616.8055196	78.3146	-1.97315	0.221458	-8.90981	5.11203e-19	1.63517e-16
chr5.105354013.105354543	41.3042	3.17512	0.356416	8.90848	5.1737e-19	1.65275e-16
chr3.14832757.14833277	354.585	1.04293	0.117108	8.90567	5.30643e-19	1.69296e-16
chr19.40626281.40627414	163.597	-1.39275	0.156478	-8.90061	5.55415e-19	1.76742e-16
chr13.98653673.98655029	73.0114	2.12004	0.238228	8.89922	5.62408e-19	1.78736e-16
chr7.127029969.127030584	46.8753	2.75233	0.309523	8.89218	5.99206e-19	1.90186e-16
chr8.15724799.15726765	211.788	-1.18533	0.133334	-8.88988	6.11739e-19	1.93665e-16
chr6.56202214.56202786	156.209	1.37099	0.15425	8.8881	6.21626e-19	1.96543e-16
chr6.31048569.31050753	106.394	-1.71822	0.193381	-8.88516	6.38261e-19	2.01544e-16
chr13.85376543.85377108	121.882	-1.62989	0.183448	-8.88478	6.40487e-19	2.01988e-16
chr4.52263752.52264299	61.058	2.8323	0.318857	8.88264	6.52921e-19	2.05647e-16
chr10.75936814.75938579	154.292	1.57521	0.177411	8.87889	6.75301e-19	2.12424e-16
chr9.107149948.107150577	119.748	1.91519	0.215817	8.87415	7.04678e-19	2.21383e-16
chr3.42612999.42613539	33.7992	4.73008	0.533315	8.86919	7.36774e-19	2.30878e-16
chr14.18831217.18831969	47.7338	2.9025	0.327254	8.86926	7.36326e-19	2.30878e-16
chr7.137087282.137087972	186.345	-1.39181	0.157025	-8.86364	7.74459e-19	2.41766e-16
chr10.83528575.83529715	66.5634	2.29793	0.259262	8.86334	7.76547e-19	2.42111e-16
chr11.18590439.18590998	132.641	-1.43771	0.162241	-8.8616	7.88721e-19	2.45596e-16
chr11.109646952.109647594	156.535	-1.49559	0.16886	-8.85699	8.22037e-19	2.55647e-16
chr12.85255986.85256754	83.1995	1.91779	0.216589	8.8545	8.40626e-19	2.61099e-16
chr9.8997353.8998422	289.764	-1.19349	0.134869	-8.84927	8.80916e-19	2.73269e-16
chr4.109426939.109427480	89.2696	1.89069	0.213974	8.83607	9.91436e-19	3.06014e-16
chr16.11853932.11854470	152.637	1.39509	0.15789	8.83583	9.93561e-19	3.06286e-16
chrX.98169787.98170510	153.305	-1.61968	0.183328	-8.83492	1.00174e-18	3.08421e-16
chr1.89456315.89457859	72.2232	2.13906	0.242173	8.83279	1.02098e-18	3.13953e-16
chr10.111570735.111571417	177.773	-1.44947	0.164179	-8.82862	1.05977e-18	3.25071e-16
chr10.115627420.115628026	206.716	-1.23708	0.14019	-8.82432	1.10126e-18	3.3696e-16
chr10.15564036.15564560	32.1994	4.10003	0.464642	8.82406	1.10382e-18	3.37325e-16
chr15.25397165.25397698	195.552	-1.23418	0.139904	-8.82158	1.12858e-18	3.44465e-16
chr2.51431466.51432007	91.1501	1.85714	0.210532	8.82117	1.13265e-18	3.4528e-16
chr19.58422757.58423275	243.312	-1.2207	0.138388	-8.82085	1.13597e-18	3.45864e-16
chr7.114200559.114201092	225.348	1.18956	0.134935	8.81574	1.18898e-18	3.61556e-16
chrX.152859310.152860388	324.56	-1.0242	0.116218	-8.81273	1.22131e-18	3.70932e-16
chr2.174199705.174200641	235.285	-1.12261	0.127464	-8.80733	1.28158e-18	3.88758e-16
chr1.54836531.54838600	298.946	-1.03812	0.11794	-8.80207	1.34317e-18	4.06939e-16
chr1.50948645.50950075	202.836	1.25331	0.142423	8.79992	1.36919e-18	4.14312e-16
chr4.132078309.132078884	45.8243	2.76814	0.314581	8.79945	1.37488e-18	4.15524e-16
chr18.82792096.82793290	241.738	-1.1954	0.135905	-8.79589	1.41924e-18	4.28409e-16
chr3.59312543.59313093	49.0376	2.77683	0.315784	8.79344	1.45049e-18	4.36772e-16
chr1.10955115.10955710	137.003	-1.45977	0.166057	-8.79077	1.48532e-18	4.46715e-16
chr17.87173770.87174931	310.738	-1.15687	0.131671	-8.78602	1.54958e-18	4.65472e-16
chr1.71921025.71921889	73.3957	2.18805	0.249053	8.78547	1.55708e-18	4.67155e-16
chr19.60794679.60795749	116.635	1.7195	0.195895	8.77769	1.6687e-18	5.00038e-16
chr2.143084285.143085403	347.806	-1.27262	0.145018	-8.7756	1.69994e-18	5.08778e-16
chr18.14844309.14844868	72.6396	2.15567	0.245665	8.77486	1.71124e-18	5.1154e-16
chr16.58479849.58481845	241.231	1.23879	0.141223	8.77188	1.75714e-18	5.24625e-16
chr11.90205671.90206239	78.499	2.18744	0.2495	8.76732	1.82971e-18	5.45632e-16
chr1.43217950.43219444	234.081	-1.13861	0.129886	-8.76622	1.84757e-18	5.50293e-16
chr2.46199299.46199807	181.759	-1.23901	0.141373	-8.76415	1.88185e-18	5.59827e-16
chr8.43901616.43902158	51.6143	2.8986	0.330809	8.76214	1.91573e-18	5.69219e-16
chr7.115732694.115733262	59.0263	2.45281	0.279995	8.7602	1.94898e-18	5.77705e-16
chr6.41314475.41315084	43.4677	2.9759	0.339716	8.75995	1.95331e-18	5.78296e-16
chr3.4668936.4669477	136.808	-1.4458	0.165073	-8.75855	1.97786e-18	5.8486e-16
chr14.68954497.68955021	201.463	1.20902	0.138071	8.75648	2.01439e-18	5.94239e-16
chr9.92273242.92273794	191.703	-1.55281	0.177412	-8.75261	2.08483e-18	6.13549e-16
chr2.12974414.12975582	87.6529	1.88261	0.215101	8.75223	2.09174e-18	6.14849e-16
chr14.11724729.11725519	63.7531	2.25578	0.257807	8.74986	2.1362e-18	6.2717e-16
chr16.45077418.45077981	192.141	-1.26242	0.144326	-8.74698	2.19138e-18	6.41841e-16
chr10.127296872.127298134	103.603	1.87342	0.214266	8.74342	2.26166e-18	6.60859e-16
chr15.93744215.93744869	348.984	-1.05604	0.1208	-8.7421	2.28815e-18	6.67808e-16
chr8.61317391.61317932	95.6167	1.82409	0.208711	8.73981	2.33507e-18	6.80696e-16
chr11.101626453.101628554	255.139	-1.02293	0.117055	-8.73889	2.35407e-18	6.84617e-16
chr14.66974336.66974925	142.497	-1.3769	0.157613	-8.73594	2.41631e-18	7.01062e-16
chr9.79071854.79072867	72.0487	2.00358	0.229401	8.73394	2.45943e-18	7.12735e-16
chr19.60581487.60582064	238.066	-1.26523	0.144941	-8.72931	2.56222e-18	7.41653e-16
chr2.22999517.23000674	50.7349	2.76477	0.316772	8.72794	2.59351e-18	7.4983e-16
chr8.56083589.56084378	315.688	-1.00584	0.115249	-8.72749	2.60396e-18	7.51967e-16
chr18.37154032.37154624	152.504	1.4228	0.163065	8.72532	2.6542e-18	7.6558e-16
chr19.28793241.28793798	133.216	-1.43987	0.165032	-8.72477	2.66722e-18	7.68437e-16
chr3.79160767.79161882	292.368	1.03199	0.118295	8.72384	2.6892e-18	7.73865e-16
chr12.104152641.104154150	74.4202	2.0458	0.234689	8.71709	2.85444e-18	8.20458e-16
chr6.97871141.97871708	67.3972	2.2689	0.260339	8.71516	2.90341e-18	8.32594e-16
chr5.91641857.91642707	39.4643	3.15566	0.36212	8.71439	2.92318e-18	8.37288e-16
chr1.150027215.150027744	280.65	-1.11795	0.128361	-8.7094	3.05482e-18	8.7398e-16
chr8.95145881.95146840	79.307	-1.99513	0.229146	-8.70681	3.12559e-18	8.9319e-16
chr17.42345926.42347131	332.403	1.1277	0.129577	8.70295	3.23357e-18	9.21912e-16
chr2.124243022.124244157	89.9058	1.80219	0.2074	8.68942	3.64282e-18	1.03739e-15
chr3.142309517.142311537	159.284	1.40518	0.16174	8.68787	3.693e-18	1.05047e-15
chr4.94901575.94902754	76.7596	2.05723	0.236881	8.68465	3.79918e-18	1.07818e-15
chr19.9106748.9107306	131.763	-1.42699	0.164325	-8.68394	3.82303e-18	1.08272e-15
chr2.155318432.155319126	86.6664	-2.08747	0.240383	-8.68391	3.82394e-18	1.08272e-15
chr1.43822947.43825642	115.669	1.76536	0.20337	8.68053	3.93929e-18	1.1141e-15
chr5.54753133.54754088	80.5236	-2.21354	0.255015	-8.68002	3.95701e-18	1.11783e-15
chr8.88091239.88092045	137.655	-1.45179	0.167266	-8.67953	3.97417e-18	1.12139e-15
chr4.68788455.68789793	214.868	-1.1807	0.136044	-8.67887	3.99727e-18	1.12662e-15
chr6.141461252.141462569	189.379	1.1681	0.134608	8.67779	4.03541e-18	1.13608e-15
chr6.99446695.99448211	226.598	-1.30362	0.150254	-8.67613	4.0948e-18	1.15148e-15
chr11.8656540.8657357	56.5092	2.50555	0.288848	8.67428	4.16181e-18	1.16766e-15
chr7.34338387.34339545	257.842	-1.11938	0.129045	-8.6743	4.16119e-18	1.16766e-15
chr17.61495149.61495703	60.5726	2.27697	0.262516	8.67366	4.18458e-18	1.16873e-15
chr7.45456043.45457649	248.532	1.17174	0.135087	8.67401	4.17168e-18	1.16873e-15
chr7.69564360.69564890	159.779	-1.44786	0.166968	-8.67148	4.2654e-18	1.18995e-15
chr4.29546754.29547344	158.125	1.4881	0.171656	8.66912	4.35485e-18	1.21354e-15
chr3.152170321.152170862	250.115	-1.12447	0.129836	-8.66074	4.68713e-18	1.30466e-15
chr16.55850448.55851019	95.3998	1.85589	0.214296	8.66041	4.70062e-18	1.30694e-15
chr6.146398832.146399487	66.474	2.33357	0.269486	8.65932	4.74579e-18	1.31801e-15
chr10.116682447.116683295	51.7843	2.75065	0.317785	8.65571	4.89857e-18	1.35738e-15
chr1.78791684.78792247	51.4479	2.55462	0.295246	8.65251	5.03807e-18	1.39447e-15
chr9.42927324.42927864	43.0312	3.19133	0.369053	8.64734	5.27129e-18	1.45739e-15
chr7.89072310.89073805	314.362	-1.12191	0.12981	-8.64273	5.48871e-18	1.5141e-15
chr14.14970909.14971490	93.0971	1.85575	0.21473	8.64229	5.50976e-18	1.51821e-15
chr1.157310658.157311376	185.5	1.28272	0.148462	8.64011	5.61612e-18	1.54407e-15
chr5.99190713.99192010	80.332	1.95323	0.226083	8.63942	5.65e-18	1.55165e-15
chr17.41259523.41260562	219.141	-1.24387	0.143978	-8.63929	5.65631e-18	1.55166e-15
chrX.147435356.147435875	207.149	1.30282	0.150843	8.63693	5.77461e-18	1.58235e-15
chr15.38691197.38691936	227.118	1.1328	0.131189	8.63492	5.87668e-18	1.60853e-15
chr5.102698892.102699407	188.868	-1.23744	0.143332	-8.63339	5.95589e-18	1.62661e-15
chr13.16739349.16740112	98.4301	-1.73007	0.200406	-8.63283	5.98519e-18	1.6328e-15
chr17.78521104.78521988	210.986	1.23265	0.143039	8.61756	6.83959e-18	1.85766e-15
chr2.145834081.145834671	107.227	1.79824	0.208733	8.61502	6.99284e-18	1.8972e-15
chrX.68581886.68582450	130.646	1.47241	0.170925	8.61438	7.03231e-18	1.90581e-15
chr14.73458128.73458912	60.0518	2.4382	0.283342	8.60517	7.62029e-18	2.06289e-15
chr2.10221748.10222288	454.056	-1.03433	0.120303	-8.59768	8.13417e-18	2.19718e-15
chr9.123472935.123473900	162.743	1.41728	0.16496	8.59167	8.57146e-18	2.31277e-15
chr6.71418802.71419356	201.384	1.1698	0.136163	8.59117	8.60909e-18	2.32038e-15
chr1.156260668.156261215	47.4058	2.65437	0.309044	8.58896	8.77604e-18	2.3628e-15
chr13.58555422.58556478	62.7921	2.18087	0.254046	8.58455	9.11956e-18	2.44993e-15
chr1.165875916.165876436	31.6808	4.85541	0.565707	8.58291	9.25005e-18	2.48229e-15
chr1.130648197.130649594	202.548	-1.28382	0.149701	-8.57592	9.83009e-18	2.63221e-15
chr1.37341829.37342448	56.5398	2.37886	0.277424	8.5748	9.92621e-18	2.65507e-15
chr11.111857943.111858565	53.1501	2.407	0.280751	8.57343	1.00452e-17	2.68398e-15
chr16.28931292.28932150	150.978	1.33525	0.155754	8.57283	1.00976e-17	2.69505e-15
chr19.53830332.53830881	84.5383	2.01913	0.235669	8.56767	1.05604e-17	2.8125e-15
chr17.78269143.78269701	268.961	-1.13322	0.132297	-8.56567	1.07452e-17	2.85862e-15
chr7.58787038.58788054	170.679	1.41368	0.165264	8.55408	1.18812e-17	3.15405e-15
chr17.43774262.43774780	68.9264	2.08037	0.243336	8.54938	1.23756e-17	3.28176e-15
chr5.44242780.44243364	98.2762	1.99296	0.233203	8.54605	1.27371e-17	3.374e-15
chr6.13816172.13818832	377.218	-1.01595	0.118891	-8.54524	1.28272e-17	3.39422e-15
chr1.152824667.152826839	169.499	1.4591	0.170767	8.54438	1.29232e-17	3.4123e-15
chr14.86017532.86018092	66.7082	2.46269	0.288222	8.54442	1.29188e-17	3.4123e-15
chr18.84709541.84710439	234.09	-1.09773	0.128494	-8.54305	1.30729e-17	3.44814e-15
chr6.29087497.29088804	231.578	1.15609	0.135367	8.54042	1.33736e-17	3.51615e-15
chr3.126326830.126327447	180.366	-1.40162	0.164149	-8.53867	1.35778e-17	3.56603e-15
chr1.77496366.77496927	82.9289	-1.95865	0.229391	-8.53848	1.36002e-17	3.56814e-15
chr1.98155029.98156195	237.965	-1.15579	0.135367	-8.53819	1.36337e-17	3.57311e-15
chr11.87443258.87443886	203.325	-1.37953	0.161639	-8.53461	1.40632e-17	3.68176e-15
chr8.75018204.75019116	201.631	-1.19775	0.140386	-8.53186	1.44017e-17	3.76639e-15
chr1.104014770.104015382	43.284	3.09238	0.362602	8.5283	1.48518e-17	3.87625e-15
chr2.173688441.173690368	213.066	3.37847	0.396149	8.52829	1.48532e-17	3.87625e-15
chr11.87471326.87473123	153.238	-1.39265	0.163326	-8.52681	1.50432e-17	3.92168e-15
chr18.66258733.66260827	185.608	-1.25713	0.147465	-8.52498	1.52832e-17	3.97583e-15
chr16.38636580.38637232	189.654	-1.43684	0.168652	-8.51956	1.60161e-17	4.15898e-15
chr3.39856334.39856904	184.937	-1.2977	0.152371	-8.5167	1.64166e-17	4.24829e-15
chr3.18559317.18560811	175.461	1.22026	0.143299	8.51551	1.65862e-17	4.28768e-15
chr1.150197393.150197959	228.054	-1.31106	0.153969	-8.51505	1.66517e-17	4.30009e-15
chr9.90047789.90048317	216.977	-1.15663	0.135866	-8.51296	1.6955e-17	4.37383e-15
chr1.100101015.100101545	273.501	-1.04128	0.122414	-8.50625	1.79653e-17	4.62962e-15
chr8.34966441.34967939	68.6904	2.622	0.308285	8.50512	1.81407e-17	4.66995e-15
chr6.124255089.124256717	114.587	1.51004	0.177563	8.50429	1.8271e-17	4.69858e-15
chr1.158790234.158792540	143.499	1.50825	0.177373	8.50327	1.8432e-17	4.73505e-15
chr3.116515458.116516070	42.19	2.8726	0.338018	8.49835	1.9231e-17	4.93516e-15
chr4.125992798.125993385	42.559	2.70151	0.318084	8.49308	2.01227e-17	5.15863e-15
chr4.91556864.91557921	45.7197	3.12184	0.367661	8.49109	2.04707e-17	5.24239e-15
chr14.120300569.120301288	218.6	-1.22815	0.144701	-8.48754	2.11055e-17	5.39935e-15
chr6.90777155.90777683	254.251	-1.16535	0.137326	-8.48597	2.13921e-17	5.467e-15
chr14.25399822.25400387	54.0827	2.71021	0.319383	8.48578	2.14274e-17	5.47035e-15
chr12.44388144.44388680	117.573	1.55938	0.183845	8.48204	2.21273e-17	5.63736e-15
chr13.69535182.69535705	311.615	1.01796	0.120065	8.47845	2.28221e-17	5.80839e-15
chrX.130044437.130045316	49.3655	2.61404	0.308392	8.47635	2.32368e-17	5.90782e-15
chr17.81038605.81039386	52.265	2.47917	0.292625	8.47218	2.40835e-17	6.11678e-15
chr10.122292033.122292621	262.805	-1.05996	0.125176	-8.46778	2.50104e-17	6.34566e-15
chrX.76100153.76100690	244.905	-1.10362	0.130364	-8.46566	2.54714e-17	6.44937e-15
chr15.62334178.62334729	140.245	1.49667	0.176811	8.4648	2.56593e-17	6.49029e-15
chr6.112346443.112346950	36.0792	3.35087	0.395894	8.46407	2.5821e-17	6.52448e-15
chr12.54385332.54385873	38.0153	3.08609	0.365134	8.45196	2.86462e-17	7.22355e-15
chr6.15742588.15743130	315.904	-1.06409	0.125909	-8.45129	2.88103e-17	7.25751e-15
chr4.14840839.14841786	64.2317	2.32031	0.274618	8.44925	2.93176e-17	7.37025e-15
chr5.88982696.88983646	254.624	-1.16955	0.138436	-8.44834	2.95474e-17	7.42046e-15
chr1.150106504.150107235	44.9481	3.26366	0.386384	8.44667	2.99733e-17	7.51976e-15
chr6.52912379.52913924	248.711	1.14854	0.135982	8.44624	3.00844e-17	7.53996e-15
chr1.30847810.30848741	99.3522	-1.94795	0.230846	-8.43832	3.21942e-17	8.06042e-15
chrX.13462417.13463561	160.535	-1.3029	0.154467	-8.43479	3.31786e-17	8.29017e-15
chr7.3291124.3291681	160.477	-1.25526	0.148841	-8.43358	3.3524e-17	8.368e-15
chr10.108375671.108377282	106.123	1.62344	0.192689	8.42519	3.60159e-17	8.96872e-15
chr7.132356070.132356724	179.448	-1.23947	0.147116	-8.42511	3.60397e-17	8.96872e-15
chr4.82510730.82511278	310.68	-1.04254	0.123742	-8.42515	3.60279e-17	8.96872e-15
chr3.8885610.8886182	64.4505	2.14367	0.25446	8.42438	3.62671e-17	9.01621e-15
chr10.75241464.75242396	117.799	-1.48254	0.175992	-8.42395	3.64014e-17	9.0405e-15
chr19.9055092.9055629	117.186	1.57975	0.187565	8.42241	3.68809e-17	9.15035e-15
chr7.82433129.82433776	57.1853	2.17219	0.258079	8.41674	3.87099e-17	9.58485e-15
chr10.14600994.14601545	154.021	-1.49273	0.177383	-8.41533	3.918e-17	9.68182e-15
chr18.13221790.13222347	162.48	-1.23769	0.147078	-8.41514	3.92418e-17	9.68738e-15
chr12.16151021.16151827	308.914	-1.06887	0.127065	-8.412	4.03069e-17	9.94037e-15
chr14.120480441.120480989	117.882	1.70605	0.202852	8.41033	4.08851e-17	1.00729e-14
chr13.109788449.109789636	181.252	1.2822	0.152471	8.40944	4.11968e-17	1.01396e-14
chr6.66465387.66465947	128.172	1.58654	0.188727	8.40655	4.22261e-17	1.03722e-14
chr2.148743941.148744495	208.016	-1.094	0.130214	-8.40158	4.40528e-17	1.08101e-14
chr6.94075954.94076964	96.9162	1.95031	0.232275	8.39656	4.59761e-17	1.12709e-14
chr8.79995068.79995626	112.414	-1.66245	0.198003	-8.39609	4.6159e-17	1.13045e-14
chr7.118534283.118535120	67.1338	2.14842	0.255893	8.39576	4.62886e-17	1.1325e-14
chr6.140885792.140886325	106.11	-1.53377	0.182704	-8.39484	4.66536e-17	1.14029e-14
chr16.78015237.78015850	88.7586	1.83833	0.21902	8.39343	4.72144e-17	1.15286e-14
chr19.34730438.34731853	232.024	-1.04148	0.124085	-8.39326	4.7283e-17	1.15339e-14
chr2.142924435.142924951	251.809	-1.11625	0.133002	-8.39273	4.74985e-17	1.1575e-14
chr8.35348491.35349129	77.8649	1.88754	0.224942	8.39123	4.81065e-17	1.17116e-14
chr16.46480623.46481137	334.056	-1.13218	0.135021	-8.38519	5.06422e-17	1.22925e-14
chr1.43162912.43163517	130.95	-1.63595	0.195234	-8.37945	5.3176e-17	1.28949e-14
chr6.39641036.39641625	127.767	-1.63077	0.194738	-8.37414	5.56276e-17	1.34497e-14
chr9.106676544.106677082	36.7632	3.1295	0.373724	8.37383	5.57755e-17	1.34591e-14
chr8.15530051.15530634	99.5092	1.66213	0.198625	8.36818	5.85164e-17	1.41067e-14
chr1.118437659.118438725	259.944	-1.03706	0.124032	-8.36129	6.20386e-17	1.49266e-14
chr13.71648386.71649451	136.602	1.41675	0.169449	8.36095	6.22143e-17	1.49543e-14
chr1.158507355.158507892	29.8725	3.67849	0.440397	8.35267	6.67347e-17	1.60096e-14
chr6.90356148.90356679	207.064	-1.10707	0.132547	-8.35222	6.69921e-17	1.60558e-14
chr8.86484153.86484681	30.7696	4.24198	0.507986	8.35059	6.79237e-17	1.62632e-14
chr12.16587025.16588297	68.5451	2.30048	0.275559	8.34841	6.91892e-17	1.65341e-14
chr2.145507619.145508143	375.023	1.10193	0.132078	8.34302	7.24192e-17	1.72558e-14
chr2.83783866.83784429	129.192	-1.68028	0.201444	-8.34118	7.35506e-17	1.75085e-14
chr13.75779123.75779713	30.7508	4.31804	0.51818	8.33309	7.87608e-17	1.87307e-14
chr11.12072230.12074318	189.489	-1.19278	0.143149	-8.33243	7.91988e-17	1.87986e-14
chr2.6888931.6889439	31.1083	3.80022	0.456146	8.33113	8.00733e-17	1.89879e-14
chr8.35777249.35778180	162.164	1.32506	0.159061	8.33051	8.04941e-17	1.90694e-14
chr10.125034036.125034622	75.8296	1.93235	0.231995	8.32927	8.1339e-17	1.9251e-14
chr9.23307692.23308737	222.932	1.15561	0.138759	8.3282	8.20823e-17	1.94083e-14
chr11.31807274.31807850	71.2116	2.03874	0.244897	8.32488	8.44173e-17	1.99222e-14
chr2.147119049.147119554	33.2737	3.57642	0.42968	8.32346	8.54327e-17	2.01233e-14
chr12.81123025.81124694	256.302	-1.00617	0.120897	-8.32258	8.60664e-17	2.02533e-14
chr7.16840941.16842618	76.479	1.93707	0.232924	8.31635	9.07138e-17	2.13063e-14
chr12.76467184.76467783	83.8543	1.90688	0.22935	8.3143	9.22933e-17	2.16566e-14
chr17.21758168.21759393	255.815	-1.02391	0.123186	-8.3119	9.41786e-17	2.2078e-14
chr9.40741794.40742817	144.786	-1.39387	0.16776	-8.30875	9.67135e-17	2.26292e-14
chr4.132513806.132514384	75.0409	1.93617	0.233049	8.30803	9.73063e-17	2.27463e-14
chr15.101413335.101415314	174.828	-1.13952	0.137228	-8.30385	1.00789e-16	2.35382e-14
chr1.136695932.136696861	163.369	-1.23494	0.148772	-8.30092	1.03304e-16	2.408e-14
chr4.83256618.83257278	61.5167	2.11162	0.254511	8.29678	1.06969e-16	2.49107e-14
chr7.70716619.70717265	67.4256	2.01163	0.242544	8.29391	1.09586e-16	2.5472e-14
chr7.111879831.111881078	170.67	-1.21588	0.146613	-8.29314	1.10293e-16	2.56121e-14
chr5.77384063.77384602	290.771	-1.15684	0.139509	-8.29221	1.11162e-16	2.57897e-14
chr3.66345666.66346188	33.3044	3.41121	0.411679	8.2861	1.1702e-16	2.70977e-14
chr15.25478672.25479211	137.19	-1.41844	0.171205	-8.28507	1.18035e-16	2.73072e-14
chr6.17559633.17560854	361.429	-1.02389	0.123606	-8.28355	1.19555e-16	2.76071e-14
chr19.17272909.17273511	137.007	-1.40043	0.169116	-8.28085	1.22295e-16	2.82134e-14
chr14.57863079.57863654	89.5642	1.7334	0.209353	8.27979	1.23389e-16	2.84391e-14
chr6.126403087.126405186	102.634	1.65539	0.199944	8.27927	1.23934e-16	2.85379e-14
chr10.115387581.115388372	113.276	1.52399	0.184259	8.27093	1.32919e-16	3.05785e-14
chr9.34978195.34978733	75.5229	1.88848	0.228413	8.26785	1.36393e-16	3.13484e-14
chr11.73318401.73318998	133.617	-1.58648	0.191942	-8.26543	1.39188e-16	3.19609e-14
chr13.6365026.6365606	32.8689	3.57301	0.432489	8.26152	1.43832e-16	3.29967e-14
chr7.121047396.121048137	51.2435	2.52467	0.305819	8.25546	1.51322e-16	3.46506e-14
chr10.28304328.28304977	123.573	-1.41826	0.172066	-8.24256	1.68562e-16	3.85266e-14
chrX.17544174.17546061	224.959	1.22709	0.14911	8.22941	1.88142e-16	4.28827e-14
chr10.90140824.90141992	77.2142	1.89217	0.229947	8.22874	1.89185e-16	4.30806e-14
chr1.192752521.192753780	223.983	1.15313	0.140146	8.2281	1.902e-16	4.32718e-14
chr15.62568770.62569858	191.967	1.09994	0.133706	8.22653	1.9272e-16	4.38046e-14
chr19.56813282.56813812	93.4487	1.60345	0.195021	8.22194	2.00236e-16	4.54711e-14
chr1.130349545.130350167	45.3157	2.81098	0.341934	8.22081	2.02133e-16	4.58597e-14
chr3.67613965.67614583	78.9569	2.07258	0.252175	8.21882	2.05514e-16	4.65839e-14
chr1.65223572.65224092	29.6435	3.6351	0.442306	8.21851	2.06053e-16	4.66203e-14
chr10.9978529.9979202	45.1464	2.62106	0.318948	8.21781	2.07246e-16	4.68473e-14
chr9.6091129.6091737	71.3104	-1.87091	0.227733	-8.21539	2.11478e-16	4.776e-14
chr5.125452487.125453029	184.327	1.38268	0.16836	8.21264	2.16382e-16	4.88229e-14
chr14.101113044.101113603	67.7554	2.44129	0.297394	8.20894	2.23159e-16	5.0306e-14
chr2.102193385.102193943	59.536	2.06678	0.251806	8.20782	2.25239e-16	5.06822e-14
chr12.40555104.40555666	263.875	1.0033	0.122292	8.20414	2.32256e-16	5.22137e-14
chr7.102348928.102349791	105.66	1.5913	0.194081	8.19912	2.42156e-16	5.434e-14
chr12.40262937.40263472	129.449	-1.45765	0.177828	-8.19697	2.46528e-16	5.52708e-14
chr1.6845384.6846431	48.3745	2.73224	0.333406	8.19494	2.50725e-16	5.61608e-14
chr13.108371769.108372393	198.561	1.14746	0.140028	8.19448	2.51673e-16	5.6322e-14
chr6.108442196.108443159	188.302	1.14265	0.139525	8.18959	2.62109e-16	5.85512e-14
chr6.128622686.128623224	201.523	-1.207	0.147415	-8.18778	2.66081e-16	5.93847e-14
chr2.80565063.80565816	46.2833	2.81555	0.343918	8.18667	2.68553e-16	5.98281e-14
chr4.87086732.87087367	45.0833	2.63699	0.322155	8.18547	2.71253e-16	6.0375e-14
chr6.8298928.8299775	56.2234	2.29205	0.280054	8.1843	2.73896e-16	6.09083e-14
chr15.90560448.90560985	212.081	-1.13863	0.139148	-8.18284	2.77236e-16	6.15402e-14
chr3.105889582.105890836	102.274	1.66213	0.203242	8.17811	2.88341e-16	6.38901e-14
chr1.45904981.45905700	104.608	1.58047	0.193255	8.17812	2.88305e-16	6.38901e-14
chr3.115649641.115650183	116.133	1.50181	0.183665	8.1769	2.91231e-16	6.44149e-14
chr2.7259393.7260742	99.8711	1.7266	0.211205	8.17501	2.95847e-16	6.53771e-14
chr3.142342518.142343061	30.0043	3.84493	0.470403	8.17369	2.99086e-16	6.59746e-14
chr5.92323190.92323774	127.37	1.43488	0.175629	8.16992	3.086e-16	6.79519e-14
chr6.31143312.31143860	113.457	-1.54628	0.189288	-8.16896	3.11068e-16	6.84341e-14
chr18.69069853.69070471	93.1716	-1.65801	0.203013	-8.16699	3.16182e-16	6.94353e-14
chr2.59155371.59155890	212.258	-1.08995	0.133458	-8.167	3.16158e-16	6.94353e-14
chr11.109689501.109690726	89.5085	-1.71977	0.21067	-8.16335	3.25849e-16	7.13042e-14
chr2.92316513.92317080	55.9815	2.25047	0.275749	8.1613	3.3143e-16	7.24612e-14
chr9.6305563.6306129	134.51	-1.33987	0.164232	-8.15842	3.39426e-16	7.41436e-14
chr9.104981306.104982647	105.762	-1.47729	0.181094	-8.1576	3.41752e-16	7.45858e-14
chr17.16054456.16055006	139.979	-1.32986	0.163112	-8.15302	3.5494e-16	7.73954e-14
chr3.105898359.105898894	205.94	1.19728	0.146905	8.15003	3.63828e-16	7.92633e-14
chr14.30907629.30908257	163.934	-1.24426	0.152682	-8.14934	3.65915e-16	7.96477e-14
chr2.126064132.126065942	206.177	-1.25534	0.154091	-8.14678	3.73753e-16	8.1282e-14
chr10.26114267.26114809	126.719	-1.50654	0.184943	-8.14595	3.76303e-16	8.17646e-14
chr8.70627003.70629287	111.064	1.71117	0.210074	8.14558	3.7747e-16	8.19459e-14
chr18.46656347.46656993	55.4213	2.60124	0.319586	8.13941	3.97199e-16	8.60017e-14
chr13.16222626.16223453	65.0983	1.98482	0.243984	8.13506	4.11749e-16	8.89209e-14
chr6.89867229.89867784	72.0319	-1.89524	0.232973	-8.13505	4.11763e-16	8.89209e-14
chr15.54989989.54990598	46.3093	2.75604	0.338978	8.13045	4.27693e-16	9.21996e-14
chr2.59526899.59527470	227.987	-1.12875	0.138841	-8.12977	4.30105e-16	9.26387e-14
chr4.99926328.99926871	72.9618	1.91029	0.235	8.12888	4.33262e-16	9.32372e-14
chr8.125126461.125126993	108.116	1.52922	0.188153	8.12755	4.38049e-16	9.41851e-14
chrX.8211685.8212299	41.8359	2.78882	0.343172	8.12659	4.41524e-16	9.48495e-14
chr1.60859254.60860348	101.533	1.55421	0.191362	8.12182	4.59226e-16	9.855e-14
chrX.158920785.158921835	227.67	-1.11536	0.137364	-8.11974	4.67194e-16	1.00103e-13
chr8.68778224.68778792	126.723	1.40294	0.172785	8.11955	4.67912e-16	1.00169e-13
chr14.29121903.29122538	190.851	1.14965	0.141676	8.11461	4.87363e-16	1.04152e-13
chr15.58049977.58050486	30.6828	4.22553	0.521015	8.11019	5.05425e-16	1.07732e-13
chr7.83738865.83739549	82.8085	-1.96303	0.242044	-8.11021	5.05308e-16	1.07732e-13
chr14.87468255.87468771	33.0053	3.28032	0.404506	8.10945	5.08496e-16	1.08293e-13
chr2.103592075.103592773	73.9853	1.95511	0.241194	8.10596	5.23291e-16	1.11252e-13
chr9.102520037.102520686	43.5597	2.69208	0.332337	8.10046	5.47533e-16	1.16106e-13
chr14.12576165.12576715	143.282	1.31335	0.162225	8.09584	5.68693e-16	1.20489e-13
chr7.96390804.96391388	50.3018	2.30511	0.284859	8.09213	5.86291e-16	1.24111e-13
chr5.38184301.38184821	118.581	-1.68406	0.208133	-8.09126	5.90517e-16	1.24791e-13
chr15.42395995.42396519	195.617	-1.12557	0.139137	-8.08966	5.98308e-16	1.2633e-13
chr18.70660313.70660887	157.603	1.29316	0.159935	8.08557	6.18724e-16	1.30306e-13
chr12.30044605.30045195	67.8641	2.02333	0.250244	8.08542	6.19507e-16	1.30359e-13
chr1.172918385.172918918	37.2526	3.00867	0.372192	8.08363	6.28645e-16	1.32169e-13
chr5.5274267.5274844	119.255	1.52062	0.188217	8.07909	6.52543e-16	1.37077e-13
chr1.152768011.152768576	129.155	-1.36465	0.168933	-8.07809	6.5788e-16	1.37963e-13
chr5.151345308.151346259	41.0837	2.74809	0.340223	8.07732	6.62066e-16	1.38723e-13
chr11.71039464.71040403	184.245	-1.11542	0.13814	-8.07459	6.77048e-16	1.41704e-13
chr2.132603803.132604375	87.5353	1.93799	0.24004	8.07361	6.82504e-16	1.42642e-13
chr16.45798495.45799039	254.375	-1.001	0.124058	-8.06875	7.10232e-16	1.48185e-13
chr15.31113084.31113748	118.354	-1.50196	0.186282	-8.0628	7.45688e-16	1.55452e-13
chr16.85422835.85423546	101.957	1.62676	0.20184	8.05965	7.65104e-16	1.59365e-13
chr2.104614010.104614524	27.9598	4.04066	0.501368	8.05927	7.67507e-16	1.5973e-13
chr8.27234442.27235053	100.478	-1.58288	0.196556	-8.05304	8.07593e-16	1.6779e-13
chr3.19102484.19103627	84.56	1.81196	0.225207	8.04571	8.57435e-16	1.77845e-13
chr14.59692092.59692646	210.84	1.16586	0.144928	8.04435	8.67016e-16	1.79531e-13
chr2.80683645.80684530	50.2269	2.50231	0.31141	8.03542	9.3256e-16	1.92779e-13
chr8.46293600.46294182	84.4526	-1.97264	0.245503	-8.03506	9.35317e-16	1.93187e-13
chrX.112903599.112904509	54.7831	2.20047	0.274011	8.03061	9.69892e-16	1.99993e-13
chr14.25505160.25505745	93.2339	1.57067	0.195716	8.02528	1.01297e-15	2.08702e-13
chr9.118992119.118992704	41.6217	2.88118	0.359019	8.02515	1.01404e-15	2.08748e-13
chr10.37645024.37645666	44.9813	2.71361	0.338178	8.02421	1.02184e-15	2.10177e-13
chr1.58761239.58762526	181.363	-1.15569	0.144081	-8.02111	1.04794e-15	2.15186e-13
chr7.63876573.63877129	114.454	1.56906	0.19565	8.01973	1.05975e-15	2.17431e-13
chr14.37163513.37164101	38.6733	3.05049	0.380379	8.01962	1.06073e-15	2.17451e-13
chr2.61922418.61923427	173.406	1.21431	0.151432	8.01885	1.06736e-15	2.18628e-13
chr17.53528094.53528632	252.776	1.04837	0.130957	8.00542	1.19058e-15	2.43262e-13
chr19.40232820.40233369	320.463	-1.04124	0.130088	-8.00414	1.20308e-15	2.45613e-13
chr3.60076479.60077058	108.304	1.53609	0.191946	8.00274	1.21683e-15	2.48214e-13
chr14.45385477.45386076	35.6593	2.83085	0.353833	8.00055	1.23864e-15	2.52037e-13
chr5.8955473.8956059	39.8775	2.66818	0.333535	7.9997	1.24726e-15	2.53582e-13
chr11.86516536.86517112	47.0629	2.43358	0.304325	7.99666	1.27838e-15	2.59695e-13
chr17.88647898.88649754	120.537	-1.43291	0.179241	-7.9943	1.30313e-15	2.64506e-13
chr14.16603135.16603659	148.003	-1.36259	0.17045	-7.99406	1.30564e-15	2.64797e-13
chr9.86689283.86690126	27.2634	3.97206	0.497029	7.99162	1.33178e-15	2.69876e-13
chr5.34032278.34033674	166.713	-1.28019	0.160324	-7.98506	1.4045e-15	2.84378e-13
chr4.53451862.53452415	268.972	1.04295	0.130621	7.98451	1.41086e-15	2.85198e-13
chr15.11123699.11125214	198.839	-1.17703	0.147413	-7.98454	1.4105e-15	2.85198e-13
chr2.30265144.30267086	201.467	1.17693	0.147507	7.97878	1.47786e-15	2.98498e-13
chr2.84336252.84336838	61.2107	2.32238	0.291504	7.96688	1.62727e-15	3.27869e-13
chr12.76546139.76546697	206.371	-1.14481	0.143883	-7.95652	1.76939e-15	3.55633e-13
chr8.73007397.73007973	147.174	1.26585	0.159136	7.95448	1.7988e-15	3.61249e-13
chr18.26299989.26300586	149.447	-1.31682	0.16556	-7.95372	1.80986e-15	3.63176e-13
chr16.76796408.76796942	27.1592	4.0144	0.504759	7.95311	1.81887e-15	3.64686e-13
chr5.108010405.108010970	76.3512	-1.81645	0.228514	-7.94896	1.88088e-15	3.76202e-13
chr5.64873421.64873969	135.598	-1.4285	0.179716	-7.94866	1.88535e-15	3.7679e-13
chr5.12430662.12431276	79.3581	-1.85186	0.233068	-7.94559	1.93264e-15	3.85928e-13
chr6.21998886.21999461	72.5799	1.887	0.237563	7.94315	1.97105e-15	3.92963e-13
chr1.80639547.80640081	230.976	-1.08302	0.136397	-7.94025	2.01767e-15	4.01932e-13
chr4.48615454.48615979	34.5471	3.0018	0.378146	7.93822	2.051e-15	4.08242e-13
chr6.88557465.88558002	36.669	2.89248	0.364415	7.93732	2.06589e-15	4.10875e-13
chr2.122703488.122703997	40.4611	2.62429	0.330643	7.93694	2.07226e-15	4.11809e-13
chr19.9019236.9021893	122.855	-1.40885	0.177557	-7.93467	2.11057e-15	4.17739e-13
chr6.137316245.137316801	116.08	1.4382	0.181313	7.93216	2.15366e-15	4.25925e-13
chr8.104543428.104543995	62.1422	2.05752	0.25944	7.93063	2.18044e-15	4.30875e-13
chr15.49065744.49066292	34.0912	3.04355	0.383806	7.92991	2.19314e-15	4.33038e-13
chr7.125499863.125500940	271.956	-1.04594	0.131906	-7.92943	2.20161e-15	4.34364e-13
chr18.50002643.50003264	101.184	-1.6847	0.21248	-7.92874	2.21385e-15	4.3643e-13
chr10.105621522.105622064	254.69	-1.04781	0.13218	-7.92718	2.24185e-15	4.41596e-13
chr9.111293094.111293651	120.725	-1.41998	0.179216	-7.9233	2.31292e-15	4.55232e-13
chr2.139491250.139491848	121.237	1.47367	0.185996	7.92315	2.31562e-15	4.554e-13
chr4.70221263.70222312	64.0261	1.9221	0.242614	7.92247	2.32833e-15	4.57534e-13
chr12.80220144.80220679	188.51	-1.07326	0.135539	-7.91846	2.40462e-15	4.714e-13
chr5.102877856.102878379	78.459	1.73037	0.218532	7.91815	2.41079e-15	4.72233e-13
chr9.108798377.108799198	111.419	-1.49867	0.189289	-7.91737	2.42586e-15	4.74809e-13
chr12.56251521.56253399	267.738	-1.00269	0.126661	-7.91633	2.44615e-15	4.784e-13
chrX.145758185.145759355	72.3532	1.84252	0.232794	7.91479	2.47664e-15	4.83213e-13
chr6.35636035.35637347	233.013	-1.09841	0.138789	-7.91423	2.48778e-15	4.85004e-13
chr16.38432990.38433533	158.276	-1.21584	0.153766	-7.90707	2.63525e-15	5.12942e-13
chrX.12564546.12565158	81.0405	1.69414	0.214272	7.90648	2.6477e-15	5.14959e-13
chr2.50813509.50814547	61.4954	2.11194	0.267304	7.90088	2.76938e-15	5.37776e-13
chr3.52576586.52577802	133.242	-1.40914	0.178372	-7.90001	2.78879e-15	5.4112e-13
chr10.75091342.75092903	221.69	-1.0714	0.135668	-7.89724	2.8514e-15	5.52833e-13
chr18.6137467.6137994	89.8345	1.69827	0.215054	7.89697	2.85777e-15	5.53632e-13
chr1.11845595.11846121	119.834	-1.47924	0.187406	-7.89321	2.94511e-15	5.70105e-13
chr10.23202463.23203610	175.781	1.20604	0.152799	7.89302	2.94962e-15	5.70531e-13
chr16.34000585.34002299	94.3467	1.62269	0.205595	7.89266	2.9581e-15	5.71722e-13
chr8.94180728.94181470	36.9416	2.83494	0.359266	7.89093	2.99937e-15	5.79246e-13
chr8.11184574.11185272	57.9287	2.09754	0.265933	7.88748	3.08359e-15	5.94113e-13
chr8.73294942.73296056	78.9261	1.70922	0.216824	7.883	3.19604e-15	6.15299e-13
chr1.172187357.172187952	88.7381	1.72667	0.219047	7.88265	3.20519e-15	6.16098e-13
chr13.50442664.50443247	98.4291	1.55513	0.197334	7.88071	3.25528e-15	6.24962e-13
chr5.109436333.109436920	191.611	1.07415	0.136325	7.87931	3.29196e-15	6.31302e-13
chr16.95731949.95732527	260.612	-1.07808	0.136835	-7.87868	3.30846e-15	6.33972e-13
chr2.102927937.102928615	117.685	-1.45637	0.184932	-7.87516	3.40309e-15	6.5059e-13
chr2.145755306.145757529	177.815	-1.32431	0.168165	-7.87504	3.40627e-15	6.50693e-13
chr1.173921025.173921576	36.0471	3.1131	0.395525	7.87081	3.52347e-15	6.7256e-13
chr6.6310064.6310757	128.712	-1.39326	0.177023	-7.8705	3.53234e-15	6.73731e-13
chr6.98955624.98956159	187.921	-1.09898	0.139662	-7.86886	3.57891e-15	6.82087e-13
chr12.40788600.40789199	196.094	-1.14639	0.14576	-7.86489	3.6942e-15	7.03516e-13
chr19.41683855.41684385	30.2137	3.69044	0.469624	7.85829	3.89402e-15	7.39855e-13
chr8.82981360.82981965	158.366	-1.21488	0.154606	-7.85792	3.9057e-15	7.41503e-13
chr4.93062802.93064080	131.278	-1.42576	0.181452	-7.8575	3.91873e-15	7.43405e-13
chr10.33913183.33913718	175.58	1.19332	0.151893	7.85629	3.95678e-15	7.50045e-13
chr6.17212003.17212641	71.5006	-1.91247	0.243452	-7.85563	3.97782e-15	7.53455e-13
chr2.10033595.10034178	49.1617	2.30873	0.293902	7.85545	3.98355e-15	7.53961e-13
chr13.69780329.69780845	187.743	-1.24604	0.158625	-7.85524	3.99022e-15	7.54645e-13
chr10.82962440.82963009	220.846	-1.01444	0.129261	-7.84801	4.22674e-15	7.98764e-13
chr14.46529006.46529978	153.677	-1.29667	0.165237	-7.84734	4.24944e-15	8.02438e-13
chr16.24182938.24183670	222.268	-1.02404	0.130505	-7.84675	4.26953e-15	8.05614e-13
chr2.50250728.50251257	36.9339	2.75506	0.351116	7.84658	4.27541e-15	8.06108e-13
chr6.84419200.84419784	122.268	1.45259	0.185196	7.84355	4.37978e-15	8.25155e-13
chr5.111055478.111056523	142.787	1.27537	0.162648	7.84132	4.45848e-15	8.38702e-13
chrX.104013177.104013844	198.429	-1.09047	0.139076	-7.84084	4.47543e-15	8.41248e-13
chr10.11229603.11230150	235.616	-1.05143	0.134139	-7.83836	4.56467e-15	8.5737e-13
chr6.17246902.17247431	165.724	-1.18435	0.151239	-7.83096	4.84141e-15	9.08655e-13
chr17.14186038.14186705	178.987	1.25303	0.160022	7.83037	4.8644e-15	9.12276e-13
chr7.73331345.73332135	46.5671	2.57649	0.329092	7.82908	4.91444e-15	9.2096e-13
chrX.133907145.133907793	29.6519	3.3282	0.425128	7.82871	4.92899e-15	9.22986e-13
chr6.114805807.114806393	77.8833	-1.81679	0.232086	-7.82811	4.9527e-15	9.2602e-13
chr13.13493379.13494021	76.0518	-1.73796	0.222015	-7.82814	4.95149e-15	9.2602e-13
chr6.54277916.54279913	189.163	-1.19105	0.152199	-7.82557	5.05366e-15	9.44181e-13
chr10.110804323.110804914	167.771	-1.13742	0.145351	-7.82533	5.06331e-15	9.45268e-13
chr2.144222606.144223143	75.9659	1.80394	0.230619	7.82215	5.19282e-15	9.67981e-13
chr9.118058305.118059505	153.884	-1.27123	0.16255	-7.82057	5.25842e-15	9.78729e-13
chr8.12894741.12895888	118.815	1.50737	0.192762	7.81988	5.28722e-15	9.83347e-13
chr5.131916873.131917506	41.636	2.46213	0.314966	7.81712	5.40462e-15	1.00367e-12
chr13.104622249.104622802	271.204	-1.06821	0.136693	-7.81463	5.51262e-15	1.02295e-12
chr2.153469235.153470237	103.419	1.66187	0.212677	7.81403	5.53881e-15	1.02704e-12
chr3.7609858.7610961	179.156	-1.38206	0.176912	-7.81211	5.62399e-15	1.04127e-12
chr10.117018202.117019158	69.2482	2.08175	0.266567	7.80947	5.74292e-15	1.06249e-12
chr4.48024338.48024875	32.8599	3.26765	0.418528	7.80748	5.83412e-15	1.07856e-12
chr6.148785335.148786629	169.976	-1.17649	0.150787	-7.80235	6.07659e-15	1.12002e-12
chr6.99919743.99920674	98.7352	1.58329	0.202982	7.80018	6.18185e-15	1.13688e-12
chr12.7893772.7894983	62.63	1.9258	0.246905	7.79977	6.20215e-15	1.13976e-12
chr12.71903118.71903687	73.43	1.82998	0.234693	7.79731	6.32394e-15	1.16127e-12
chr17.66770372.66771025	55.0862	2.13581	0.273992	7.79515	6.43327e-15	1.17959e-12
chr18.72078000.72078540	39.1814	2.98737	0.383303	7.79376	6.5044e-15	1.19086e-12
chr6.92589310.92590177	213.564	1.00868	0.129432	7.79311	6.53788e-15	1.19611e-12
chr12.44197768.44198662	99.5637	1.52522	0.19572	7.79285	6.55145e-15	1.1977e-12
chr16.76608674.76609384	162.741	1.1831	0.151837	7.79191	6.60012e-15	1.20571e-12
chr11.88618587.88619178	71.5638	1.74972	0.224572	7.79134	6.63038e-15	1.21034e-12
chrX.139550391.139550954	53.0749	2.42532	0.311773	7.77912	7.30324e-15	1.32923e-12
chr10.109536550.109537130	67.8135	-1.83575	0.23604	-7.7773	7.40892e-15	1.34747e-12
chr9.36846808.36847425	60.2569	2.29218	0.294734	7.77712	7.41965e-15	1.34842e-12
chr12.108239384.108239961	204.277	1.09469	0.14077	7.77646	7.45842e-15	1.35447e-12
chr10.85889595.85890250	34.8854	2.92619	0.376388	7.7744	7.58087e-15	1.37468e-12
chr9.36876260.36876804	126.841	1.57184	0.202191	7.77407	7.60029e-15	1.37719e-12
chr16.64040012.64041036	142.629	-1.39168	0.179173	-7.76721	8.02316e-15	1.45169e-12
chr10.74819833.74820459	114.869	-1.49625	0.192758	-7.76229	8.34066e-15	1.50803e-12
chr1.186583842.186584399	146.874	-1.36674	0.176126	-7.76	8.49324e-15	1.53336e-12
chr12.8095786.8096326	122.602	-1.55224	0.200047	-7.75937	8.53539e-15	1.53985e-12
chr8.6673704.6674279	65.7349	1.99009	0.256499	7.75867	8.58264e-15	1.54611e-12
chr15.41725090.41725635	168.311	-1.24026	0.15989	-7.75697	8.698e-15	1.56483e-12
chr6.127130841.127136148	204.583	1.1234	0.144846	7.75577	8.78104e-15	1.57724e-12
chr7.58633595.58634121	94.4525	-1.65071	0.2129	-7.75348	8.94085e-15	1.60478e-12
chr15.91178545.91179128	64.2835	1.9938	0.257305	7.7488	9.27672e-15	1.66264e-12
chr14.122818599.122819188	63.7791	1.91083	0.246711	7.7452	9.54294e-15	1.70911e-12
chr9.15802524.15803028	27.625	3.71928	0.480297	7.74372	9.65533e-15	1.72548e-12
chrX.112281782.112282354	67.326	1.87051	0.24155	7.7438	9.64917e-15	1.72548e-12
chr7.68420255.68421301	150.485	-1.23405	0.159482	-7.73783	1.01125e-14	1.80588e-12
chr12.9365793.9366474	75.8933	1.90594	0.246422	7.73444	1.03859e-14	1.85336e-12
chr3.118294885.118295401	31.7456	3.3349	0.431263	7.73286	1.05155e-14	1.87377e-12
chr17.48249003.48250036	73.434	1.78578	0.230964	7.73186	1.05983e-14	1.88717e-12
chr18.11914974.11917032	140.133	-1.32624	0.171548	-7.73101	1.067e-14	1.89857e-12
chr3.9725166.9725932	123.615	1.38594	0.179315	7.72905	1.08354e-14	1.9266e-12
chr13.44468921.44469456	151.659	1.24947	0.161669	7.72857	1.08759e-14	1.93241e-12
chr3.151323755.151324310	196.893	1.15593	0.14961	7.7263	1.1072e-14	1.96583e-12
chr2.105923248.105923804	34.043	3.20335	0.414642	7.72558	1.11346e-14	1.97552e-12
chr16.87573679.87575456	137.81	1.28951	0.166965	7.72322	1.13426e-14	2.01099e-12
chr4.117954072.117954711	52.5011	2.14162	0.277319	7.7226	1.13983e-14	2.01941e-12
chr4.131826874.131827387	36.3428	2.8425	0.368106	7.72197	1.14541e-14	2.02784e-12
chr18.88923969.88924818	182.837	1.12967	0.146343	7.71935	1.16925e-14	2.06856e-12
chr10.26833376.26833906	253.738	-1.02973	0.133417	-7.71812	1.18059e-14	2.08712e-12
chr3.63348748.63349636	108.722	-1.49303	0.193543	-7.71423	1.21711e-14	2.15015e-12
chr1.39896496.39897028	123.811	1.3896	0.180165	7.71294	1.22951e-14	2.17049e-12
chr13.51360072.51360848	109.998	-1.42006	0.184121	-7.71261	1.23271e-14	2.17459e-12
chr1.66845849.66846393	185.043	-1.18205	0.153275	-7.71197	1.23893e-14	2.184e-12
chr3.104616030.104617097	81.6153	1.80401	0.234001	7.70943	1.2638e-14	2.22625e-12
chr6.125318840.125319386	127.004	1.38054	0.179091	7.70856	1.27242e-14	2.23983e-12
chr3.8746663.8747239	42.5599	2.52317	0.327441	7.70571	1.30115e-14	2.28551e-12
chr2.73576588.73577150	123.217	1.30183	0.169038	7.70142	1.34566e-14	2.35865e-12
chr7.51772309.51773025	92.9219	-1.54598	0.200754	-7.70086	1.35155e-14	2.3673e-12
chr8.127973124.127973703	60.5398	-2.12933	0.276574	-7.69894	1.37199e-14	2.4014e-12
chr13.76834376.76834883	32.2294	3.10725	0.403686	7.69719	1.39091e-14	2.43278e-12
chr14.67074140.67074803	123.692	-1.52755	0.198496	-7.69559	1.40845e-14	2.46171e-12
chr4.14187275.14188376	78.8326	-1.86637	0.242542	-7.69505	1.41438e-14	2.47033e-12
chrX.106924506.106925054	105.085	1.5156	0.196966	7.69475	1.41768e-14	2.47433e-12
chr2.11645220.11646086	129.153	-1.40802	0.183076	-7.69088	1.46126e-14	2.54859e-12
chr2.46049884.46050469	92.3687	-1.60859	0.20917	-7.69035	1.46736e-14	2.55743e-12
chr1.98087883.98088793	60.1423	2.42514	0.315441	7.68809	1.49347e-14	2.60109e-12
chrX.160633913.160634478	59.5	2.36391	0.307518	7.68707	1.50546e-14	2.62013e-12
chr18.89459031.89459624	109.08	1.43552	0.186769	7.68608	1.51714e-14	2.63757e-12
chr6.4728277.4728799	223.198	-1.07963	0.140467	-7.68604	1.51762e-14	2.63757e-12
chr15.34342554.34343599	170.832	1.2284	0.159902	7.68221	1.56362e-14	2.71369e-12
chr13.60755476.60756282	110.318	-1.51163	0.196819	-7.68029	1.58728e-14	2.75281e-12
chr13.119781692.119782202	27.9834	3.41099	0.444287	7.67745	1.62289e-14	2.81063e-12
chr1.82162773.82163373	108.31	1.3791	0.179727	7.67327	1.67662e-14	2.8996e-12
chr1.46850769.46852041	105.232	1.51888	0.198147	7.66541	1.78256e-14	3.07419e-12
chr13.15505427.15506009	98.9636	1.49681	0.195302	7.66406	1.80144e-14	3.10459e-12
chr7.120065187.120065782	51.6404	2.24715	0.293251	7.66289	1.81799e-14	3.13092e-12
chr6.6839334.6840158	162.163	-1.19169	0.155526	-7.66232	1.82605e-14	3.1404e-12
chr5.147043185.147044854	164.8	-1.21036	0.157998	-7.6606	1.85072e-14	3.1784e-12
chr14.9458814.9459336	199.758	-1.01341	0.132303	-7.65971	1.86347e-14	3.19728e-12
chr4.84523045.84524310	242.244	-1.00282	0.130922	-7.65966	1.8643e-14	3.19728e-12
chr2.158503575.158504120	99.3988	1.63916	0.214069	7.65712	1.90144e-14	3.25418e-12
chr14.44048210.44048757	42.7265	2.66981	0.348675	7.65703	1.90282e-14	3.25428e-12
chr4.83716867.83717441	77.4317	1.79448	0.23445	7.65398	1.94848e-14	3.32892e-12
chr6.134696006.134696527	117.579	1.40842	0.184013	7.65392	1.94947e-14	3.32892e-12
chr6.92240039.92241057	107.127	-1.52249	0.198973	-7.65174	1.98285e-14	3.37943e-12
chr1.6457759.6458332	119.53	-1.45119	0.189732	-7.64861	2.03164e-14	3.45782e-12
chr2.45324353.45324923	26.6486	3.94201	0.515608	7.64537	2.08346e-14	3.54356e-12
chr5.28042798.28043386	202.796	-1.05654	0.138245	-7.6425	2.1304e-14	3.6184e-12
chr19.59888693.59889375	222.194	-1.06511	0.139378	-7.64186	2.14113e-14	3.63289e-12
chr3.41451957.41453983	192.877	-1.12953	0.14781	-7.64181	2.14187e-14	3.63289e-12
chr2.178454702.178455522	254.557	-1.03347	0.13527	-7.64008	2.17083e-14	3.67948e-12
chrX.98873669.98874548	52.4554	2.1148	0.276882	7.63791	2.20784e-14	3.73382e-12
chr18.46747730.46749238	195.508	1.24921	0.163556	7.63784	2.20895e-14	3.73382e-12
chr8.68551778.68552387	86.2258	1.6706	0.218731	7.63772	2.21098e-14	3.73469e-12
chr12.116137820.116139272	239.681	1.04159	0.13638	7.63739	2.21677e-14	3.74191e-12
chr14.45006614.45007165	40.6663	2.7916	0.365732	7.6329	2.29529e-14	3.86915e-12
chr5.34976489.34977316	80.5337	1.89262	0.248085	7.62894	2.36691e-14	3.98715e-12
chr12.21196433.21196977	136.733	1.35383	0.17751	7.62678	2.40681e-14	4.05161e-12
chr4.129268613.129269233	94.9333	1.53159	0.200913	7.62318	2.47497e-14	4.16067e-12
chr18.4989910.4990556	193.031	-1.12653	0.147784	-7.62281	2.48207e-14	4.16976e-12
chr14.121193941.121194497	227.069	-1.1714	0.153681	-7.62227	2.49249e-14	4.18374e-12
chr19.59994908.59996165	125.971	-1.34218	0.176088	-7.62221	2.49378e-14	4.18374e-12
chr16.25624179.25624741	147.922	-1.24951	0.16397	-7.62036	2.52973e-14	4.23827e-12
chr13.4076611.4077583	188.975	-1.35608	0.17799	-7.61882	2.5601e-14	4.28625e-12
chr10.94148736.94150918	239.99	1.02114	0.134072	7.61638	2.60898e-14	4.36217e-12
chr17.5377819.5378369	71.5219	1.76597	0.231882	7.6158	2.62067e-14	4.37873e-12
chr5.86638049.86638596	265.65	-1.10117	0.144622	-7.61418	2.6537e-14	4.43093e-12
chrX.139838981.139839526	53.5536	2.32928	0.306131	7.60874	2.76776e-14	4.61201e-12
chr2.59740799.59742125	166.975	-1.13588	0.149331	-7.60646	2.81704e-14	4.69095e-12
chrX.163555561.163556121	159.954	-1.20879	0.159011	-7.60192	2.91765e-14	4.85194e-12
chr11.32564611.32565464	165.116	-1.17776	0.154964	-7.60024	2.95583e-14	4.91211e-12
chr1.72022572.72023118	110.496	1.66395	0.218938	7.60011	2.95888e-14	4.91387e-12
chr13.39282174.39282727	128.056	1.35541	0.178376	7.59862	2.99304e-14	4.96726e-12
chr4.94569416.94569984	30.4266	3.46202	0.455632	7.59828	3.00085e-14	4.97687e-12
chr11.111696610.111697149	222.119	-1.0118	0.133221	-7.5949	3.0802e-14	5.10161e-12
chr16.95941947.95942889	34.5285	3.05121	0.40181	7.59366	3.11005e-14	5.14413e-12
chr12.119344813.119345334	32.055	3.24446	0.427353	7.59198	3.15042e-14	5.20742e-12
chr2.73902263.73902832	80.4626	1.69092	0.22275	7.59109	3.17235e-14	5.24015e-12
chr10.70976976.70977531	102.406	1.51412	0.199507	7.5893	3.21636e-14	5.30929e-12
chr12.71886296.71887467	124.567	1.28519	0.169367	7.58819	3.24394e-14	5.35125e-12
chr1.58035780.58036388	46.794	2.3877	0.314674	7.58786	3.25238e-14	5.36157e-12
chr6.84601072.84601978	240.23	1.1317	0.149213	7.58447	3.33856e-14	5.48732e-12
chr2.52447910.52448468	108.821	-1.36601	0.180267	-7.57771	3.5171e-14	5.76329e-12
chr17.36284854.36285503	41.4225	2.37671	0.313907	7.57137	3.69307e-14	6.03961e-12
chr14.30694676.30696125	98.2228	1.4846	0.196149	7.56873	3.76893e-14	6.15924e-12
chr13.100449345.100449982	140.96	-1.33789	0.176768	-7.56865	3.77122e-14	6.15924e-12
chr3.98206934.98207466	206.366	-1.16685	0.154202	-7.56698	3.82013e-14	6.235e-12
chr12.8047805.8048354	107.991	-1.43687	0.189986	-7.56302	3.93813e-14	6.4191e-12
chr15.62658552.62659736	146.707	-1.26958	0.167946	-7.55945	4.0477e-14	6.58899e-12
chr15.26031602.26032143	88.2576	1.59735	0.211308	7.55932	4.05197e-14	6.59158e-12
chr14.96807800.96808351	58.5017	1.9799	0.261994	7.55706	4.12295e-14	6.6938e-12
chr17.40938270.40938861	50.5487	2.1311	0.282147	7.55314	4.24888e-14	6.89372e-12
chr9.92377868.92378920	141.233	1.31812	0.174603	7.54924	4.37817e-14	7.09083e-12
chr13.17438781.17439387	58.6129	-2.16733	0.287136	-7.5481	4.41664e-14	7.1471e-12
chr3.154755156.154755673	216.893	-1.06165	0.140808	-7.53971	4.71019e-14	7.61714e-12
chr15.40510696.40511243	35.8276	3.00948	0.399207	7.53863	4.74917e-14	7.67513e-12
chr14.48376492.48377139	32.9814	2.89424	0.383945	7.53816	4.76641e-14	7.69795e-12
chr5.140414148.140414939	62.681	1.94554	0.258248	7.53359	4.93632e-14	7.94116e-12
chr9.95078510.95079970	233.244	-1.07527	0.142749	-7.53256	4.97556e-14	7.99386e-12
chr1.11926959.11928545	192.094	1.07163	0.142323	7.52957	5.09066e-14	8.17346e-12
chr9.73905851.73906397	263.041	-1.00238	0.133161	-7.52753	5.17092e-14	8.29153e-12
chr13.98679155.98680159	225.026	-1.07516	0.142935	-7.522	5.39452e-14	8.63323e-12
chr7.65469581.65470130	106.151	-1.48076	0.196916	-7.51977	5.48712e-14	8.77004e-12
chr12.30034656.30035901	119.467	-1.36131	0.181048	-7.51906	5.51726e-14	8.81251e-12
chr4.40275957.40276494	99.0411	-1.45515	0.193566	-7.51762	5.57819e-14	8.90405e-12
chr14.115768134.115768663	27.8601	3.14426	0.418268	7.51735	5.58991e-14	8.917e-12
chr9.89869525.89870076	82.0948	1.68195	0.223781	7.51605	5.64566e-14	8.98848e-12
chr6.133085785.133087860	233.786	1.16298	0.154785	7.51354	5.75504e-14	9.15672e-12
chr13.13529028.13529749	101.009	-1.49882	0.199575	-7.51005	5.91039e-14	9.39177e-12
chr6.125654446.125655022	93.4731	1.49704	0.199344	7.50983	5.92064e-14	9.40199e-12
chr7.135210197.135210753	109.042	-1.46358	0.194894	-7.50961	5.93038e-14	9.41141e-12
chr14.27312329.27312845	25.016	4.54066	0.60514	7.50349	6.21414e-14	9.84273e-12
chr9.86560338.86560865	210.924	1.0359	0.138158	7.49796	6.4818e-14	1.02601e-11
chr8.82376969.82377488	30.315	3.22881	0.431041	7.49072	6.8495e-14	1.08352e-11
chr4.94535389.94535944	72.7151	-1.89393	0.252872	-7.48967	6.90455e-14	1.09153e-11
chrX.164365378.164365962	95.6523	-1.50093	0.200417	-7.48905	6.93746e-14	1.09603e-11
chr11.87449535.87450639	41.5876	-2.52731	0.337524	-7.48778	7.00466e-14	1.10593e-11
chr3.46828591.46829124	72.9397	1.70431	0.227639	7.48688	7.05277e-14	1.11211e-11
chr1.32103962.32104600	44.0301	2.16315	0.288936	7.48659	7.06867e-14	1.1139e-11
chr15.25301738.25302330	95.3236	1.54667	0.206604	7.48617	7.09123e-14	1.11674e-11
chr11.110498628.110499165	162.421	1.10309	0.147389	7.48421	7.19766e-14	1.13278e-11
chr12.81862283.81863017	108.934	1.39119	0.185892	7.48386	7.21681e-14	1.13507e-11
chr1.45964599.45965152	73.919	1.91971	0.256565	7.48235	7.30077e-14	1.14754e-11
chr16.37803670.37806696	101.334	-1.41145	0.188723	-7.47894	7.49225e-14	1.17689e-11
chr14.118734920.118735470	87.9202	1.78346	0.238476	7.4786	7.51199e-14	1.17849e-11
chr1.174918447.174919455	170.146	-1.16284	0.155603	-7.47314	7.83046e-14	1.22767e-11
chr5.100843858.100844757	127.717	1.263	0.16902	7.47245	7.87128e-14	1.23316e-11
chr1.17416788.17417315	205.627	-1.13856	0.152369	-7.47238	7.87548e-14	1.23316e-11
chr1.60824286.60824983	155.419	-1.28966	0.172601	-7.47193	7.90254e-14	1.23583e-11
chr7.97151004.97151520	23.7414	4.35004	0.582377	7.46945	8.05278e-14	1.25852e-11
chr1.7105006.7105528	223.502	-1.03946	0.139222	-7.46615	8.25762e-14	1.2889e-11
chr2.132847434.132848901	147.303	1.2096	0.162021	7.46568	8.28684e-14	1.29183e-11
chr10.8760556.8761095	272.561	1.014	0.135844	7.46444	8.36557e-14	1.30328e-11
chr3.65644591.65645266	68.1186	-1.99367	0.267192	-7.46156	8.55054e-14	1.33126e-11
chr19.54690098.54690624	30.6393	2.89996	0.388902	7.45678	8.86622e-14	1.37779e-11
chr13.23284312.23287165	248.245	-1.01229	0.13576	-7.45646	8.88809e-14	1.38032e-11
chr11.50198104.50200475	122.608	1.30345	0.17489	7.45299	9.12462e-14	1.41617e-11
chr9.100704984.100705543	37.0901	2.58976	0.347554	7.45139	9.2363e-14	1.4326e-11
chr6.121352172.121352721	97.009	1.67699	0.225083	7.45057	9.2936e-14	1.44058e-11
chr13.109342440.109343015	115.144	1.39522	0.187329	7.44798	9.47776e-14	1.46728e-11
chr6.94190418.94190941	230.032	-1.18324	0.158939	-7.44465	9.72034e-14	1.50295e-11
chr16.51805508.51806060	170.998	-1.22035	0.163926	-7.44451	9.73055e-14	1.50358e-11
chr16.36934701.36935802	127.396	1.34725	0.180998	7.44349	9.80602e-14	1.5143e-11
chr13.45783547.45784123	46.1689	2.73434	0.367392	7.44257	9.87459e-14	1.52393e-11
chr18.52530354.52530913	66.6631	-2.0268	0.272444	-7.43935	1.01184e-13	1.56058e-11
chr4.48564753.48565451	50.3747	2.23945	0.30108	7.43807	1.02166e-13	1.57376e-11
chr14.12163924.12164524	35.5996	2.67661	0.359984	7.43536	1.0428e-13	1.60431e-11
chr9.54153582.54154178	231.071	-1.07921	0.145202	-7.43253	1.06543e-13	1.63811e-11
chr2.61105086.61105638	118.622	-1.33715	0.179932	-7.4314	1.07455e-13	1.65111e-11
chr1.173645291.173645851	50.9193	2.27924	0.306722	7.43095	1.07821e-13	1.6557e-11
chr1.121405211.121405832	61.4661	2.13072	0.286824	7.42868	1.09685e-13	1.68328e-11
chr12.91416173.91416836	44.5062	2.35756	0.31737	7.42842	1.09901e-13	1.68409e-11
chr10.17918985.17919538	153.671	-1.35457	0.18235	-7.42837	1.09943e-13	1.68409e-11
chr12.100234837.100235867	60.6706	1.83346	0.247019	7.42233	1.15074e-13	1.76159e-11
chr13.100898343.100898953	60.6894	-2.16747	0.29204	-7.42182	1.15519e-13	1.76731e-11
chr7.91834131.91834709	56.9197	2.06337	0.278069	7.42036	1.16801e-13	1.7858e-11
chr1.124488460.124489021	101.838	-1.42093	0.191507	-7.41975	1.17342e-13	1.79298e-11
chr8.128772098.128774989	104.365	1.43819	0.193847	7.41919	1.17841e-13	1.79948e-11
chr10.96828780.96829594	170.495	-1.23156	0.166008	-7.41867	1.18299e-13	1.80535e-11
chr3.98355666.98356232	138.307	-1.31351	0.177081	-7.41757	1.19287e-13	1.8193e-11
chr16.22095628.22096197	75.2466	1.78043	0.240038	7.41728	1.19546e-13	1.82213e-11
chr14.67202956.67203565	169.606	1.17272	0.158132	7.41608	1.2064e-13	1.83766e-11
chr13.21919017.21920505	77.5006	-1.63682	0.220836	-7.41194	1.24469e-13	1.89249e-11
chr8.88297886.88298427	160.102	-1.09519	0.147793	-7.41035	1.25969e-13	1.91294e-11
chr19.58532974.58533995	120.375	1.2468	0.168273	7.40938	1.26887e-13	1.92451e-11
chr6.87218989.87219517	188.087	-1.03742	0.140057	-7.40714	1.29056e-13	1.9562e-11
chr1.157312093.157312625	25.625	3.62247	0.489174	7.40529	1.30862e-13	1.98236e-11
chr15.25140711.25141244	118.449	1.40882	0.190298	7.40321	1.32935e-13	2.01252e-11
chr10.6864423.6864986	107.597	-1.52743	0.206452	-7.3985	1.37727e-13	2.08252e-11
chr1.30898581.30899704	127.787	-1.34125	0.181322	-7.39708	1.39209e-13	2.10363e-11
chr18.53693640.53694368	52.1152	2.12987	0.288013	7.39505	1.41358e-13	2.13349e-11
chr1.138935597.138936645	154.173	-1.13153	0.153015	-7.39486	1.41558e-13	2.1352e-11
chr3.40794200.40794707	28.7769	3.50917	0.474605	7.39388	1.42603e-13	2.14835e-11
chr12.100505415.100505959	39.586	2.678	0.362354	7.39055	1.46219e-13	2.20147e-11
chr13.69628840.69629921	164.814	1.16622	0.157839	7.38866	1.48311e-13	2.23161e-11
chr1.192818221.192818773	171.088	1.23159	0.166758	7.3855	1.51885e-13	2.28259e-11
chr10.58378322.58379684	126.266	1.25423	0.169834	7.38506	1.52382e-13	2.28868e-11
chr19.36290687.36291242	202.38	-1.13299	0.153422	-7.3848	1.52685e-13	2.29182e-11
chr8.95225770.95227395	172.236	-1.12657	0.152569	-7.38402	1.53576e-13	2.30381e-11
chr2.68258979.68259545	244.796	1.01757	0.137818	7.38345	1.54243e-13	2.3124e-11
chr1.182604996.182605525	23.8563	3.95866	0.536219	7.38255	1.55288e-13	2.32666e-11
chr17.36324685.36325236	25.795	3.48923	0.47266	7.38211	1.55801e-13	2.33292e-11
chr1.131107879.131108403	133.861	-1.21392	0.164491	-7.37986	1.58459e-13	2.37129e-11
chr2.44897661.44898290	35.4664	2.55901	0.3468	7.37893	1.59572e-13	2.38649e-11
chr2.69574812.69575951	57.718	2.00057	0.27116	7.37781	1.60915e-13	2.40366e-11
chr5.28038121.28038668	143.044	-1.16829	0.158364	-7.37724	1.61608e-13	2.41255e-11
chr1.81738327.81738892	87.2732	-1.51292	0.205339	-7.36791	1.73323e-13	2.58274e-11
chr1.73963643.73964932	215.5	1.02994	0.139794	7.36759	1.73743e-13	2.58587e-11
chr12.118720420.118720937	29.2467	3.27248	0.44439	7.36398	1.785e-13	2.65348e-11
chr7.115824497.115825062	34.209	2.99742	0.407179	7.36144	1.81936e-13	2.70292e-11
chr16.95982906.95983416	31.4657	3.25203	0.441964	7.35813	1.86503e-13	2.76246e-11
chr3.146015335.146015934	64.4245	2.05384	0.27913	7.358	1.86682e-13	2.76344e-11
chr10.126641856.126642497	111.535	-1.5981	0.217274	-7.35526	1.90556e-13	2.81909e-11
chr4.82415779.82417245	100.605	1.37115	0.186438	7.35445	1.9172e-13	2.83462e-11
chr6.12393565.12394622	154.746	1.24258	0.168963	7.3542	1.9208e-13	2.83824e-11
chr2.102910773.102911275	25.1742	3.49564	0.475467	7.35201	1.95248e-13	2.8816e-11
chr11.104366838.104367426	71.712	1.65946	0.225883	7.34655	2.03383e-13	2.99986e-11
chr11.121738251.121740077	127.918	-1.24641	0.169674	-7.34589	2.04392e-13	3.01294e-11
chr6.39348347.39348892	33.5942	3.24055	0.441296	7.34327	2.08435e-13	3.0707e-11
chr8.110921315.110921870	134.82	-1.29562	0.176493	-7.34092	2.12137e-13	3.12337e-11
chr4.55815704.55816328	37.9091	2.67149	0.363934	7.34059	2.12649e-13	3.12904e-11
chr1.43116566.43119016	81.8584	-1.63505	0.222773	-7.33956	2.143e-13	3.15146e-11
chr12.49478811.49479693	60.3068	1.88443	0.25676	7.33925	2.14788e-13	3.15487e-11
chrX.169592428.169592960	106.011	-1.45986	0.19891	-7.3393	2.14709e-13	3.15487e-11
chr10.87769226.87769787	202.541	-1.13767	0.155022	-7.33874	2.1561e-13	3.16507e-11
chr1.192747511.192748569	98.2376	-1.4389	0.196116	-7.33701	2.18413e-13	3.2024e-11
chr1.120430116.120430643	133.646	1.27679	0.174064	7.33519	2.2141e-13	3.24441e-11
chrX.129911358.129911898	103.918	-1.49906	0.204489	-7.33075	2.28862e-13	3.34566e-11
chr2.54207456.54208019	40.0191	2.55289	0.348497	7.32541	2.3817e-13	3.47967e-11
chr9.75873338.75874004	77.6109	-1.66771	0.227666	-7.32526	2.38439e-13	3.48154e-11
chr7.24840876.24841420	168.09	-1.19687	0.163396	-7.32498	2.3894e-13	3.48678e-11
chr10.13869423.13870026	112.893	-1.34364	0.183436	-7.32487	2.39129e-13	3.48748e-11
chr10.20420895.20421607	25.6531	3.65122	0.498511	7.32426	2.40216e-13	3.50127e-11
chr19.23028260.23028791	185.074	-1.1698	0.159773	-7.32163	2.4497e-13	3.56845e-11
chr1.38398261.38399809	130.773	1.41222	0.19299	7.31757	2.52493e-13	3.6737e-11
chr12.85937382.85937938	105.993	-1.48947	0.203694	-7.31228	2.62637e-13	3.81904e-11
chr6.13641339.13641983	38.3006	2.45749	0.336158	7.31051	2.66122e-13	3.86743e-11
chr3.103914949.103915515	123.191	1.43591	0.196455	7.30911	2.68922e-13	3.90352e-11
chr9.14805619.14806173	68.338	1.77864	0.243402	7.30744	2.72278e-13	3.94527e-11
chr1.74437961.74438516	128.47	1.25292	0.17148	7.30651	2.7417e-13	3.96836e-11
chr9.15018624.15019170	124.222	-1.32613	0.1815	-7.3065	2.74194e-13	3.96836e-11
chr9.21439392.21439941	43.3066	2.34092	0.320494	7.3041	2.79139e-13	4.03756e-11
chr7.67650357.67650886	25.7953	3.17456	0.434709	7.30273	2.81987e-13	4.07398e-11
chr13.51313274.51313873	173.274	-1.09447	0.149877	-7.30245	2.82571e-13	4.08002e-11
chr6.143559281.143559839	200.47	1.00016	0.136965	7.30229	2.82904e-13	4.08245e-11
chr12.33181708.33182321	128.507	-1.28513	0.176043	-7.30012	2.87509e-13	4.14147e-11
chr8.71941746.71942683	211.551	-1.04357	0.14297	-7.2992	2.89477e-13	4.16511e-11
chr7.43543477.43545194	185.695	1.06833	0.146379	7.29835	2.91326e-13	4.18926e-11
chr12.54533774.54534301	37.5363	2.50502	0.343257	7.2978	2.92512e-13	4.20387e-11
chr11.90371469.90372027	104.83	1.5506	0.212529	7.29593	2.96593e-13	4.25757e-11
chr9.9212836.9213467	27.0245	3.61002	0.494874	7.29482	2.99052e-13	4.29036e-11
chrX.100365973.100366561	50.2429	2.34935	0.322146	7.29281	3.0356e-13	4.34997e-11
chr11.11963483.11964053	113.834	1.38774	0.190369	7.28974	3.10562e-13	4.44e-11
chrX.157269628.157270951	149.744	1.12028	0.153687	7.28937	3.1141e-13	4.44953e-11
chr8.56590988.56591977	39.3899	2.67822	0.367489	7.2879	3.14829e-13	4.49318e-11
chr14.76779646.76780415	35.3348	2.51264	0.344953	7.28402	3.24022e-13	4.6217e-11
chr6.50413329.50413863	141.955	1.24671	0.171182	7.283	3.26484e-13	4.65414e-11
chr8.6777269.6778056	60.282	1.82058	0.250001	7.28229	3.28198e-13	4.67586e-11
chr18.55302923.55303979	59.4446	1.95814	0.268944	7.28085	3.31734e-13	4.72352e-11
chr12.7876230.7877185	130.158	-1.37502	0.188868	-7.28036	3.32939e-13	4.7352e-11
chr11.82041964.82042511	27.0558	3.26927	0.449132	7.27908	3.36104e-13	4.77471e-11
chr12.75440107.75441544	72.1537	1.9381	0.266304	7.27778	3.39347e-13	4.818e-11
chr2.24336483.24337024	125.568	-1.24429	0.171013	-7.27599	3.43889e-13	4.87969e-11
chr3.144761142.144761857	76.4236	-1.56937	0.215703	-7.27562	3.44845e-13	4.8901e-11
chr10.39714420.39714953	63.9288	2.02653	0.278641	7.27292	3.51811e-13	4.98349e-11
chr5.142385902.142387354	128.522	1.22759	0.168857	7.26995	3.59613e-13	5.08816e-11
chr6.89415056.89415652	32.9059	2.91213	0.400639	7.26871	3.62934e-13	5.12926e-11
chr14.46984289.46984929	84.4264	-1.56709	0.215604	-7.26839	3.63804e-13	5.13861e-11
chr1.100068811.100069318	27.1988	3.08266	0.424229	7.2665	3.68919e-13	5.20789e-11
chr9.9188880.9189913	196.873	-1.05255	0.144861	-7.26592	3.70505e-13	5.22727e-11
chr14.36757403.36757928	25.0659	3.26866	0.450085	7.26231	3.8053e-13	5.36565e-11
chr7.98148939.98149509	60.716	1.81479	0.250003	7.25906	3.89794e-13	5.49314e-11
chr1.86268755.86269824	52.7887	2.02405	0.279057	7.25319	4.07073e-13	5.72681e-11
chr10.30250030.30250593	28.0881	3.01072	0.415154	7.25206	4.10485e-13	5.77152e-11
chr19.18849494.18850030	144.614	1.35863	0.187383	7.25055	4.1509e-13	5.83295e-11
chr10.12147154.12147696	267.432	-1.01731	0.140353	-7.24826	4.22162e-13	5.92894e-11
chr8.6778868.6779494	83.9899	-1.70696	0.235534	-7.24719	4.25518e-13	5.96928e-11
chr2.39152348.39152863	24.3387	3.76147	0.519072	7.24652	4.27612e-13	5.99525e-11
chr1.172869972.172870782	85.9836	1.70958	0.236051	7.2424	4.40827e-13	6.1665e-11
chr3.88378480.88379147	38.6199	2.58599	0.357074	7.24216	4.41596e-13	6.17376e-11
chr7.75463690.75464240	196.163	-1.03261	0.142646	-7.23901	4.51969e-13	6.30805e-11
chr12.26174672.26175190	136.387	1.28115	0.176992	7.23849	4.5371e-13	6.32877e-11
chr11.45204486.45204994	26.5989	3.21609	0.444316	7.2383	4.54349e-13	6.3341e-11
chr14.23192774.23193338	27.5716	3.06411	0.423382	7.23722	4.5798e-13	6.37751e-11
chr6.88329156.88330405	64.2754	1.94341	0.268586	7.23573	4.63029e-13	6.44418e-11
chr3.147183543.147184081	121.005	1.3023	0.180014	7.23446	4.67378e-13	6.49755e-11
chr15.25643215.25643758	203.393	-1.06519	0.147238	-7.23446	4.67391e-13	6.49755e-11
chr7.120732605.120733909	55.1547	2.02121	0.279448	7.23287	4.72909e-13	6.56316e-11
chr15.26875621.26876168	124.886	1.38528	0.191627	7.22901	4.86519e-13	6.74445e-11
chr5.90819722.90820290	181.372	1.1404	0.157771	7.2282	4.89456e-13	6.78135e-11
chr6.56655320.56656938	54.8433	1.87948	0.260133	7.22508	5.00803e-13	6.93467e-11
chr15.85665184.85665896	54.5852	2.0482	0.283504	7.22459	5.02608e-13	6.95576e-11
chr7.82972579.82973102	28.9264	2.89538	0.400796	7.22408	5.04507e-13	6.97813e-11
chr11.63122123.63123411	81.5773	-1.61712	0.223889	-7.22287	5.09004e-13	7.03243e-11
chr19.32196170.32196726	99.4616	1.46172	0.202391	7.22228	5.1122e-13	7.0591e-11
chrX.159550352.159550931	136.886	-1.36755	0.189356	-7.22214	5.11763e-13	7.06265e-11
chr11.57913683.57914672	140.165	-1.22001	0.168971	-7.22023	5.18995e-13	7.15445e-11
chr10.16878079.16878674	70.5847	1.70481	0.236132	7.21975	5.20826e-13	7.17567e-11
chr17.84599920.84600433	25.0253	3.2813	0.45461	7.21783	5.28224e-13	7.26542e-11
chr10.127293773.127296766	109.069	1.5317	0.21223	7.21716	5.30832e-13	7.29723e-11
chr6.122919425.122920476	35.7542	2.60417	0.361433	7.20512	5.79935e-13	7.95892e-11
chr14.44103967.44104667	48.3681	2.17878	0.302401	7.20494	5.80711e-13	7.96515e-11
chr3.63115031.63115773	96.9451	-1.72024	0.238803	-7.20358	5.86514e-13	8.03133e-11
chr6.149137852.149138438	110.177	-1.43469	0.199163	-7.20363	5.86297e-13	8.03133e-11
chrX.162813515.162814342	40.1104	2.45579	0.341076	7.20012	6.01582e-13	8.23309e-11
chr5.93182334.93185580	143.932	-1.2881	0.178902	-7.20003	6.01996e-13	8.23419e-11
chrX.95993171.95993699	126.807	1.21804	0.169193	7.19912	6.06035e-13	8.27566e-11
chr9.8740138.8740680	148.454	-1.15025	0.159793	-7.19837	6.09378e-13	8.31671e-11
chr3.49848829.49849602	172.293	-1.10125	0.153004	-7.19753	6.13131e-13	8.3633e-11
chr18.3378483.3379083	33.7585	2.85772	0.397154	7.19551	6.22294e-13	8.47891e-11
chr6.144297020.144297588	146.862	-1.16124	0.161433	-7.19336	6.3215e-13	8.60844e-11
chr7.92464027.92464565	119.662	-1.28118	0.178311	-7.18513	6.71414e-13	9.12298e-11
chr5.13695482.13696469	161.791	-1.2358	0.172007	-7.18457	6.74187e-13	9.15562e-11
chr16.20324530.20325037	25.1855	3.26866	0.455047	7.18312	6.81381e-13	9.24313e-11
chr1.16608097.16608690	123.501	-1.22304	0.170265	-7.18314	6.81264e-13	9.24313e-11
chr13.73722788.73723823	106.664	1.41018	0.196325	7.1829	6.8248e-13	9.25296e-11
chr6.99181146.99181929	60.9778	3.61886	0.504062	7.17939	7.00216e-13	9.48211e-11
chr15.24295716.24296365	97.1942	-1.48827	0.207299	-7.17933	7.00536e-13	9.48211e-11
chr15.43702371.43703019	122.901	-1.34415	0.187257	-7.17811	7.06812e-13	9.56182e-11
chr6.71079878.71080958	83.5384	-1.65921	0.231263	-7.17457	7.25361e-13	9.80736e-11
chr19.40322803.40323719	237.944	-1.01652	0.14176	-7.1707	7.46143e-13	1.00773e-10
chr8.23654803.23655465	65.2442	-1.78452	0.248948	-7.16825	7.59632e-13	1.02539e-10
chr6.114478670.114479233	70.4324	1.76154	0.245838	7.16546	7.75244e-13	1.04532e-10
chr13.60723331.60724555	78.8505	1.61159	0.224914	7.16537	7.75785e-13	1.04547e-10
chr6.50527376.50527918	125.966	-1.1745	0.163925	-7.16488	7.78566e-13	1.04865e-10
chr16.43370621.43371232	154.436	-1.18733	0.16572	-7.16469	7.79637e-13	1.04952e-10
chr6.91642941.91644069	141.39	1.14835	0.16033	7.1624	7.92742e-13	1.06542e-10
chr1.151646258.151646782	141.484	-1.18853	0.16594	-7.16241	7.92728e-13	1.06542e-10
chr9.32043715.32044234	24.5651	3.76868	0.526185	7.16227	7.93527e-13	1.06589e-10
chr7.137229301.137229848	123.334	1.39286	0.194476	7.16213	7.94356e-13	1.06642e-10
chr2.150850594.150851576	53.9117	2.10295	0.293719	7.15972	8.08436e-13	1.08473e-10
chr8.22589149.22589946	88.5297	2.96211	0.413922	7.1562	8.29412e-13	1.11227e-10
chr19.38614279.38614966	79.4497	-1.74743	0.244211	-7.15542	8.3418e-13	1.11806e-10
chr8.86740805.86741459	29.3043	3.278	0.458137	7.15508	8.36255e-13	1.12023e-10
chr7.65019255.65020192	37.5764	2.60751	0.364434	7.15497	8.36929e-13	1.12053e-10
chr1.169685135.169685776	80.1875	-1.76871	0.247263	-7.15314	8.48159e-13	1.134e-10
chr19.18343529.18344178	35.702	2.6244	0.366931	7.15229	8.53431e-13	1.13953e-10
chr17.71319190.71319859	103.565	-1.46897	0.205422	-7.15097	8.61666e-13	1.1499e-10
chr14.77423080.77423705	48.6219	2.42435	0.339072	7.14996	8.68029e-13	1.15777e-10
chr5.99214173.99214888	45.948	2.30795	0.322801	7.14977	8.6926e-13	1.15878e-10
chr2.60172516.60173060	140.508	1.2319	0.172415	7.145	8.99972e-13	1.19778e-10
chr2.167742391.167742992	74.4903	1.82073	0.254846	7.14442	9.03734e-13	1.20214e-10
chrY.1042965.1043535	95.9152	1.75904	0.246319	7.14132	9.2436e-13	1.22829e-10
chr1.167948729.167949345	39.9631	2.34374	0.328222	7.14072	9.28446e-13	1.23301e-10
chr19.54990011.54990555	154.883	1.1166	0.156385	7.14007	9.32843e-13	1.23819e-10
chr9.13847585.13848113	26.1777	3.21133	0.449802	7.13943	9.37176e-13	1.2426e-10
chr5.144935361.144938745	183.46	1.12459	0.157568	7.13717	9.52744e-13	1.26188e-10
chr2.115399943.115400499	106.919	-1.34059	0.187831	-7.13721	9.52428e-13	1.26188e-10
chr1.135933576.135934151	51.9403	2.11259	0.296016	7.13674	9.55706e-13	1.26513e-10
chr2.9141362.9141880	158.03	1.06548	0.149321	7.13547	9.64555e-13	1.27547e-10
chr7.111877632.111878161	93.3567	-1.46098	0.204759	-7.13513	9.66954e-13	1.27796e-10
chr3.32415327.32416367	60.0779	1.90943	0.26765	7.13408	9.7436e-13	1.28706e-10
chr12.70965575.70966132	134.648	-1.19092	0.166936	-7.13398	9.75046e-13	1.28727e-10
chr3.54759144.54759841	55.6167	1.90465	0.267119	7.13034	1.00124e-12	1.32115e-10
chr16.36793608.36794721	127.645	-1.24055	0.173986	-7.1302	1.00223e-12	1.32175e-10
chr2.87607442.87607969	22.8926	3.71689	0.521392	7.12878	1.01261e-12	1.33402e-10
chr13.90493386.90493923	48.975	2.19034	0.307397	7.12543	1.03757e-12	1.36616e-10
chr14.53649479.53650004	56.1144	1.82456	0.256085	7.12481	1.04227e-12	1.37162e-10
chr14.79060019.79061028	164.118	-1.18141	0.165822	-7.12459	1.04387e-12	1.373e-10
chr16.77913947.77914915	204.957	-1.04751	0.147095	-7.12137	1.0686e-12	1.40327e-10
chr3.154816628.154817163	124.009	1.32804	0.186511	7.12045	1.07578e-12	1.41146e-10
chr1.170005205.170005795	58.4899	-1.87104	0.262841	-7.11852	1.09094e-12	1.43033e-10
chr8.6813754.6814283	155.207	-1.1978	0.168309	-7.11667	1.10565e-12	1.44884e-10
chr8.71967966.71969967	185.77	-1.01373	0.142506	-7.1136	1.13056e-12	1.4807e-10
chr9.41461715.41462262	154.005	1.12124	0.157663	7.11166	1.14656e-12	1.50086e-10
chr1.33909610.33910283	42.8068	2.31065	0.325022	7.10922	1.167e-12	1.526e-10
chr9.32601735.32602467	43.639	2.45181	0.344968	7.10736	1.18288e-12	1.54593e-10
chr2.24042808.24043492	128.363	-1.24997	0.175937	-7.10465	1.20628e-12	1.57485e-10
chr7.107757802.107758323	143.819	1.13595	0.159894	7.10437	1.20869e-12	1.57716e-10
chr10.95336554.95337200	128.123	1.25889	0.177206	7.10408	1.21123e-12	1.57964e-10
chr5.25187689.25189266	161.715	-1.15264	0.162268	-7.10334	1.21775e-12	1.58731e-10
chr15.59722936.59723527	41.3075	2.19968	0.309682	7.10302	1.22063e-12	1.59021e-10
chr15.27899003.27899520	102.45	-1.33884	0.188621	-7.09805	1.26525e-12	1.64574e-10
chr9.32694014.32694566	107.907	1.33145	0.187586	7.09783	1.26734e-12	1.64759e-10
chr8.127268585.127269844	126.999	1.47265	0.207505	7.09692	1.27566e-12	1.65753e-10
chr8.125638320.125639328	184.598	-1.01805	0.143458	-7.0965	1.27956e-12	1.66173e-10
chr10.60748593.60750747	140.382	1.14652	0.161639	7.09305	1.3119e-12	1.70282e-10
chr6.143213785.143215729	122.686	-1.21414	0.171277	-7.08875	1.35332e-12	1.75474e-10
chr3.59139529.59140660	139.315	-1.21917	0.172058	-7.08579	1.3825e-12	1.79069e-10
chr14.120280042.120280569	145.056	1.24675	0.175983	7.08449	1.3956e-12	1.80671e-10
chr6.129146697.129147392	38.3805	2.59246	0.365989	7.08345	1.40613e-12	1.81939e-10
chr5.118742843.118743476	188.893	-1.17076	0.165341	-7.08091	1.43216e-12	1.8521e-10
chr12.108854366.108858034	203.806	1.0335	0.145967	7.08038	1.43762e-12	1.85772e-10
chr1.80784041.80784655	71.5929	-1.95245	0.275757	-7.08034	1.43801e-12	1.85772e-10
chr10.11232367.11233676	131.631	-1.2571	0.177571	-7.07942	1.44759e-12	1.86912e-10
chr8.103338044.103338578	161.335	-1.08242	0.152912	-7.07868	1.45538e-12	1.87819e-10
chr9.105841816.105842373	157.842	-1.05961	0.149711	-7.07774	1.46527e-12	1.88996e-10
chr5.37339229.37340140	135.236	1.40002	0.197814	7.07748	1.46797e-12	1.89147e-10
chr6.33094306.33095182	57.5762	1.92655	0.272261	7.07611	1.48258e-12	1.90829e-10
chr18.39718358.39718911	147.985	-1.18503	0.167472	-7.07602	1.48353e-12	1.90852e-10
chr6.128249915.128250467	82.8588	1.55315	0.219557	7.07401	1.50514e-12	1.93532e-10
chr6.31648953.31649545	30.2138	3.01494	0.4263	7.07234	1.52346e-12	1.95479e-10
chr5.52350987.52352069	107.995	1.35569	0.19171	7.07156	1.53201e-12	1.96372e-10
chr18.66452119.66452770	185.276	1.10079	0.155704	7.06976	1.55204e-12	1.98836e-10
chr2.108542346.108542986	23.7172	3.53214	0.499706	7.06842	1.56704e-12	2.00653e-10
chr2.24311027.24312057	296	-1.01091	0.143031	-7.06779	1.57422e-12	2.01468e-10
chr2.9464788.9465330	195.101	-1.01856	0.144138	-7.0666	1.58781e-12	2.02997e-10
chr3.100360000.100360525	152.585	-1.12501	0.159224	-7.06555	1.59986e-12	2.04432e-10
chrX.13039184.13039776	32.1408	3.26028	0.461493	7.06465	1.61021e-12	2.05541e-10
chr17.17690578.17691146	104.121	-1.4117	0.199863	-7.06333	1.62556e-12	2.07286e-10
chr6.120488515.120489184	82.9253	-1.59609	0.226009	-7.06206	1.64051e-12	2.09084e-10
chrX.161981440.161981981	203.476	-1.13326	0.16048	-7.06167	1.64513e-12	2.09488e-10
chr7.123157072.123157619	61.3121	1.71433	0.242772	7.06148	1.64733e-12	2.09628e-10
chr8.73707521.73708055	24.3553	3.85606	0.5462	7.05981	1.66733e-12	2.12064e-10
chr5.62786662.62787244	136.498	1.22765	0.173911	7.05906	1.67627e-12	2.13092e-10
chr11.90694107.90694654	138.574	-1.32189	0.18727	-7.05877	1.67981e-12	2.13432e-10
chr2.73396533.73397342	105.682	1.36483	0.193447	7.05532	1.72203e-12	2.18683e-10
chr16.27307337.27307854	22.1268	3.93523	0.557941	7.05312	1.74953e-12	2.22061e-10
chr1.105723188.105724059	78.8548	1.53014	0.216949	7.05297	1.75142e-12	2.22187e-10
chr7.51982167.51982737	115.085	-1.57382	0.223164	-7.05228	1.76004e-12	2.23165e-10
chr1.6311851.6312395	103.195	-1.39324	0.197608	-7.0505	1.78272e-12	2.25924e-10
chr1.174048801.174049345	178.784	-1.07181	0.152054	-7.04892	1.80306e-12	2.28385e-10
chr1.36061250.36061876	80.6618	1.59354	0.226094	7.04813	1.8134e-12	2.29458e-10
chr6.42180967.42181521	45.477	2.07428	0.294302	7.04814	1.81331e-12	2.29458e-10
chr2.102120170.102120712	29.2394	3.12627	0.443578	7.04785	1.817e-12	2.29796e-10
chr15.53004006.53004544	24.1972	3.39538	0.481771	7.0477	1.81903e-12	2.29936e-10
chr15.40067551.40068533	38.2807	2.54274	0.36089	7.04575	1.84466e-12	2.33055e-10
chr1.16411414.16412917	221.168	-1.03109	0.146397	-7.0431	1.88014e-12	2.37417e-10
chr2.72881480.72882075	155.086	-1.14107	0.162017	-7.04293	1.88236e-12	2.37575e-10
chr13.26338726.26339275	52.6133	1.98465	0.281857	7.04133	1.90414e-12	2.40201e-10
chr11.34879602.34880671	170.354	-1.06795	0.151671	-7.04121	1.90582e-12	2.4029e-10
chr19.14577324.14578555	104.526	1.30697	0.185659	7.03964	1.92735e-12	2.42881e-10
chr7.134522590.134523119	28.8798	2.95114	0.419268	7.03878	1.93924e-12	2.44254e-10
chr5.110660287.110660809	27.1117	3.18907	0.453076	7.03871	1.94028e-12	2.44261e-10
chr18.70388663.70390659	119.785	-1.29265	0.183726	-7.03577	1.98158e-12	2.49332e-10
chr9.108683798.108684952	78.8438	-1.69941	0.241545	-7.03561	1.98393e-12	2.49501e-10
chr3.69290296.69290821	174.04	1.09777	0.156063	7.03416	2.0047e-12	2.51856e-10
chr6.148756430.148756993	99.1813	-1.38361	0.196773	-7.0315	2.04322e-12	2.56435e-10
chr16.77678598.77679608	79.6445	1.73621	0.246965	7.03018	2.06275e-12	2.58753e-10
chr1.191313846.191314400	165.943	1.22304	0.173975	7.02999	2.06553e-12	2.5897e-10
chr13.73499787.73500773	112.473	-1.34789	0.19174	-7.02978	2.06865e-12	2.5923e-10
chr15.37898593.37899292	101.167	-1.34528	0.191386	-7.02916	2.07778e-12	2.60242e-10
chrX.75110369.75110958	24.9463	3.50313	0.498407	7.02866	2.08529e-12	2.6105e-10
chr13.113613805.113614394	84.0692	1.58834	0.226041	7.02679	2.11339e-12	2.64433e-10
chr17.40716995.40717502	24.3264	3.40169	0.484165	7.02589	2.12709e-12	2.65878e-10
chr14.119466797.119467334	36.3664	2.60023	0.370101	7.02575	2.12919e-12	2.66005e-10
chr17.35551719.35552431	56.1224	1.9845	0.282486	7.02511	2.13895e-12	2.6709e-10
chr12.110070383.110071032	127.742	-1.23273	0.175484	-7.02473	2.14474e-12	2.67676e-10
chr13.101966899.101967790	92.0114	-1.40675	0.200266	-7.0244	2.14983e-12	2.68177e-10
chr17.62323273.62323869	71.0759	-1.7447	0.248384	-7.02419	2.15317e-12	2.68457e-10
chr3.141413429.141413950	128.676	-1.27028	0.180876	-7.02293	2.17265e-12	2.70749e-10
chr10.116683311.116683843	31.7511	2.60707	0.37138	7.01996	2.21929e-12	2.76421e-10
chr18.58520288.58520830	49.3623	5.49932	0.783448	7.01938	2.22852e-12	2.77431e-10
chr6.17876505.17877044	135.474	-1.26193	0.179894	-7.01487	2.30164e-12	2.86327e-10
chr10.113110884.113111394	30.9841	2.94839	0.42033	7.01445	2.30848e-12	2.86951e-10
chr8.56265133.56266316	131.152	1.18624	0.169146	7.01313	2.33037e-12	2.89526e-10
chr12.24473190.24473740	163.801	-1.11317	0.158768	-7.0113	2.36113e-12	2.932e-10
chr17.84865085.84865628	56.2666	2.05331	0.292897	7.01036	2.37698e-12	2.9502e-10
chr15.56720972.56722304	168.172	-1.10509	0.157649	-7.00981	2.38647e-12	2.96049e-10
chr2.44854345.44854983	44.9802	2.42804	0.346503	7.00726	2.43022e-12	3.01022e-10
chr1.152581043.152581634	102.92	1.47223	0.210164	7.00516	2.46703e-12	3.05274e-10
chr1.43120439.43123146	110.196	-1.42112	0.202889	-7.00441	2.48034e-12	3.06767e-10
chr3.122269981.122271979	84.7393	1.71283	0.24456	7.00372	2.49257e-12	3.08125e-10
chr5.93103619.93104143	174.018	-1.0465	0.149446	-7.00256	2.51333e-12	3.10381e-10
chr2.92315238.92315803	31.3633	2.73435	0.390584	7.00066	2.54766e-12	3.14462e-10
chr6.35616735.35617279	107.987	-1.32507	0.189353	-6.99789	2.59854e-12	3.20582e-10
chr6.116178656.116179205	22.1319	3.48975	0.498838	6.99575	2.63846e-12	3.25344e-10
chr2.105064705.105065739	179.477	-1.07651	0.15389	-6.99533	2.64641e-12	3.26161e-10
chr16.25587184.25587759	138.688	-1.14269	0.163403	-6.99309	2.68893e-12	3.31071e-10
chr19.21096368.21096902	21.681	3.52799	0.504561	6.99219	2.70633e-12	3.33047e-10
chr3.129611514.129612106	108.66	1.42357	0.203647	6.99041	2.74088e-12	3.36963e-10
chr1.185086272.185086888	50.5861	-2.22505	0.318325	-6.98987	2.75145e-12	3.38094e-10
chr17.28310357.28312626	139.91	-1.16979	0.167413	-6.98745	2.79918e-12	3.43788e-10
chr1.54688688.54689414	40.9106	2.53981	0.363587	6.98542	2.8401e-12	3.48466e-10
chr13.67512306.67512863	120.246	-1.27053	0.181896	-6.98494	2.84972e-12	3.49473e-10
chr16.77174684.77175209	81.8126	1.57835	0.226038	6.98266	2.89634e-12	3.54661e-10
chr8.35661359.35662529	181.135	1.16127	0.16633	6.98171	2.91615e-12	3.56909e-10
chr8.103244077.103244620	41.3378	2.48602	0.356086	6.98151	2.92021e-12	3.57229e-10
chr2.52753476.52754064	135.831	1.15861	0.165973	6.98074	2.93622e-12	3.58831e-10
chr6.35735213.35735724	23.003	3.70732	0.531131	6.98004	2.95087e-12	3.60444e-10
chr5.48156360.48156951	38.642	2.33675	0.33495	6.97641	3.02828e-12	3.69167e-10
chr8.35727098.35727792	34.3546	2.45217	0.351626	6.9738	3.08491e-12	3.75885e-10
chr16.43020596.43021214	51.4665	2.11855	0.303912	6.97092	3.14866e-12	3.83274e-10
chr2.73951822.73952605	94.6346	-1.59334	0.228575	-6.97078	3.15183e-12	3.8347e-10
chr8.7732631.7733668	116.084	-1.29994	0.186688	-6.96318	3.32677e-12	4.03759e-10
chr9.102777338.102778638	160.436	-1.00853	0.144846	-6.96276	3.33661e-12	4.04754e-10
chr17.78227158.78227707	71.8983	-1.68044	0.241357	-6.96245	3.34396e-12	4.05446e-10
chr3.145357042.145357553	26.0322	3.3681	0.483777	6.9621	3.35237e-12	4.06266e-10
chr4.55542731.55543297	141.591	1.15992	0.166617	6.96158	3.36467e-12	4.07556e-10
chr3.136675284.136676146	56.7199	2.07179	0.297632	6.96092	3.38052e-12	4.09275e-10
chr8.128608810.128609395	119.366	-1.32393	0.190229	-6.95968	3.41054e-12	4.12504e-10
chr8.89491707.89493377	140.828	1.17991	0.169631	6.95575	3.50699e-12	4.23962e-10
chr6.50411710.50412771	106.486	1.4242	0.204828	6.95315	3.57208e-12	4.3162e-10
chr10.82318290.82318824	25.0942	3.22029	0.463324	6.95041	3.64218e-12	4.39443e-10
chr15.42282290.42282887	58.6128	-1.938	0.278866	-6.94957	3.66392e-12	4.41635e-10
chr9.34349903.34350577	112.558	-1.34685	0.193813	-6.94922	3.6731e-12	4.42309e-10
chr4.81727993.81728700	81.1319	-1.68824	0.242947	-6.94902	3.67827e-12	4.42716e-10
chr4.64900995.64902005	44.4312	2.3257	0.334962	6.94319	3.83348e-12	4.60722e-10
chr1.103105742.103106264	25.5143	3.07468	0.442969	6.94107	3.89135e-12	4.67449e-10
chr1.144354946.144355478	87.9316	1.73013	0.249302	6.93988	3.92435e-12	4.70954e-10
chr15.32660054.32660582	176.913	-1.03606	0.149309	-6.93905	3.94744e-12	4.73264e-10
chr13.118789528.118790067	41.6419	2.16647	0.312255	6.93814	3.9729e-12	4.76086e-10
chr7.130965296.130966364	147.884	1.15096	0.165914	6.93713	4.00149e-12	4.79278e-10
chr5.97834003.97834611	26.2835	3.20791	0.462522	6.93568	4.04281e-12	4.83759e-10
chr1.191243013.191244253	48.0118	1.96141	0.283007	6.9306	4.19069e-12	5.00482e-10
chr16.6922630.6923764	56.5549	1.9269	0.278066	6.92964	4.21919e-12	5.03641e-10
chr1.82116366.82116958	127.024	1.26217	0.182146	6.92945	4.22488e-12	5.04076e-10
chr17.74988706.74989279	36.6239	-2.29251	0.330913	-6.92783	4.27334e-12	5.09612e-10
chr2.45019496.45020122	175.834	-1.02304	0.147687	-6.9271	4.29568e-12	5.12029e-10
chr4.56077075.56077609	30.1751	2.89834	0.418477	6.92592	4.33159e-12	5.1606e-10
chr10.7295853.7296397	110.065	-1.23513	0.17843	-6.92217	4.44765e-12	5.29631e-10
chr17.84320507.84321043	111.979	-1.29632	0.187275	-6.922	4.4531e-12	5.30024e-10
chr16.22434494.22435035	87.8179	1.43821	0.207791	6.92143	4.47121e-12	5.31923e-10
chr8.81767218.81768742	137.125	1.15372	0.166759	6.91847	4.56553e-12	5.42621e-10
chr16.37776731.37777282	176.955	-1.03801	0.150084	-6.91619	4.63936e-12	5.50599e-10
chr9.92363378.92364000	57.5679	1.81579	0.262568	6.91552	4.66143e-12	5.52687e-10
chr1.181039431.181040372	41.0335	2.21877	0.320952	6.91308	4.74251e-12	5.6203e-10
chr11.113220572.113221127	105.059	-1.4422	0.20864	-6.9124	4.76527e-12	5.64456e-10
chr4.101457085.101457736	56.6251	2.04855	0.296407	6.91127	4.80337e-12	5.68422e-10
chr10.24599271.24600435	47.7229	-2.26491	0.327712	-6.91127	4.80333e-12	5.68422e-10
chr13.69585678.69586209	178.309	-1.04088	0.150624	-6.91047	4.83055e-12	5.71365e-10
chr7.61411543.61412147	65.5438	-1.64551	0.238132	-6.91008	4.84373e-12	5.72649e-10
chr3.7973160.7973758	42.1739	2.26504	0.3278	6.90984	4.85186e-12	5.73336e-10
chr1.83031911.83032749	56.7044	1.82456	0.264173	6.90667	4.96166e-12	5.85749e-10
chr4.148033759.148034295	163.7	1.0163	0.147155	6.90635	4.97273e-12	5.86775e-10
chr10.93052018.93052698	41.4495	2.13063	0.308573	6.90478	5.0283e-12	5.93048e-10
chr11.74183547.74184118	84.8781	-1.48709	0.215375	-6.90462	5.03364e-12	5.93394e-10
chr10.44094255.44095270	175.123	-1.02282	0.148185	-6.90232	5.11612e-12	6.0283e-10
chr10.120631971.120632603	139.602	-1.10977	0.160815	-6.90092	5.16657e-12	6.08483e-10
chr7.107679435.107679993	130.407	-1.27423	0.184669	-6.90008	5.19724e-12	6.11803e-10
chr7.91832036.91832789	52.6391	2.1031	0.304874	6.89823	5.26532e-12	6.19226e-10
chr1.169351771.169352922	103.523	1.25199	0.181544	6.89632	5.33665e-12	6.27316e-10
chrX.38428664.38430016	197.065	1.02154	0.14816	6.8948	5.39399e-12	6.33452e-10
chr6.14281491.14282259	35.4123	2.58292	0.374672	6.89381	5.43177e-12	6.36979e-10
chr8.94567805.94570126	86.805	1.73019	0.251042	6.89203	5.50023e-12	6.44075e-10
chr16.34941763.34942436	117.519	-1.24862	0.181171	-6.89193	5.50412e-12	6.44075e-10
chr13.107488740.107489269	194.662	-1.13884	0.165253	-6.89147	5.52171e-12	6.45684e-10
chr2.45593661.45594665	93.1027	-1.42059	0.206178	-6.8901	5.57516e-12	6.51625e-10
chr1.189719429.189720002	105.665	-1.40905	0.204511	-6.88987	5.58433e-12	6.52387e-10
chr1.80484352.80484904	39.983	2.26844	0.329257	6.88957	5.5961e-12	6.53454e-10
chr5.107119838.107120376	145.128	-1.09413	0.158818	-6.88921	5.61031e-12	6.54802e-10
chr6.117177161.117179637	135.154	-1.32324	0.192081	-6.88894	5.62086e-12	6.55723e-10
chr14.59969601.59970147	40.5367	2.5935	0.376561	6.88734	5.68463e-12	6.62536e-10
chr5.23123254.23123761	20.5399	4.06279	0.589909	6.88714	5.69248e-12	6.63138e-10
chr13.4119351.4120429	176.405	-1.12533	0.163425	-6.88589	5.74272e-12	6.67728e-10
chr14.47009662.47010931	72.8621	1.59483	0.231614	6.8857	5.75029e-12	6.68294e-10
chr10.59948119.59950539	165.362	1.11655	0.162181	6.88459	5.79543e-12	6.73223e-10
chr12.27525605.27526122	22.7015	3.63258	0.527867	6.88161	5.9181e-12	6.87149e-10
chr14.30618784.30619326	110.989	1.25176	0.181918	6.88094	5.9459e-12	6.90051e-10
chr17.68028459.68028967	27.7522	2.91531	0.423702	6.88056	5.96178e-12	6.91569e-10
chr2.77298543.77299076	26.9066	3.3001	0.479866	6.87713	6.10687e-12	7.07402e-10
chr17.29248892.29249934	57.8257	1.85244	0.269361	6.87717	6.10538e-12	7.07402e-10
chr18.60755391.60756128	29.842	2.62481	0.381685	6.87689	6.11733e-12	7.07948e-10
chr3.18687622.18688141	21.644	3.63428	0.528514	6.87642	6.13757e-12	7.09957e-10
chr1.11458044.11458833	33.6919	2.70938	0.39407	6.87537	6.18294e-12	7.14536e-10
chr17.5822459.5823026	147.074	-1.10932	0.161383	-6.87386	6.24874e-12	7.21801e-10
chr6.72280371.72281103	42.0271	2.21152	0.32177	6.87299	6.28685e-12	7.25863e-10
chr13.38009889.38010528	72.682	1.61945	0.235683	6.87131	6.36169e-12	7.33817e-10
chr5.115945010.115945526	35.9398	2.45311	0.357021	6.87104	6.37342e-12	7.34826e-10
chr13.108065387.108065894	22.8363	3.89835	0.56747	6.86969	6.43403e-12	7.41468e-10
chr13.113972264.113972849	166.11	-1.09085	0.15881	-6.8689	6.46979e-12	7.45241e-10
chr8.34828049.34828628	23.2608	3.3297	0.484767	6.86867	6.48015e-12	7.46086e-10
chr13.19469373.19470100	84.434	-1.74188	0.253708	-6.86568	6.61743e-12	7.60826e-10
chr3.87142905.87143478	49.322	2.39088	0.348305	6.86433	6.68043e-12	7.67354e-10
chr1.70918297.70918821	179.054	1.02622	0.149519	6.8635	6.71945e-12	7.71117e-10
chr19.29149512.29150702	73.6229	1.59108	0.2319	6.86107	6.83444e-12	7.83949e-10
chr10.44684145.44685080	91.1261	-1.60021	0.233322	-6.8584	6.9635e-12	7.9801e-10
chr13.89776699.89777619	153.603	1.03645	0.151168	6.85628	7.06758e-12	8.09562e-10
chr2.174410107.174410672	48.1495	2.04627	0.298598	6.85294	7.23471e-12	8.27936e-10
chr2.138090865.138091498	32.8914	2.54753	0.371819	6.85153	7.3064e-12	8.35753e-10
chr16.20415137.20415656	158.064	1.12585	0.164404	6.84803	7.48719e-12	8.56035e-10
chr12.95466972.95467928	80.3198	-1.52759	0.223082	-6.84767	7.50621e-12	8.57813e-10
chr15.61214160.61214681	26.188	2.83684	0.414334	6.84674	7.55502e-12	8.6299e-10
chr5.25906121.25906664	95.9867	-1.41617	0.20686	-6.84603	7.59278e-12	8.66501e-10
chr19.60001092.60001732	160.547	-1.12202	0.1639	-6.84576	7.60708e-12	8.67731e-10
chr1.113676048.113676943	31.2392	2.64128	0.385903	6.84442	7.67885e-12	8.75514e-10
chr7.74416972.74417560	113.87	-1.40595	0.205441	-6.84357	7.72417e-12	8.80273e-10
chr3.5090013.5090592	81.2559	1.56536	0.228751	6.84309	7.75051e-12	8.82867e-10
chr19.55713852.55714383	113.998	-1.20675	0.176349	-6.84296	7.75744e-12	8.83248e-10
chr16.67089688.67090298	84.8388	1.37926	0.201589	6.84194	7.81304e-12	8.89168e-10
chr13.35884712.35885727	111.138	1.44243	0.210905	6.83926	7.96048e-12	9.05113e-10
chr1.121605066.121605611	154.672	1.06606	0.155873	6.83931	7.95736e-12	9.05113e-10
chr3.145644595.145646520	87.7116	-1.49407	0.218463	-6.83903	7.9733e-12	9.06152e-10
chr8.44228786.44229495	168.702	-1.03865	0.15188	-6.83862	7.99622e-12	9.08339e-10
chr17.64005467.64005975	33.984	2.99309	0.437807	6.83655	8.11255e-12	9.21129e-10
chr6.101392709.101393292	79.0687	1.67174	0.244564	6.83559	8.16669e-12	9.2685e-10
chr8.23048152.23048697	123.438	-1.2397	0.181418	-6.8334	8.29272e-12	9.4072e-10
chr3.38545035.38545638	88.7092	1.6202	0.237141	6.83222	8.36115e-12	9.47611e-10
chr4.19120541.19121163	42.2869	-2.21325	0.324045	-6.83006	8.48798e-12	9.60661e-10
chrX.160137003.160137632	63.3144	2.06805	0.302866	6.82827	8.5943e-12	9.72039e-10
chr8.14559352.14561044	108.173	1.24164	0.181839	6.82824	8.59639e-12	9.72039e-10
chr14.82090964.82091487	22.6099	3.35138	0.490949	6.82633	8.71137e-12	9.84589e-10
chr16.84661786.84662338	185.322	-1.08816	0.159462	-6.82393	8.85858e-12	1.00031e-09
chr9.110355772.110356281	30.0172	2.6637	0.39036	6.82371	8.87207e-12	1.00137e-09
chr6.116072884.116073416	81.9344	1.47391	0.21603	6.82271	8.93406e-12	1.00711e-09
chr12.79346104.79346676	149.37	-1.10559	0.162046	-6.82269	8.9351e-12	1.00711e-09
chr10.128990394.128991498	87.1066	1.43434	0.210264	6.82163	9.00128e-12	1.01364e-09
chr1.161280984.161281518	72.5066	1.59958	0.234514	6.82082	9.05252e-12	1.01848e-09
chr12.99986813.99987466	39.0209	2.25655	0.330916	6.81911	9.16088e-12	1.02973e-09
chr14.120373552.120374123	96.2795	-1.39628	0.204779	-6.81844	9.20354e-12	1.03358e-09
chr1.81818765.81819291	136.181	-1.17543	0.172416	-6.81742	9.26901e-12	1.04035e-09
chr4.105569532.105570132	87.0736	-1.61732	0.237249	-6.81695	9.29917e-12	1.04242e-09
chrX.51644602.51645138	121.243	-1.26472	0.185538	-6.81649	9.3292e-12	1.04531e-09
chr1.113114344.113114885	79.3101	-1.48007	0.217205	-6.81418	9.48028e-12	1.0608e-09
chr13.41864602.41866064	151.491	-1.22289	0.179493	-6.81302	9.55734e-12	1.06894e-09
chr12.100107297.100109284	169.432	1.00094	0.146939	6.81193	9.62951e-12	1.07652e-09
chr10.7952486.7954444	114.905	1.24845	0.183293	6.81124	9.67619e-12	1.08125e-09
chr4.58189283.58189867	80.0793	-1.65994	0.243746	-6.8101	9.75289e-12	1.08932e-09
chr11.107731411.107731947	109.891	1.26338	0.185586	6.80749	9.93145e-12	1.10877e-09
chr6.126385467.126386606	56.9988	1.97157	0.289649	6.80673	9.98407e-12	1.11414e-09
chr4.48201396.48201939	116.151	-1.3243	0.194676	-6.80261	1.02741e-11	1.14546e-09
chr2.142605703.142606541	64.0317	1.79961	0.264564	6.80216	1.03059e-11	1.14837e-09
chr13.101016051.101016745	120.786	-1.3272	0.195116	-6.80211	1.03095e-11	1.14837e-09
chr5.21932709.21933372	41.676	2.11212	0.310674	6.7985	1.05716e-11	1.17704e-09
chr16.63012036.63012597	31.2934	2.64461	0.389132	6.79618	1.07431e-11	1.19559e-09
chr1.125567981.125568611	33.2322	2.38856	0.351593	6.79353	1.09425e-11	1.21614e-09
chr12.105027566.105028127	126.195	1.16161	0.17104	6.79144	1.11016e-11	1.23216e-09
chr12.87175488.87176032	145.165	1.26853	0.186795	6.79103	1.11333e-11	1.23511e-09
chr10.97293915.97294470	126.008	1.20584	0.177577	6.79053	1.11719e-11	1.23828e-09
chr10.43537687.43538228	102.563	1.33307	0.196437	6.78625	1.15085e-11	1.27444e-09
chr10.5796695.5798972	78.4815	-1.48512	0.218952	-6.78285	1.17825e-11	1.30362e-09
chr11.43683509.43684030	28.9172	2.74449	0.40463	6.78272	1.17937e-11	1.30427e-09
chr5.76838888.76839430	22.7825	3.5342	0.521304	6.77955	1.20552e-11	1.33141e-09
chr11.50148298.50149695	104.795	1.2674	0.18707	6.77502	1.24387e-11	1.3713e-09
chr3.100507124.100507663	140.406	1.18427	0.174803	6.77484	1.24541e-11	1.37238e-09
chr3.81047144.81047698	114.028	-1.515	0.223701	-6.77242	1.26642e-11	1.39429e-09
chr8.83638247.83639450	149.295	1.0552	0.155821	6.77184	1.27151e-11	1.39927e-09
chr12.99259973.99261864	158.737	1.05947	0.156467	6.77121	1.27713e-11	1.40482e-09
chr10.105846639.105847242	41.4909	2.27212	0.335747	6.76735	1.31165e-11	1.44027e-09
chr11.67515266.67515819	91.4035	-1.4745	0.217884	-6.76734	1.31169e-11	1.44027e-09
chr4.80908833.80909423	56.1098	1.6886	0.249608	6.76501	1.333e-11	1.46237e-09
chr8.56285433.56286199	80.6189	1.52577	0.225671	6.76104	1.37005e-11	1.50059e-09
chr4.59619203.59620243	143.199	-1.21651	0.179931	-6.76102	1.37027e-11	1.50059e-09
chr7.114860751.114861268	29.2725	3.08164	0.455862	6.76002	1.37969e-11	1.51023e-09
chr1.58382752.58383300	120.53	1.42606	0.21096	6.75985	1.38135e-11	1.51137e-09
chr10.17364040.17364793	94.9608	-1.31094	0.193997	-6.75751	1.40382e-11	1.53528e-09
chr9.6430381.6431291	113.565	-1.30359	0.192951	-6.75606	1.41794e-11	1.54798e-09
chr3.152522527.152523128	100.753	-1.32486	0.196124	-6.7552	1.42638e-11	1.55651e-09
chr15.43719534.43720560	135.437	-1.11451	0.165041	-6.75295	1.44866e-11	1.58012e-09
chr15.61710961.61712309	70.7938	1.88999	0.280116	6.74715	1.50775e-11	1.64312e-09
chr3.99279916.99280867	38.1767	2.25829	0.334747	6.74627	1.51698e-11	1.65244e-09
chr2.65220455.65221054	85.2994	1.48486	0.220118	6.74575	1.52241e-11	1.65762e-09
chr9.32619663.32620276	66.1636	-1.72741	0.256079	-6.74562	1.52378e-11	1.65838e-09
chr15.57929295.57929805	22.1074	3.49608	0.518324	6.74498	1.53048e-11	1.66494e-09
chr12.102291604.102293395	79.859	1.43271	0.212429	6.74443	1.53633e-11	1.67057e-09
chr14.11575420.11575988	27.0682	2.91645	0.432569	6.74216	1.56051e-11	1.69537e-09
chr1.43119464.43120434	53.1718	-1.79254	0.265937	-6.74047	1.5788e-11	1.71448e-09
chr10.107949853.107950390	92.0882	1.3195	0.195777	6.7398	1.58601e-11	1.72155e-09
chr10.10814638.10815303	89.8887	-1.39129	0.206439	-6.73947	1.5897e-11	1.72405e-09
chr1.71730233.71731460	46.8891	2.0273	0.300877	6.73794	1.60645e-11	1.73991e-09
chr19.41495350.41495884	139.284	-1.1698	0.173647	-6.73668	1.62042e-11	1.75427e-09
chr17.36326723.36327269	24.8113	2.87737	0.427126	6.7366	1.62138e-11	1.75454e-09
chr10.96622204.96624370	176.073	1.01783	0.151113	6.73557	1.63287e-11	1.7662e-09
chr19.55799242.55799929	86.9954	-1.51642	0.225342	-6.7294	1.7037e-11	1.84039e-09
chr16.35216744.35217309	91.4261	1.34941	0.200585	6.72735	1.72775e-11	1.86556e-09
chr6.122596443.122597247	60.1824	1.63679	0.243342	6.7263	1.7403e-11	1.87829e-09
chr4.130861850.130862390	121.313	-1.14075	0.169702	-6.7221	1.79125e-11	1.92905e-09
chr1.161364920.161365487	76.2178	1.49247	0.222049	6.72133	1.80073e-11	1.93748e-09
chr11.33670052.33670571	29.0904	2.61903	0.389777	6.71932	1.82577e-11	1.96194e-09
chr8.88206997.88207612	57.2001	1.81825	0.270685	6.71722	1.85218e-11	1.98946e-09
chr4.63756121.63756903	48.0211	1.99581	0.297291	6.71334	1.90218e-11	2.04227e-09
chr1.45626630.45627169	154.585	-1.16791	0.173986	-6.71265	1.91123e-11	2.0511e-09
chr1.77870023.77871048	124.534	1.21123	0.180459	6.71192	1.92083e-11	2.05961e-09
chr17.44300579.44301198	78.5294	-1.48279	0.220931	-6.71156	1.92551e-11	2.06372e-09
chr18.61057060.61057681	189.782	-1.05552	0.157323	-6.70924	1.95639e-11	2.095e-09
chr14.47361567.47362160	92.5128	1.3502	0.201257	6.70885	1.96167e-11	2.09974e-09
chr2.6352471.6353075	137.076	1.31646	0.196307	6.70615	1.99832e-11	2.13805e-09
chr12.73428714.73429267	137.172	1.26842	0.189158	6.70562	2.00558e-11	2.14395e-09
chr17.16301685.16302242	64.5186	-1.70832	0.254767	-6.70543	2.00819e-11	2.14582e-09
chr16.18906374.18906925	76.8718	1.54232	0.230094	6.703	2.04189e-11	2.17994e-09
chr2.62115269.62115843	33.7645	2.89002	0.431323	6.70035	2.07915e-11	2.21875e-09
chr1.154915420.154916036	93.4568	1.36926	0.204363	6.70011	2.08257e-11	2.22108e-09
chr9.85545486.85546661	210.104	-1.03558	0.154562	-6.70007	2.08313e-11	2.22108e-09
chr2.122401747.122402674	52.5235	1.89379	0.282726	6.69832	2.10832e-11	2.24696e-09
chr13.3681482.3682392	43.6679	2.27028	0.338948	6.69803	2.11251e-11	2.25046e-09
chr4.148775570.148776350	43.6435	2.09716	0.313151	6.69698	2.12774e-11	2.2657e-09
chrX.47858026.47858550	126.255	-1.18479	0.176937	-6.6961	2.14052e-11	2.27636e-09
chr6.134702876.134703807	89.4512	1.36325	0.203621	6.69506	2.15588e-11	2.29171e-09
chr1.113530385.113530955	190.821	1.00427	0.150006	6.69486	2.15875e-11	2.29378e-09
chr16.33738946.33740305	159.003	-1.02304	0.15282	-6.69443	2.16507e-11	2.2995e-09
chr17.44498241.44498791	20.0746	3.76348	0.562403	6.69178	2.20476e-11	2.33762e-09
chr15.64510530.64511126	71.2218	-1.60312	0.239645	-6.68957	2.23822e-11	2.37106e-09
chr13.20151618.20152279	120.996	-1.13969	0.170397	-6.68843	2.25574e-11	2.3886e-09
chr14.14596271.14597152	165.037	-1.08408	0.162219	-6.6828	2.34415e-11	2.47796e-09
chr12.3582430.3583134	105.151	-1.49264	0.223406	-6.6813	2.3683e-11	2.50134e-09
chr3.28964611.28965159	48.113	2.04024	0.3054	6.68056	2.38033e-11	2.51189e-09
chr1.193309713.193310961	106.084	1.39562	0.209067	6.67548	2.4642e-11	2.59617e-09
chr9.11322717.11323241	125.438	-1.11497	0.167026	-6.67539	2.46573e-11	2.59646e-09
chr17.72821028.72822808	90.3704	1.42151	0.212951	6.6753	2.46734e-11	2.59705e-09
chr8.79594056.79594633	41.6525	2.11316	0.316687	6.6727	2.51141e-11	2.64005e-09
chr16.91042594.91043179	32.5976	2.49702	0.374247	6.6721	2.52162e-11	2.64966e-09
chr3.107732399.107733021	49.6046	1.94123	0.291066	6.66936	2.56919e-11	2.69849e-09
chr8.6574213.6574738	72.8375	-1.52097	0.228076	-6.6687	2.58077e-11	2.7095e-09
chr1.105107264.105108340	149.953	-1.12552	0.168781	-6.66852	2.584e-11	2.71059e-09
chr13.98684199.98684782	102.13	-1.41139	0.211693	-6.66714	2.60835e-11	2.7338e-09
chr6.53530653.53532034	146.437	-1.11043	0.166625	-6.66425	2.66029e-11	2.78469e-09
chr1.54809853.54810631	109.477	1.32415	0.198719	6.66344	2.67493e-11	2.79764e-09
chr9.92225628.92226589	131.187	1.15995	0.174167	6.65997	2.73875e-11	2.85833e-09
chr18.81033430.81034391	120.587	-1.1512	0.172856	-6.65987	2.74071e-11	2.85917e-09
chr19.19696511.19697110	91.4918	-1.31689	0.19795	-6.6526	2.87951e-11	3.00015e-09
chr13.84192608.84193171	60.4514	1.72109	0.258778	6.65082	2.91464e-11	3.03419e-09
chr10.16507589.16509139	188.726	-1.07617	0.161868	-6.64842	2.96249e-11	3.08271e-09
chr2.162986751.162988249	169.198	-1.08093	0.162641	-6.64612	3.00916e-11	3.12863e-09
chr1.193270244.193271913	93.5688	1.35229	0.20353	6.64417	3.04941e-11	3.16513e-09
chr10.84612226.84612782	107.802	1.23366	0.185687	6.64375	3.05807e-11	3.17279e-09
chr14.96819859.96820622	97.1623	1.5027	0.226188	6.64357	3.06183e-11	3.17535e-09
chrX.169222614.169223160	63.584	-1.80367	0.271495	-6.64349	3.0634e-11	3.17565e-09
chr2.143335454.143336078	45.5199	2.05429	0.309223	6.64341	3.06515e-11	3.17612e-09
chr6.38956403.38957070	101.863	-1.28616	0.193613	-6.64294	3.07485e-11	3.18484e-09
chr7.142399279.142399830	140.175	-1.16048	0.174723	-6.64183	3.09818e-11	3.20631e-09
chr11.54149701.54150305	41.8266	1.965	0.295914	6.64047	3.12688e-11	3.23465e-09
chr2.7088987.7089532	124.006	-1.14354	0.172287	-6.63742	3.19227e-11	3.30091e-09
chr5.37876127.37876748	72.1549	-1.48216	0.223321	-6.63687	3.20411e-11	3.31038e-09
chr16.92252989.92253495	23.2816	3.39466	0.511493	6.63675	3.20664e-11	3.31161e-09
chr9.84910767.84911291	84.4954	1.41749	0.213649	6.63469	3.25181e-11	3.35685e-09
chr13.17669493.17670013	28.1527	2.82952	0.426515	6.63404	3.26627e-11	3.37037e-09
chr1.191768367.191769018	70.0957	1.66163	0.250489	6.63353	3.27756e-11	3.3806e-09
chr16.85074763.85075280	25.3781	2.82754	0.426366	6.6317	3.31835e-11	3.41839e-09
chr14.49493734.49494332	94.7425	1.38626	0.20905	6.63123	3.32909e-11	3.42801e-09
chr11.101644190.101645821	164.571	-1.02128	0.154065	-6.62894	3.38098e-11	3.48e-09
chr2.62350205.62350740	112.872	-1.23565	0.186514	-6.62496	3.47331e-11	3.57354e-09
chr11.87443895.87444399	27.1392	-2.64521	0.399338	-6.624	3.49601e-11	3.59539e-09
chrX.9820517.9821656	172.465	-1.10915	0.167555	-6.61963	3.60106e-11	3.69727e-09
chr14.47944533.47945083	100.089	1.34201	0.202752	6.61898	3.61691e-11	3.71199e-09
chr14.123153704.123154347	39.4973	2.24995	0.340022	6.61709	3.66342e-11	3.7566e-09
chr2.139729066.139729928	150.651	-1.15895	0.175192	-6.61532	3.70752e-11	3.80024e-09
chr3.107769550.107770226	51.869	2.0643	0.312104	6.61413	3.73744e-11	3.82772e-09
chr4.99941593.99942457	152.848	1.08132	0.163494	6.61382	3.74524e-11	3.83412e-09
chr2.129595017.129596402	77.8085	1.48216	0.224132	6.61288	3.76925e-11	3.8571e-09
chr4.105898059.105898925	63.1843	-1.7178	0.259777	-6.61259	3.77664e-11	3.86306e-09
chr18.80930608.80931619	38.9763	2.21082	0.334378	6.61174	3.79821e-11	3.8819e-09
chr6.136309411.136309928	155.311	1.08401	0.163965	6.61124	3.81114e-11	3.8935e-09
chr10.89731262.89731790	124.366	1.23646	0.187028	6.61108	3.8152e-11	3.8951e-09
chr18.84640050.84640605	59.4593	1.76342	0.266745	6.61089	3.82027e-11	3.89637e-09
chr12.51673201.51674380	144.555	1.05311	0.159354	6.60862	3.8793e-11	3.95168e-09
chr8.61773532.61774073	72.8521	-1.60145	0.242367	-6.60753	3.90794e-11	3.97592e-09
chr12.80885229.80885775	169.052	-1.00332	0.15187	-6.60648	3.93555e-11	4.00237e-09
chr2.125263674.125264226	101.197	-1.29804	0.196493	-6.60603	3.94759e-11	4.01295e-09
chr4.114318742.114319697	33.8892	2.34021	0.354259	6.60593	3.95032e-11	4.01408e-09
chr12.71373518.71374134	75.1001	-1.54715	0.234241	-6.60496	3.97619e-11	4.03704e-09
chr14.70818954.70819485	22.5506	3.59596	0.544619	6.60271	4.03711e-11	4.0972e-09
chr1.128141588.128142333	45.3955	1.98581	0.300807	6.60161	4.06706e-11	4.1259e-09
chr2.52952127.52952705	88.5837	-1.36294	0.206471	-6.60113	4.08029e-11	4.13762e-09
chr2.180568918.180570351	81.2574	1.46025	0.221271	6.59937	4.12901e-11	4.17844e-09
chr1.136833828.136834784	36.9695	2.4288	0.368032	6.59942	4.12766e-11	4.17844e-09
chr15.12037073.12037759	55.6568	1.95677	0.296573	6.59794	4.16897e-11	4.21714e-09
chr2.69097408.69097943	89.0555	1.44187	0.218551	6.59741	4.18395e-11	4.23056e-09
chr7.130414460.130415288	126.961	-1.25237	0.189835	-6.59716	4.19112e-11	4.23607e-09
chrX.71995934.71996474	37.934	2.25178	0.34149	6.594	4.2814e-11	4.32002e-09
chr16.14308175.14308810	38.2701	2.30631	0.349762	6.59394	4.28294e-11	4.32002e-09
chr17.37074057.37074838	160.79	-1.0089	0.153019	-6.5933	4.30148e-11	4.33695e-09
chr1.56950551.56952346	73.3981	1.51143	0.229282	6.592	4.33932e-11	4.37153e-09
chr4.36011243.36012057	135.978	-1.129	0.171273	-6.59183	4.34437e-11	4.37482e-09
chr14.11858061.11858649	80.6033	1.49575	0.226925	6.59139	4.35726e-11	4.38602e-09
chr1.33718258.33719283	59.0753	1.679	0.254826	6.58882	4.43344e-11	4.45542e-09
chr15.53201258.53201810	124.813	-1.18703	0.180212	-6.58682	4.4936e-11	4.51037e-09
chr3.104611366.104612440	26.783	2.84503	0.431995	6.58581	4.52406e-11	4.5391e-09
chr6.119487431.119488575	43.4221	2.14909	0.326334	6.58556	4.53188e-11	4.54509e-09
chr2.95573779.95574308	96.2355	-1.29232	0.19629	-6.58373	4.5879e-11	4.59754e-09
chr18.52653645.52654187	109.113	1.36786	0.207853	6.58088	4.67657e-11	4.68449e-09
chr8.95049555.95050098	109.175	-1.18456	0.180101	-6.57719	4.79407e-11	4.79051e-09
chrX.85887768.85888320	56.976	2.02844	0.308494	6.57529	4.85598e-11	4.84845e-09
chr15.3250930.3251985	173.655	-1.07422	0.163378	-6.57508	4.86273e-11	4.85322e-09
chr11.49245087.49246459	132.892	1.12312	0.17084	6.57413	4.89385e-11	4.8823e-09
chr5.102769445.102772913	147.138	1.10957	0.168851	6.57132	4.98719e-11	4.97342e-09
chr1.43255937.43256466	176.398	-1.08144	0.164575	-6.57112	4.99379e-11	4.97798e-09
chr18.21083382.21083936	68.3757	-1.55289	0.236408	-6.56866	5.07694e-11	5.05679e-09
chr9.54642007.54643092	177.04	-1.02017	0.155331	-6.56771	5.1096e-11	5.08726e-09
chr10.61198975.61200127	70.7983	1.58282	0.241198	6.56232	5.29771e-11	5.26817e-09
chr7.92180444.92181605	109.439	1.28725	0.196208	6.56065	5.35742e-11	5.32539e-09
chr14.50793950.50794464	22.723	3.22728	0.492125	6.55784	5.4594e-11	5.41804e-09
chr9.96732094.96732642	26.0295	3.0014	0.4577	6.55757	5.46904e-11	5.42324e-09
chr11.88252803.88253389	63.5457	1.64398	0.250738	6.55658	5.50547e-11	5.45508e-09
chr4.62758667.62759217	18.9894	4.26956	0.651187	6.55658	5.50558e-11	5.45508e-09
chrX.157292153.157292902	182.197	-1.11057	0.169407	-6.55561	5.54138e-11	5.48835e-09
chr4.144964222.144965713	44.7005	1.9697	0.300464	6.55554	5.54408e-11	5.48882e-09
chr18.66153222.66153739	112.455	1.26749	0.193351	6.55538	5.55005e-11	5.49252e-09
chr11.88634536.88635163	58.7391	1.83058	0.279281	6.55464	5.57764e-11	5.51762e-09
chr9.37103120.37103641	23.6361	3.536	0.539508	6.55411	5.59751e-11	5.53505e-09
chr7.101534366.101534896	18.3695	4.61835	0.704726	6.5534	5.62401e-11	5.55568e-09
chrX.56298421.56298966	157.289	-1.10137	0.168061	-6.55337	5.62513e-11	5.55568e-09
chrX.160530924.160531679	106.409	1.31097	0.200157	6.54972	5.76441e-11	5.68868e-09
chr1.158772093.158772597	25.2563	3.13278	0.478321	6.54954	5.77161e-11	5.69351e-09
chr2.163253142.163254344	65.7881	1.71864	0.262494	6.54736	5.85644e-11	5.77257e-09
chr10.59724582.59725118	130.694	-1.04998	0.160456	-6.54374	5.99981e-11	5.9021e-09
chr13.38012333.38012915	63.9867	1.57612	0.240916	6.54218	6.06284e-11	5.95697e-09
chr1.113210580.113211180	110.318	-1.44967	0.221587	-6.54221	6.06173e-11	5.95697e-09
chr12.16365413.16365988	44.7272	-1.99187	0.304472	-6.54204	6.06842e-11	5.96008e-09
chr1.193273932.193275689	60.0872	1.69246	0.258719	6.54169	6.08272e-11	5.96937e-09
chr10.19464369.19464901	154.046	-1.05802	0.161733	-6.54174	6.08053e-11	5.96937e-09
chr2.94432196.94432753	62.0293	1.64797	0.251972	6.54027	6.14071e-11	6.02148e-09
chr11.31225234.31225780	178.964	-1.01401	0.155047	-6.54	6.15182e-11	6.02998e-09
chr6.121146650.121147256	143.876	-1.17305	0.179395	-6.53891	6.19704e-11	6.07189e-09
chr6.21726619.21727527	101.03	-1.39478	0.213307	-6.53881	6.20095e-11	6.07331e-09
chr15.23317318.23317848	102.903	1.24066	0.189746	6.53853	6.21262e-11	6.08233e-09
chr8.109763919.109764495	143.384	-1.11312	0.170261	-6.53772	6.24629e-11	6.11044e-09
chr3.41450575.41451206	30.1131	2.46345	0.377023	6.53394	6.40615e-11	6.26434e-09
chr3.94421813.94422385	98.8659	-1.27076	0.194553	-6.53166	6.50432e-11	6.35781e-09
chr13.110484456.110484971	21.0838	3.42381	0.524291	6.53036	6.56114e-11	6.41081e-09
chr3.136601633.136602156	156.816	-1.0775	0.165006	-6.53005	6.5749e-11	6.41917e-09
chrX.100040282.100041111	32.0455	-2.51512	0.385184	-6.52965	6.59215e-11	6.43346e-09
chr10.62808182.62808793	60.6419	1.8733	0.287097	6.52496	6.80187e-11	6.61979e-09
chr8.8274973.8275514	134.944	-1.07863	0.165315	-6.5247	6.81372e-11	6.62871e-09
chr15.73107374.73108994	100.947	-1.27452	0.195399	-6.52268	6.90599e-11	6.71318e-09
chr13.94058557.94059190	63.7655	1.67041	0.256242	6.51888	7.08323e-11	6.88005e-09
chr1.191998921.191999458	48.0101	-2.03304	0.311888	-6.5185	7.10143e-11	6.89502e-09
chr6.72805867.72806422	92.8547	-1.33986	0.205588	-6.51723	7.16181e-11	6.9509e-09
chr1.43260390.43260946	126.757	-1.12675	0.172957	-6.51465	7.28598e-11	7.06308e-09
chr1.58165459.58166007	23.5112	3.09999	0.475882	6.51421	7.30745e-11	7.08111e-09
chr18.66039656.66040213	95.5391	1.55378	0.238531	6.51395	7.31975e-11	7.09024e-09
chr2.174073416.174073943	168.913	1.03195	0.158448	6.51287	7.37264e-11	7.13867e-09
chr9.40472908.40473488	90.2254	-1.33375	0.204852	-6.51078	7.47594e-11	7.23301e-09
chr8.45062900.45065587	129.849	-1.30452	0.200365	-6.51068	7.48094e-11	7.23501e-09
chr6.56335942.56336529	138.756	1.14853	0.17642	6.51022	7.50416e-11	7.25177e-09
chr15.54791170.54791715	138.065	1.07917	0.165846	6.50704	7.66466e-11	7.3895e-09
chr1.77318505.77319270	138.907	-1.2334	0.189546	-6.50712	7.66045e-11	7.3895e-09
chr9.34538477.34539041	96.6946	-1.23795	0.190324	-6.50442	7.79941e-11	7.51355e-09
chr3.8913645.8914184	130.746	1.143	0.175813	6.50125	7.96553e-11	7.66758e-09
chr6.118261149.118261873	63.1585	1.66113	0.255513	6.50117	7.96986e-11	7.66876e-09
chrX.71216918.71217950	107.918	1.20756	0.185817	6.49865	8.10426e-11	7.78896e-09
chr7.70840171.70840729	37.7146	2.19993	0.338575	6.49763	8.15967e-11	7.83916e-09
chrX.129537707.129538299	142.092	1.09262	0.168263	6.49352	8.38546e-11	8.04412e-09
chr18.49592583.49593191	97.0714	-1.31868	0.203077	-6.49351	8.38605e-11	8.04412e-09
chr7.118254368.118254932	31.4747	2.37892	0.366572	6.48963	8.60502e-11	8.24133e-09
chrX.70311730.70312255	159.701	-1.18464	0.182604	-6.48745	8.73013e-11	8.34819e-09
chr16.12742404.12742926	138.778	-1.11926	0.17256	-6.48624	8.80062e-11	8.40907e-09
chr7.48088042.48088671	66.3977	-1.82927	0.282035	-6.48598	8.81585e-11	8.42036e-09
chr7.3300692.3304356	113.625	-1.21244	0.186935	-6.48589	8.82087e-11	8.42189e-09
chr2.132900504.132902524	131.164	1.0891	0.167936	6.4852	8.86136e-11	8.45729e-09
chr5.4527490.4528097	75.4343	-1.56176	0.240824	-6.48505	8.87008e-11	8.46233e-09
chr13.90233774.90234319	141.032	-1.1312	0.174472	-6.48358	8.95723e-11	8.54217e-09
chr2.84264157.84264835	97.4657	1.37195	0.211611	6.48337	8.9699e-11	8.55094e-09
chr14.20213755.20214689	40.6641	2.17324	0.335213	6.48317	8.98168e-11	8.55887e-09
chr13.60863914.60865458	73.7201	-1.44293	0.222589	-6.48248	9.02279e-11	8.59472e-09
chr8.44499249.44499782	81.5233	-1.37626	0.212357	-6.48088	9.11878e-11	8.6828e-09
chr11.25937899.25938418	139.639	1.02718	0.158504	6.48046	9.14437e-11	8.6971e-09
chr6.14130705.14131247	52.5947	-1.82318	0.281333	-6.48048	9.14292e-11	8.6971e-09
chr10.112368495.112369028	79.1321	1.73855	0.268388	6.47776	9.30965e-11	8.84065e-09
chr6.12936501.12937110	41.4029	-2.05244	0.31689	-6.47682	9.36777e-11	8.88901e-09
chr6.33167279.33167886	56.1462	1.63142	0.251895	6.47659	9.38204e-11	8.89912e-09
chr11.107734045.107734659	93.091	1.34961	0.208462	6.47414	9.5353e-11	9.04101e-09
chr13.90976988.90977533	90.5453	1.37128	0.211821	6.47379	9.5572e-11	9.05829e-09
chr13.52277091.52277670	96.7792	1.50406	0.232363	6.47288	9.61512e-11	9.10969e-09
chr13.99489647.99490478	68.7171	1.53751	0.237561	6.47207	9.66686e-11	9.15168e-09
chr10.94153733.94154815	49.8271	1.8103	0.279766	6.47076	9.75105e-11	9.2243e-09
chr1.125725197.125725722	30.9959	2.67895	0.414016	6.47064	9.75864e-11	9.22794e-09
chr4.126412518.126413039	18.2421	4.22842	0.65356	6.46983	9.81116e-11	9.27405e-09
chr8.44483579.44484185	74.6892	-1.6577	0.256546	-6.46161	1.03592e-10	9.78462e-09
chr14.78294372.78294966	60.5654	1.64756	0.255062	6.45944	1.05093e-10	9.92073e-09
chr16.69790596.69791187	147.935	-1.17758	0.182304	-6.45941	1.05114e-10	9.92073e-09
chr10.86856579.86857119	90.0897	1.50984	0.233795	6.45799	1.061e-10	1.001e-08
chr2.19065044.19065567	60.9087	1.7047	0.264	6.45721	1.06653e-10	1.00583e-08
chr12.102798546.102799156	46.4023	1.83783	0.284621	6.45711	1.06721e-10	1.00609e-08
chr2.62465183.62466879	122.782	-1.12803	0.174717	-6.45636	1.07253e-10	1.01072e-08
chr16.38648968.38650305	224.829	-1.07595	0.166653	-6.45624	1.07334e-10	1.01109e-08
chr8.46205054.46205613	219.3	1.65447	0.256278	6.45578	1.07663e-10	1.01381e-08
chr12.52831659.52832676	86.8456	1.40453	0.217575	6.45538	1.07946e-10	1.01569e-08
chr17.80312527.80313538	147.712	-1.07524	0.166571	-6.45517	1.08098e-10	1.01673e-08
chr10.8767989.8768539	128.051	-1.12286	0.173987	-6.45374	1.09124e-10	1.0256e-08
chr10.90139281.90140450	86.235	1.47969	0.229423	6.44961	1.12137e-10	1.05272e-08
chr16.93372115.93372662	152.177	-1.12414	0.174318	-6.44877	1.12764e-10	1.05739e-08
chr13.13472771.13473364	79.6532	-1.56756	0.243087	-6.44858	1.12906e-10	1.05833e-08
chr13.23499518.23501245	64.0228	-1.62023	0.251301	-6.44737	1.13811e-10	1.066e-08
chr1.38220720.38221899	58.6692	1.79916	0.279056	6.44731	1.13856e-10	1.06602e-08
chr16.34505991.34506500	19.2576	3.63592	0.564029	6.44632	1.14596e-10	1.07254e-08
chr10.78454810.78455404	52.842	1.79797	0.279033	6.44358	1.16685e-10	1.09084e-08
chr15.64670028.64670640	85.528	-1.54877	0.24037	-6.4433	1.16905e-10	1.09249e-08
chrX.166302234.166303759	127.89	-1.15863	0.17983	-6.44293	1.17189e-10	1.09473e-08
chr11.43193706.43194258	90.5489	-1.36857	0.212562	-6.43846	1.20694e-10	1.12534e-08
chr13.90397597.90398278	65.0554	-1.5232	0.236602	-6.43783	1.21196e-10	1.12959e-08
chr3.61344046.61344580	164.857	-1.00269	0.155774	-6.43683	1.21996e-10	1.13662e-08
chr6.35510097.35510630	50.6514	1.99814	0.310438	6.43653	1.22232e-10	1.13839e-08
chr19.41417905.41418563	66.8323	1.6535	0.256902	6.4363	1.22425e-10	1.13975e-08
chr10.97261907.97262435	21.3258	3.04849	0.473666	6.43596	1.22697e-10	1.14185e-08
chr11.16497341.16497967	34.984	2.23003	0.34653	6.43532	1.2321e-10	1.14577e-08
chr4.14445790.14446400	127.085	-1.09173	0.169674	-6.4343	1.24044e-10	1.15309e-08
chr1.71912932.71914003	71.1738	1.4736	0.229054	6.43341	1.24772e-10	1.15898e-08
chr1.65420291.65420902	90.5245	-1.35544	0.210719	-6.43242	1.25585e-10	1.16609e-08
chr11.80538948.80539553	51.9604	-1.75143	0.272348	-6.43082	1.26914e-10	1.17755e-08
chr11.91072307.91073641	47.438	-1.76906	0.275164	-6.42912	1.28348e-10	1.1904e-08
[truncated: 5,473 more rows]

## Sheet: ST2. ATAC_DESeq_CytoD_vs_ctrl
Supplementary Data 2: Regions of differential chromatin accessibility between MSC cells with CytoD added vs control cells (DESeq2 using Wald Test; adjusted p-values calculated using the Benjamini-Hochberg correction).
Genomic Region	Base Mean	Log2FoldChange	LFC SE	Stat	P-value	Adjusted P-value
chr1.174640880.174641426	628.559	-1.82878	0.0941381	-19.4266	4.59877e-84	9.97749e-79
chr12.59039548.59041623	796.706	-1.4715	0.0764031	-19.2597	1.17162e-82	1.27097e-77
chr13.67003074.67003638	677.919	1.40026	0.0780298	17.9452	5.2294e-72	3.7819e-67
chr1.72225724.72229516	1261.46	-1.23352	0.0716259	-17.2217	1.82642e-66	9.90651e-62
chr2.113233336.113233872	558.002	-1.59363	0.0944016	-16.8814	6.16439e-64	2.67485e-59
chr2.101986143.101986803	545.776	-1.59461	0.0954361	-16.7087	1.13362e-62	4.09917e-58
chr2.55822010.55823116	889.117	-1.36537	0.0836365	-16.325	6.55024e-60	1.77643e-55
chr2.109406482.109407017	792.455	-1.31061	0.0804349	-16.2941	1.08764e-59	2.62194e-55
chr1.72255953.72258300	397.686	-1.7658	0.112014	-15.7641	5.49862e-56	1.08453e-51
chr8.54216116.54216657	724.831	-1.48262	0.094326	-15.718	1.13884e-55	2.05903e-51
chr11.8451568.8452103	420.352	-1.77479	0.113635	-15.6184	5.45816e-55	9.10926e-51
chr1.17488721.17489759	502.307	-1.39234	0.0899373	-15.4812	4.64633e-54	7.20049e-50
chr1.192744472.192746959	860.181	-1.41296	0.0927307	-15.2372	2.00192e-52	2.84084e-48
chr1.193413272.193414533	664.979	-1.41249	0.0927183	-15.2343	2.09501e-52	2.84084e-48
chr16.46702877.46703790	332.915	-1.76704	0.11779	-15.0016	7.16269e-51	9.14128e-47
chr13.67572542.67573080	296.332	-1.8454	0.124949	-14.7692	2.31412e-49	2.78929e-45
chr10.98508394.98508919	348.329	-1.83126	0.12505	-14.6443	1.46551e-48	1.67346e-44
chr19.12002134.12002668	180.402	-2.49665	0.171301	-14.5746	4.07246e-48	4.41781e-44
chr19.8981733.8983216	481.65	-1.40563	0.0966386	-14.5452	6.26246e-48	6.47001e-44
chr4.114533011.114534831	452.587	1.51901	0.105124	14.4497	2.51867e-47	2.48387e-43
chr2.113456556.113457081	390.493	-1.59566	0.111323	-14.3336	1.34978e-46	1.27325e-42
chr9.105376386.105376923	541.445	-1.31993	0.0922666	-14.3056	2.01767e-46	1.82397e-42
chr10.40259054.40261341	222.46	-2.07655	0.147391	-14.0887	4.4573e-45	3.86822e-41
chr10.40257447.40259050	866.567	-1.18603	0.0856457	-13.8481	1.30649e-43	1.09021e-39
chr1.20414126.20415196	886.416	-1.01454	0.0737257	-13.7611	4.37024e-43	3.51173e-39
chr6.128969083.128970269	400.025	-1.57989	0.11497	-13.7418	5.70691e-43	4.42204e-39
chr15.25396191.25396720	574.163	-1.20972	0.0882966	-13.7007	1.00611e-42	7.52706e-39
chr16.71510347.71511853	316.353	-1.52832	0.113284	-13.491	1.76706e-41	1.27794e-37
chr7.139010927.139012096	226.604	1.87583	0.139658	13.4316	3.94761e-41	2.76282e-37
chr8.66758034.66758579	256.351	-1.82112	0.137273	-13.2664	3.62583e-40	2.45831e-36
chr4.17232720.17233274	271.652	-1.7224	0.13041	-13.2076	7.93191e-40	5.21487e-36
chr14.61171498.61172021	325.505	-1.47148	0.112274	-13.1061	3.03733e-39	1.93817e-35
chr1.125857735.125858323	193.414	2.07473	0.158864	13.0598	5.58941e-39	3.46479e-35
chr5.88982696.88983646	254.624	-1.96041	0.150169	-13.0547	5.97769e-39	3.60255e-35
chr1.72255084.72255776	1048.55	-1.03903	0.0796809	-13.0398	7.26195e-39	4.25825e-35
chr6.55337505.55339711	729.653	-1.04033	0.0803062	-12.9546	2.21403e-38	1.2641e-34
chr19.15904597.15905189	304.14	1.67724	0.129609	12.9408	2.64946e-38	1.47391e-34
chr2.70151818.70152381	235.846	-1.77426	0.137239	-12.9282	3.12016e-38	1.69237e-34
chr6.142275060.142276494	652.534	-1.01481	0.0788063	-12.8772	6.04628e-38	3.19951e-34
chr6.8172010.8172539	538.979	-1.14156	0.0888305	-12.851	8.48721e-38	4.38425e-34
chr1.19973897.19974421	384.65	-1.49892	0.116802	-12.833	1.07094e-37	5.4035e-34
chr10.82962440.82963009	220.846	-1.81366	0.142851	-12.6961	6.21164e-37	3.0629e-33
chr2.13582798.13584968	480.397	-1.22667	0.0969771	-12.6491	1.13212e-36	5.45832e-33
chr6.131270231.131270773	342.032	1.42715	0.113236	12.6033	2.02616e-36	9.35312e-33
chr12.54697809.54700977	531.508	-1.25738	0.0999708	-12.5775	2.80813e-36	1.24337e-32
chr14.7809564.7810090	385.925	-1.41699	0.112651	-12.5786	2.76871e-36	1.24337e-32
chr12.59582506.59583040	366.962	-1.28561	0.102513	-12.5409	4.46097e-36	1.93571e-32
chr11.113000974.113001506	435.295	-1.36377	0.11003	-12.3945	2.7992e-35	1.19081e-31
chr7.12905141.12905728	348.422	-1.47623	0.119379	-12.3659	3.99797e-35	1.66807e-31
chr16.45077418.45077981	192.141	-1.94012	0.15768	-12.3042	8.5984e-35	3.51983e-31
chr11.43351176.43351695	471.818	1.27983	0.104615	12.2338	2.05138e-34	8.09212e-31
chr1.95338544.95340137	386.759	1.29514	0.105929	12.2265	2.24348e-34	8.69188e-31
chr4.117190005.117192277	365.502	-1.42315	0.116587	-12.2067	2.86129e-34	1.0891e-30
chr6.35426201.35426759	325.449	-1.39541	0.115146	-12.1185	8.42443e-34	3.15132e-30
chr2.140100642.140101439	524.22	-1.13278	0.0940446	-12.0451	2.05734e-33	7.56544e-30
chr9.73905851.73906397	263.041	-1.72355	0.143339	-12.0243	2.64914e-33	9.5793e-30
chr8.10664821.10665425	206.029	-1.85274	0.154345	-12.0039	3.38989e-33	1.20569e-29
chr8.56508258.56508781	423.774	1.2009	0.100199	11.9851	4.25139e-33	1.48771e-29
chr10.74834254.74834766	669.763	-1.02436	0.0855205	-11.9779	4.63684e-33	1.59684e-29
chr15.40969732.40970246	488.366	-1.25785	0.10511	-11.967	5.28825e-33	1.79272e-29
chr1.143622520.143623052	694.482	1.13809	0.0951185	11.965	5.42301e-33	1.81012e-29
chr10.100460468.100462458	380.006	-1.31905	0.110258	-11.9634	5.52854e-33	1.81738e-29
chr10.63571519.63572072	354.245	-1.29748	0.108633	-11.9438	6.99864e-33	2.26631e-29
chr3.106495864.106496433	334.425	1.47362	0.123488	11.9333	7.93988e-33	2.53329e-29
chr6.135319404.135319949	288.19	-1.36673	0.115471	-11.8361	2.54011e-32	7.87289e-29
chr14.123236980.123238072	400.269	-1.19063	0.10104	-11.7838	4.73259e-32	1.42609e-28
chr1.74028728.74029331	209.697	-1.7033	0.144833	-11.7604	6.24109e-32	1.85489e-28
chr6.134088915.134090548	692.948	-1.00915	0.0861717	-11.7109	1.12027e-31	3.2407e-28
chr19.12010813.12011939	538.73	-1.01975	0.0872135	-11.6925	1.39165e-31	3.97279e-28
chr4.13799264.13799808	356.842	-1.35378	0.11581	-11.6896	1.44031e-31	4.05832e-28
chr6.147964660.147965188	368.552	-1.28015	0.110202	-11.6164	3.40335e-31	9.46656e-28
chr4.59315503.59316067	233.42	-1.61588	0.139299	-11.6001	4.11554e-31	1.13026e-27
chr15.3905377.3905976	139.093	-2.2788	0.196986	-11.5683	5.9635e-31	1.6173e-27
chr10.93287651.93288181	384.208	-1.22389	0.10616	-11.5287	9.45592e-31	2.53279e-27
chr15.33906400.33907593	662.126	-1.00191	0.0869184	-11.527	9.64201e-31	2.55113e-27
chr11.18590439.18590998	132.641	-2.06472	0.179361	-11.5115	1.15422e-30	3.01711e-27
chr8.4165052.4165569	398.226	-1.2335	0.10718	-11.5087	1.19221e-30	3.0793e-27
chr1.161038486.161041491	341.898	-1.61541	0.140559	-11.4927	1.43495e-30	3.62007e-27
chr15.52848038.52848597	264.358	-1.36507	0.119064	-11.465	1.97697e-30	4.93016e-27
chr14.71128385.71128946	158.136	-1.99853	0.17449	-11.4536	2.25592e-30	5.56187e-27
chr6.128655292.128655858	223.477	-1.59659	0.139506	-11.4446	2.50302e-30	6.10174e-27
chr13.98679155.98680159	225.026	-1.7598	0.15386	-11.4377	2.70956e-30	6.53185e-27
chr10.26892995.26893513	286.849	-1.40965	0.123669	-11.3985	4.25403e-30	1.01424e-26
chr3.65844253.65845593	367.71	-1.2876	0.11316	-11.3786	5.34555e-30	1.26062e-26
chr15.98048833.98049791	245.358	-1.53209	0.135225	-11.3299	9.32904e-30	2.17637e-26
chr17.75255021.75256442	279.114	-1.48017	0.130863	-11.3108	1.15994e-29	2.67724e-26
chr14.9458814.9459336	199.758	-1.62612	0.143969	-11.2949	1.39011e-29	3.17472e-26
chr19.24615647.24616198	248.951	-1.50289	0.133088	-11.2925	1.42938e-29	3.2304e-26
chr3.84319404.84319982	113.348	-2.29277	0.203633	-11.2594	2.08285e-29	4.6587e-26
chr7.3150249.3150821	160.01	-1.85589	0.164979	-11.2493	2.33559e-29	5.11849e-26
chr5.90819722.90820290	181.372	1.74858	0.155582	11.239	2.62427e-29	5.58198e-26
chr6.129231877.129232406	348.536	-1.29294	0.115026	-11.2404	2.58229e-29	5.58198e-26
chr17.23540427.23541283	158.974	-1.94766	0.173283	-11.2398	2.60108e-29	5.58198e-26
chr17.66750062.66752258	337.063	-1.26261	0.112528	-11.2205	3.23546e-29	6.81519e-26
chr8.92847249.92847792	575.019	-1.11279	0.0992873	-11.2078	3.73325e-29	7.78813e-26
chr7.43788005.43788526	237.964	-1.54209	0.137621	-11.2053	3.83934e-29	7.93318e-26
chr5.22609354.22610420	231.644	-1.61815	0.144524	-11.1964	4.24526e-29	8.68917e-26
chr2.6950599.6951262	152.534	1.96231	0.175504	11.181	5.05255e-29	1.02449e-25
chr16.4642699.4645029	346.438	-1.34093	0.120174	-11.1582	6.52813e-29	1.28759e-25
chr13.60659547.60660451	169.997	1.75914	0.157999	11.1338	8.58825e-29	1.67865e-25
chr15.101413335.101415314	174.828	-1.65558	0.148934	-11.1162	1.04617e-28	2.02658e-25
chr5.77387135.77387675	372.694	-1.14276	0.103041	-11.0904	1.39673e-28	2.68173e-25
chr14.29082136.29082664	406.91	-1.09224	0.0987579	-11.0597	1.96689e-28	3.74331e-25
chr8.114390427.114391301	321.417	1.2925	0.116917	11.0548	2.07848e-28	3.92128e-25
chr4.13364813.13366611	344.514	-1.37307	0.124614	-11.0186	3.10874e-28	5.81441e-25
chr8.81865631.81866151	387.362	-1.10941	0.100716	-11.0152	3.2272e-28	5.98438e-25
chr11.55405818.55406410	402.093	-1.07608	0.0977714	-11.0061	3.57163e-28	6.56696e-25
chr1.14800835.14801778	483.304	-1.03727	0.094397	-10.9884	4.34568e-28	7.92301e-25
chr8.23516378.23516966	458.748	-1.06981	0.0975847	-10.9629	5.76466e-28	1.03364e-24
chr16.52292651.52293169	527.998	-1.04166	0.095062	-10.9577	6.10493e-28	1.08568e-24
chr9.24943748.24944302	634.471	-1.17889	0.107886	-10.9271	8.55171e-28	1.50844e-24
chr3.144264407.144264934	206.764	1.49884	0.137619	10.8912	1.26925e-27	2.21551e-24
chr7.120122858.120124245	253.458	1.42543	0.130885	10.8907	1.27645e-27	2.21551e-24
chr1.174748404.174748936	188.575	1.52754	0.140636	10.8617	1.75418e-27	2.99675e-24
chr1.143632321.143633652	200.06	1.51246	0.139311	10.8567	1.85315e-27	3.1411e-24
chr13.34696658.34697841	135.693	-2.03961	0.187967	-10.8509	1.97562e-27	3.32272e-24
chr11.56308620.56310022	234.548	-1.47097	0.135596	-10.8482	2.03407e-27	3.39471e-24
chr16.38694847.38695427	561.191	-1.06498	0.0982006	-10.845	2.10683e-27	3.48929e-24
chr13.71437667.71438216	348.933	-1.35729	0.125344	-10.8285	2.52216e-27	4.14551e-24
chr3.81885498.81886071	317.085	-1.4369	0.132742	-10.8248	2.62741e-27	4.28604e-24
chr6.53357137.53358031	333.21	-1.38692	0.128306	-10.8095	3.10428e-27	5.02616e-24
chr6.146185441.146185979	318.618	-1.30865	0.121122	-10.8043	3.28345e-27	5.27687e-24
chr6.147966535.147967067	378.196	-1.27871	0.118748	-10.7682	4.8622e-27	7.70002e-24
chr3.142227309.142232659	210.275	-1.51755	0.141241	-10.7444	6.2945e-27	9.89605e-24
chr10.111570735.111571417	177.773	-1.86538	0.173639	-10.7429	6.40254e-27	9.99348e-24
chr8.109141955.109142966	238.161	-1.47995	0.13824	-10.7057	9.57561e-27	1.47342e-23
chr10.108042934.108044028	251.04	1.46893	0.13722	10.7049	9.65582e-27	1.4753e-23
chr1.31156799.31157328	240.204	-1.44287	0.134812	-10.7029	9.86828e-27	1.49722e-23
chr15.22722561.22723107	257.26	-1.45583	0.136068	-10.6992	1.02626e-26	1.54624e-23
chr12.82935607.82936195	625.188	-1.08552	0.10157	-10.6874	1.1662e-26	1.74496e-23
chr5.106628326.106629485	474.87	-1.07078	0.10038	-10.6673	1.44829e-26	2.1522e-23
chr13.70654182.70655215	292.613	-1.23441	0.115727	-10.6665	1.45979e-26	2.15454e-23
chr2.97714878.97715415	296.145	1.27774	0.120085	10.6404	1.93347e-26	2.83437e-23
chr7.114356371.114356892	126.666	2.08632	0.196255	10.6307	2.14518e-26	3.12361e-23
chr15.33000384.33000937	249.793	-1.51808	0.142858	-10.6265	2.24391e-26	3.24559e-23
chr1.172423324.172423880	354.067	-1.24856	0.117632	-10.6142	2.56037e-26	3.67879e-23
chr5.143636602.143638377	207.994	-1.43724	0.135991	-10.5686	4.165e-26	5.94498e-23
chr9.54802590.54803816	244.834	-1.43501	0.136146	-10.5402	5.63498e-26	7.88752e-23
chr13.45627026.45627552	408.747	-1.10053	0.104557	-10.5256	6.58134e-26	9.09482e-23
chr1.21040941.21041464	261.278	-1.33405	0.12674	-10.5259	6.56655e-26	9.09482e-23
chr14.8789240.8790222	303.17	-1.29054	0.122866	-10.5036	8.3131e-26	1.14153e-22
chr2.173014474.173015482	311.31	1.29635	0.123498	10.4969	8.92383e-26	1.21768e-22
chr1.43126901.43128735	309.207	-1.28153	0.122163	-10.4903	9.57163e-26	1.29791e-22
chr5.95880807.95881364	157.705	1.65666	0.158063	10.481	1.05657e-25	1.42381e-22
chr6.145075791.145076345	306.154	-1.347	0.128554	-10.478	1.08996e-25	1.45974e-22
chr8.73197202.73199680	329.926	-1.14595	0.109782	-10.4384	1.65563e-25	2.20371e-22
chr11.91071679.91072234	121.792	-2.15312	0.206589	-10.4222	1.96262e-25	2.59641e-22
chr16.86034650.86035203	435.309	-1.17977	0.113403	-10.4033	2.39412e-25	3.12908e-22
chr11.44951416.44951958	364.73	-1.20117	0.115766	-10.3758	3.19386e-25	4.14934e-22
chr4.59314245.59315490	366.101	-1.26074	0.121516	-10.3751	3.21757e-25	4.15526e-22
chr8.128164899.128165434	365.77	-1.33543	0.128793	-10.3688	3.43929e-25	4.38934e-22
chr3.81030273.81030787	245.439	-1.3251	0.127873	-10.3626	3.66918e-25	4.65535e-22
chr7.88940085.88940637	128.181	-1.9961	0.192771	-10.3548	3.98012e-25	5.0205e-22
chr11.83272426.83274785	209.879	-1.46953	0.142064	-10.3441	4.44898e-25	5.54742e-22
chr7.19911181.19911803	211.242	-1.53702	0.148609	-10.3427	4.51498e-25	5.59755e-22
chr17.44500367.44500933	351.824	-1.11736	0.108074	-10.3388	4.70419e-25	5.79899e-22
chr1.150027215.150027744	280.65	-1.37729	0.133418	-10.3231	5.54086e-25	6.75362e-22
chr3.90668714.90669243	178.251	1.58421	0.153597	10.3141	6.08343e-25	7.37352e-22
chr19.40626281.40627414	163.597	-1.70236	0.165147	-10.3081	6.47553e-25	7.76205e-22
chr19.12009371.12009915	278.169	-1.34877	0.130857	-10.3072	6.53488e-25	7.79015e-22
chr4.100517075.100519430	316.876	-1.1951	0.116001	-10.3025	6.86857e-25	8.10652e-22
chr14.105662766.105663952	367.909	-1.20571	0.117033	-10.3024	6.875e-25	8.10652e-22
chr9.105841816.105842373	157.842	-1.68002	0.163096	-10.3008	6.99113e-25	8.1989e-22
chr1.118335004.118335585	178.65	1.58125	0.153775	10.2829	8.41427e-25	9.81484e-22
chr10.72658997.72660827	190.097	-1.44244	0.140312	-10.2802	8.65206e-25	1.00382e-21
chr2.145877059.145877661	408.067	-1.05468	0.102704	-10.2691	9.71424e-25	1.10926e-21
chr15.22733038.22733555	449.308	-1.02198	0.0995957	-10.2612	1.05351e-24	1.19669e-21
chr3.38276946.38277496	287.591	-1.21524	0.1185	-10.2552	1.12122e-24	1.26698e-21
chr5.96801428.96802557	418.594	-1.0421	0.101872	-10.2294	1.46348e-24	1.63669e-21
chr5.75990208.75990731	512.366	-1.14639	0.112278	-10.2102	1.78414e-24	1.97494e-21
chr9.102762308.102763309	244.243	-1.34867	0.13211	-10.2087	1.81317e-24	1.99688e-21
chr10.66354764.66355306	201.046	-1.46878	0.144105	-10.1924	2.14385e-24	2.34914e-21
chr6.124128457.124128994	352.325	-1.12884	0.110894	-10.1795	2.44837e-24	2.65599e-21
chr16.45071317.45071897	84.3387	-2.49219	0.244896	-10.1765	2.52403e-24	2.71689e-21
chr3.117861699.117863314	381.669	-1.05123	0.103301	-10.1763	2.52955e-24	2.71689e-21
chr18.84867052.84867587	209.997	-1.57882	0.155674	-10.1418	3.60322e-24	3.81344e-21
chr10.26114267.26114809	126.719	-2.01569	0.198855	-10.1365	3.80649e-24	4.00901e-21
chr16.37789788.37791285	366.153	-1.12103	0.110638	-10.1325	3.96565e-24	4.15647e-21
chr3.126463057.126463585	302.353	1.19743	0.11827	10.1245	4.30022e-24	4.48546e-21
chr15.50479881.50480429	456.208	-1.15599	0.114282	-10.1153	4.72688e-24	4.90691e-21
chr10.12207239.12207787	169.637	-1.69668	0.167883	-10.1064	5.17713e-24	5.32337e-21
chr1.120034720.120035269	451.487	-1.04495	0.103459	-10.1001	5.51792e-24	5.64702e-21
chr1.156507647.156508202	189.779	-1.61727	0.160291	-10.0896	6.14304e-24	6.25725e-21
chr6.137565884.137566410	308.453	-1.20301	0.119251	-10.0881	6.2363e-24	6.32256e-21
chr10.53285010.53285654	143.848	1.71443	0.170464	10.0574	8.51934e-24	8.59701e-21
chr18.62663708.62664264	97.4255	-2.11335	0.210323	-10.0481	9.36275e-24	9.40437e-21
chr10.17347705.17348237	411.86	-1.1319	0.112859	-10.0294	1.13237e-23	1.13216e-20
chr1.11845595.11846121	119.834	-2.03175	0.20265	-10.0259	1.17286e-23	1.16726e-20
chr2.94209289.94210613	235.635	-1.38395	0.138335	-10.0043	1.45875e-23	1.44517e-20
chr3.57277396.57277941	165.496	-1.63555	0.163753	-9.98788	1.72219e-23	1.69839e-20
chr1.91816577.91817112	374.956	-1.05443	0.105814	-9.96492	2.17039e-23	2.13071e-20
chr14.66974336.66974925	142.497	-1.66149	0.16692	-9.95384	2.42641e-23	2.37133e-20
chr15.52948132.52948665	270.599	-1.28142	0.128807	-9.94835	2.56402e-23	2.48343e-20
chr1.16109218.16109746	258.77	-1.26912	0.127775	-9.93243	3.00821e-23	2.8913e-20
chr8.79636086.79636643	212.423	-1.34498	0.135472	-9.92813	3.14106e-23	3.00214e-20
chr3.32693915.32694728	203.186	1.42059	0.143175	9.92204	3.33858e-23	3.17692e-20
chr2.59155371.59155890	212.258	-1.38497	0.140235	-9.87606	5.28688e-23	4.98713e-20
chr5.119153001.119153550	289.608	-1.21543	0.123115	-9.87234	5.48712e-23	5.15362e-20
chr14.39380731.39381775	241.991	-1.45795	0.147706	-9.87059	5.58327e-23	5.22132e-20
chr9.54642007.54643092	177.04	-1.64552	0.166876	-9.86073	6.16025e-23	5.71165e-20
chr5.109158642.109160071	382.466	-1.05045	0.106718	-9.84324	7.33087e-23	6.73943e-20
chr12.9176073.9176670	291.599	-1.15822	0.117708	-9.83974	7.59048e-23	6.94865e-20
chr6.67105319.67105847	460.207	-1.0219	0.103872	-9.83798	7.7245e-23	7.04163e-20
chr15.27405643.27406229	291.916	-1.10445	0.112376	-9.82816	8.51583e-23	7.73052e-20
chr10.17364040.17364793	94.9608	-2.14427	0.218531	-9.8122	9.97725e-23	8.98201e-20
chr10.78721944.78722468	310.131	-1.18672	0.120974	-9.8097	1.02269e-22	9.16875e-20
chr12.110066405.110066926	291.353	-1.31125	0.133757	-9.80324	1.09032e-22	9.69493e-20
chr5.146272515.146273561	288.042	-1.26781	0.129357	-9.80085	1.11642e-22	9.88651e-20
chr15.40364040.40364586	460.551	-1.01304	0.103382	-9.79906	1.13633e-22	1.00219e-19
chr6.134961282.134962288	74.7079	2.36913	0.242051	9.7877	1.27156e-22	1.10794e-19
chr8.47932356.47932907	391.841	-1.03963	0.106556	-9.7567	1.72676e-22	1.48666e-19
chr13.9940149.9940685	144.182	1.65347	0.169604	9.74901	1.86281e-22	1.59745e-19
chrX.143336602.143337172	189.526	-1.5146	0.155472	-9.74199	1.99598e-22	1.70492e-19
chr1.194658418.194660029	551.259	-1.04626	0.107528	-9.73012	2.24328e-22	1.90864e-19
chr5.13365004.13365543	225.282	-1.41759	0.145786	-9.72381	2.38683e-22	2.01411e-19
chr11.20896207.20896741	400.296	-1.00402	0.103257	-9.72346	2.3951e-22	2.01411e-19
chr6.53352398.53354200	272.884	-1.25485	0.129529	-9.68773	3.40012e-22	2.84822e-19
chr8.68145939.68146521	112.637	-1.83537	0.189584	-9.68104	3.63021e-22	3.02927e-19
chr10.21783475.21784241	183.441	-1.62113	0.167531	-9.67656	3.79263e-22	3.14065e-19
chr18.52940510.52941027	473.895	-1.06149	0.109745	-9.67238	3.95091e-22	3.25927e-19
chr18.56899396.56899982	477.45	-1.00094	0.103733	-9.64921	4.95364e-22	4.02525e-19
chr1.107657587.107658438	146.464	1.71517	0.178099	9.63043	5.94796e-22	4.77951e-19
chr19.27375275.27375835	264.562	-1.33397	0.138551	-9.628	6.09025e-22	4.8758e-19
chr1.160520683.160521724	293.926	-1.24133	0.128938	-9.62735	6.12885e-22	4.88866e-19
chr2.97437685.97438203	485.308	-1.07815	0.111996	-9.62668	6.16902e-22	4.90268e-19
chr6.29317205.29317841	229.142	-1.36303	0.141698	-9.61925	6.63132e-22	5.23175e-19
chrX.18138220.18138771	258.228	1.48418	0.154661	9.59632	8.28521e-22	6.48938e-19
chr19.34198003.34198535	238.623	-1.37447	0.143288	-9.59241	8.60527e-22	6.71582e-19
chr6.94140947.94141970	282.429	-1.33667	0.139414	-9.5878	8.99835e-22	6.97244e-19
chr12.80220144.80220679	188.51	-1.36972	0.143006	-9.57804	9.89024e-22	7.63625e-19
chr7.3291124.3291681	160.477	-1.49682	0.156507	-9.56394	1.13356e-21	8.72118e-19
chr6.140770690.140771862	362.252	-1.06931	0.112149	-9.53476	1.50228e-21	1.15171e-18
chr2.148743941.148744495	208.016	-1.29623	0.136065	-9.52659	1.62527e-21	1.24162e-18
chr6.90321696.90322321	185.256	-1.53774	0.161492	-9.52208	1.69746e-21	1.29221e-18
chr7.5406141.5406682	212.931	-1.51812	0.159475	-9.51948	1.74048e-21	1.32033e-18
chr8.40402806.40403337	352.837	1.03008	0.108242	9.51648	1.79151e-21	1.35431e-18
chr2.59395130.59395655	164.027	-1.48885	0.156797	-9.49542	2.19319e-21	1.65221e-18
chr4.84165200.84165769	142.5	1.7426	0.183738	9.48419	2.4428e-21	1.83151e-18
chr8.31841837.31843842	298.162	-1.11014	0.117054	-9.48396	2.4481e-21	1.83151e-18
chr6.31050758.31052313	213.936	-1.32293	0.139569	-9.47873	2.57406e-21	1.91913e-18
chr9.85594024.85595160	141.468	-1.61694	0.170705	-9.47212	2.7423e-21	2.03756e-18
chr10.97337887.97338449	301.286	-1.22074	0.12892	-9.46891	2.82779e-21	2.07972e-18
chr13.24565015.24566431	284.816	-1.20304	0.12706	-9.46831	2.844e-21	2.08458e-18
chr9.65198947.65202369	323.727	-1.24693	0.13173	-9.46577	2.91414e-21	2.1288e-18
chr12.33181708.33182321	128.507	-1.78893	0.189024	-9.46405	2.96247e-21	2.15683e-18
chr19.28646192.28646738	366.411	-1.07591	0.113722	-9.46091	3.05282e-21	2.2078e-18
chr13.112343576.112344096	279.757	-1.18495	0.125494	-9.44228	3.64741e-21	2.6031e-18
chr18.39718358.39718911	147.985	-1.68743	0.178888	-9.43285	3.99093e-21	2.83892e-18
chr2.95839435.95840026	190.897	-1.43234	0.152228	-9.40914	5.00234e-21	3.54676e-18
chr1.193309713.193310961	106.084	1.94482	0.206817	9.40358	5.27369e-21	3.71487e-18
chr2.13450851.13451374	375.918	-1.04118	0.110863	-9.39157	5.91109e-21	4.15039e-18
chr17.36931673.36932301	343.827	-1.04324	0.111142	-9.38656	6.19893e-21	4.33845e-18
chr15.25778915.25779440	239.13	-1.20945	0.129121	-9.36679	7.47711e-21	5.16635e-18
chr17.3336070.3336588	297.051	-1.16682	0.124974	-9.33645	9.96224e-21	6.79688e-18
chr14.16812855.16814090	355.144	-1.13012	0.12115	-9.32832	1.07563e-20	7.31561e-18
chr2.124239801.124240363	76.1798	2.22524	0.238626	9.3252	1.10779e-20	7.51084e-18
chr7.125898906.125899433	297.501	-1.18034	0.126607	-9.32282	1.13288e-20	7.65697e-18
chr1.69276843.69278027	147.04	-1.52092	0.163202	-9.31925	1.17169e-20	7.89471e-18
chr6.100193734.100194271	226.861	-1.26822	0.13618	-9.31285	1.2445e-20	8.35937e-18
chr6.59354928.59355495	278.627	-1.13672	0.12215	-9.30589	1.32875e-20	8.89768e-18
chr6.98955624.98956159	187.921	-1.36373	0.146592	-9.30289	1.36683e-20	9.1245e-18
chr6.66980682.66982303	201.38	1.46462	0.157589	9.29391	1.48717e-20	9.86714e-18
chr15.64474185.64474713	227.33	-1.23945	0.133553	-9.2806	1.68523e-20	1.11133e-17
chr6.108692848.108693519	266.763	-1.10352	0.11892	-9.27948	1.70314e-20	1.11974e-17
chr1.14484454.14485327	312.676	-1.11196	0.11992	-9.27255	1.81749e-20	1.19131e-17
chr5.129702865.129703823	117.979	1.75278	0.189058	9.27109	1.84247e-20	1.20404e-17
chr3.4668936.4669477	136.808	-1.59304	0.172106	-9.25615	2.11928e-20	1.37253e-17
chr13.104521490.104522102	112.236	-1.91916	0.207351	-9.25561	2.13003e-20	1.37539e-17
chr10.4722557.4723587	253.213	-1.32662	0.14342	-9.2499	2.24711e-20	1.43815e-17
chr11.87471326.87473123	153.238	-1.57321	0.170089	-9.24932	2.25932e-20	1.44171e-17
chr6.115510697.115512027	157.049	1.4796	0.159998	9.24764	2.29506e-20	1.46022e-17
chr13.45684732.45686667	254.936	-1.18144	0.12781	-9.2437	2.3812e-20	1.5032e-17
chr4.8954357.8954941	289.514	-1.19791	0.129591	-9.24379	2.37923e-20	1.5032e-17
chr15.55255343.55256401	133.645	-1.66223	0.180058	-9.23164	2.6653e-20	1.67613e-17
chr3.132286121.132286950	117.266	-1.83604	0.199199	-9.2171	3.05242e-20	1.91403e-17
chr12.8054616.8055196	78.3146	-2.15584	0.233952	-9.21489	3.11601e-20	1.94827e-17
chr5.43692463.43692979	367.812	-1.11342	0.120866	-9.21207	3.19885e-20	1.99432e-17
chr3.83739520.83740637	491.285	-1.05092	0.114245	-9.19878	3.62024e-20	2.23774e-17
chr14.61189895.61190463	107.927	1.86911	0.203282	9.19466	3.76165e-20	2.31855e-17
chr6.117544379.117544952	119.379	-1.82455	0.198462	-9.19349	3.80301e-20	2.3374e-17
chr17.64003341.64003907	119.538	-1.78715	0.194526	-9.18721	4.03156e-20	2.47087e-17
chr15.40352571.40353102	149.029	-1.65734	0.180434	-9.18532	4.10313e-20	2.50765e-17
chr9.104981306.104982647	105.762	-1.76904	0.192629	-9.18368	4.16606e-20	2.53895e-17
chr9.116368917.116369444	218.471	-1.30843	0.142551	-9.17868	4.36427e-20	2.6523e-17
chr11.87462363.87463770	256.72	-1.29863	0.141546	-9.1746	4.53251e-20	2.7392e-17
chr10.126000650.126002579	279.06	1.11564	0.12163	9.1724	4.62606e-20	2.78797e-17
chr12.59041737.59042307	87.6019	-2.33009	0.25406	-9.17142	4.66815e-20	2.80554e-17
chr1.20677924.20678507	197.171	-1.35147	0.147398	-9.16881	4.78288e-20	2.86656e-17
chr10.12878482.12879021	208.402	-1.39353	0.152175	-9.15741	5.31596e-20	3.16854e-17
chr17.16345156.16345771	111.699	-1.82578	0.199769	-9.13946	6.27644e-20	3.72059e-17
chr15.44698630.44700087	223.378	-1.27835	0.140081	-9.12574	7.12471e-20	4.1891e-17
chr14.18939978.18940508	335.191	-1.04834	0.11502	-9.11438	7.91192e-20	4.63938e-17
chr7.81179384.81179996	154.375	-1.52906	0.167784	-9.11328	7.99284e-20	4.6742e-17
chr11.101626453.101628554	255.139	-1.10024	0.120807	-9.10743	8.43565e-20	4.9067e-17
chr11.99580938.99582044	236.347	-1.4211	0.156049	-9.10674	8.48968e-20	4.92014e-17
chr14.39390708.39391586	412.386	-1.03861	0.114122	-9.10093	8.95645e-20	5.16806e-17
chr1.68973613.68974648	433.18	1.00688	0.110645	9.10014	9.02131e-20	5.18558e-17
chr8.115783289.115783807	160.748	-1.54317	0.16958	-9.09998	9.03461e-20	5.18558e-17
chr10.93620391.93620935	204.702	-1.2739	0.140443	-9.07056	1.18402e-19	6.77796e-17
chr11.72848153.72848694	157.848	-1.41823	0.156369	-9.06973	1.19307e-19	6.81181e-17
chr5.125407524.125409808	274.019	-1.09609	0.120872	-9.06825	1.20942e-19	6.88704e-17
chr13.102745493.102746074	111.893	-1.85165	0.204274	-9.06456	1.25112e-19	7.0873e-17
chr3.99298053.99298577	128.089	1.84024	0.203067	9.06225	1.27785e-19	7.21986e-17
chr15.90431027.90431550	378.001	-1.05782	0.116925	-9.04697	1.46985e-19	8.24608e-17
chr6.118983830.118985107	270.479	-1.11375	0.123176	-9.0419	1.53966e-19	8.60939e-17
chr6.108476777.108477308	165.895	1.5728	0.174272	9.02496	1.79753e-19	9.97423e-17
chr10.82409360.82410045	100.304	-1.94138	0.215167	-9.02265	1.83594e-19	1.01613e-16
chr19.12483335.12484605	275.379	1.04456	0.115782	9.02179	1.85049e-19	1.02158e-16
chr5.112367846.112368399	249.461	-1.21972	0.135294	-9.01532	1.96302e-19	1.08095e-16
chr10.54087270.54087820	314.747	-1.13133	0.125497	-9.01475	1.97323e-19	1.08109e-16
chr12.15606771.15607547	297.319	-1.03972	0.115332	-9.01499	1.96881e-19	1.08109e-16
chr6.127529460.127530030	212.347	1.26407	0.140242	9.01355	1.99498e-19	1.09025e-16
chr17.12171009.12172155	303.645	-1.11825	0.124085	-9.01195	2.02432e-19	1.10351e-16
chr1.186568010.186569098	267.949	-1.09089	0.121074	-9.01015	2.05774e-19	1.11892e-16
chr9.75422341.75422897	219.239	-1.44901	0.160833	-9.00941	2.07162e-19	1.12364e-16
chr14.8356820.8357340	183.8	-1.47373	0.163661	-9.00477	2.16127e-19	1.16935e-16
chr19.10042176.10042704	206.341	-1.48662	0.165211	-8.99828	2.29289e-19	1.23748e-16
chr9.103072746.103073594	409.439	-1.00717	0.111989	-8.99353	2.39422e-19	1.28896e-16
chr10.120616572.120617113	386.361	-1.0391	0.11555	-8.99265	2.41331e-19	1.29602e-16
chr18.50062571.50063122	166.576	-1.48542	0.165351	-8.98343	2.62449e-19	1.40595e-16
chr6.129184344.129189574	327.461	1.14898	0.128157	8.9654	3.09168e-19	1.64809e-16
chr19.9106748.9107306	131.763	-1.52799	0.170734	-8.94955	3.5693e-19	1.89339e-16
chr13.99384809.99385353	221.093	-1.2675	0.141624	-8.94973	3.56337e-19	1.89339e-16
chr9.85809171.85809707	209.16	-1.28933	0.144138	-8.9451	3.71613e-19	1.96647e-16
chr10.98947972.98948604	190.917	1.28665	0.14386	8.94379	3.76047e-19	1.98027e-16
chr12.101483530.101484057	299.268	-1.09081	0.121961	-8.94388	3.75749e-19	1.98027e-16
chr4.4634451.4637048	349.152	-1.01732	0.113968	-8.92644	4.39951e-19	2.3056e-16
chr12.118701782.118702306	237.51	-1.24274	0.139237	-8.92536	4.44236e-19	2.32244e-16
chr16.86303719.86304273	154.064	-1.5793	0.177052	-8.91997	4.66402e-19	2.43247e-16
chr8.48100329.48100892	101.33	1.74765	0.195997	8.91672	4.80316e-19	2.49903e-16
chr12.104247385.104248596	349.596	-1.01733	0.114197	-8.90851	5.17233e-19	2.67238e-16
chr18.54676068.54676662	101.457	-1.93774	0.217516	-8.90849	5.17331e-19	2.67238e-16
chr14.9669749.9670333	58.7918	-2.53328	0.284365	-8.90857	5.16967e-19	2.67238e-16
chr1.56681215.56681744	217.45	-1.43937	0.16171	-8.90094	5.53745e-19	2.8537e-16
chr16.86094440.86094970	236.32	-1.13076	0.127259	-8.88546	6.36548e-19	3.2572e-16
chr10.24391256.24392972	158.225	-1.46875	0.16565	-8.86659	7.54207e-19	3.83215e-16
chr18.54662291.54662837	151.689	-1.54443	0.174233	-8.86417	7.70731e-19	3.90696e-16
chr6.43381646.43382725	282.76	-1.07118	0.120879	-8.86159	7.88827e-19	3.98937e-16
chr9.115161542.115162073	195.456	1.3761	0.155297	8.86109	7.92359e-19	3.99791e-16
chr18.37855922.37857034	282.727	-1.05992	0.119639	-8.85934	8.04915e-19	4.05184e-16
chr11.113729301.113730461	266.092	-1.17077	0.132159	-8.85877	8.08998e-19	4.06297e-16
chr6.6839334.6840158	162.163	-1.44043	0.162754	-8.85037	8.72323e-19	4.36081e-16
chr17.15510582.15511129	249.154	-1.30677	0.147686	-8.84833	8.88387e-19	4.43091e-16
chr19.41495350.41495884	139.284	-1.6316	0.18461	-8.83807	9.73822e-19	4.84588e-16
chr6.37465996.37466541	148.016	-1.47551	0.166994	-8.8357	9.94731e-19	4.9386e-16
chr1.71567810.71568330	314.366	1.04761	0.118657	8.82893	1.05677e-18	5.21085e-16
chr17.14610729.14611292	290.031	-1.04104	0.118058	-8.81802	1.16503e-18	5.70574e-16
chr3.151828974.151829508	315.793	1.01243	0.115078	8.79771	1.39636e-18	6.79272e-16
chr12.9839101.9839863	228.783	-1.43958	0.163777	-8.78988	1.49723e-18	7.26709e-16
chr7.38077103.38077648	185.027	-1.38998	0.158191	-8.78671	1.54007e-18	7.42517e-16
chr1.6311851.6312395	103.195	-1.86153	0.211944	-8.78313	1.58993e-18	7.61978e-16
chr16.65999293.65999814	156.817	-1.39143	0.158461	-8.78092	1.62143e-18	7.73154e-16
chr8.6334198.6335079	204.554	-1.3232	0.151276	-8.74689	2.19309e-18	1.03663e-15
chr3.142413444.142413964	145.975	1.50773	0.172406	8.74524	2.22541e-18	1.04507e-15
chr10.7120019.7120563	98.0276	-1.86037	0.212913	-8.73773	2.37847e-18	1.10975e-15
chr15.27011120.27011686	196.721	-1.22482	0.140233	-8.73422	2.45334e-18	1.14223e-15
chr2.108622676.108623729	169.517	-1.54797	0.177258	-8.73287	2.48293e-18	1.15353e-15
chr2.62597240.62597767	211.861	1.28455	0.147172	8.7282	2.58758e-18	1.19958e-15
chr10.23978372.23978898	220.519	-1.27174	0.145724	-8.72703	2.61445e-18	1.20945e-15
chr1.87550925.87551524	222.442	-1.34195	0.153779	-8.72647	2.62742e-18	1.21286e-15
chr11.90071692.90072226	330.798	1.02365	0.117372	8.72134	2.74923e-18	1.2664e-15
chr2.115036144.115036693	244.403	1.1736	0.134626	8.7175	2.84417e-18	1.30459e-15
chr13.110913680.110914214	175.676	-1.50275	0.17242	-8.71568	2.89017e-18	1.32289e-15
chr2.13555645.13556694	133.022	-1.66839	0.191466	-8.71376	2.93953e-18	1.34265e-15
chr11.101658289.101660304	263.324	-1.25518	0.144084	-8.71144	3.00048e-18	1.36762e-15
chr17.87236892.87237466	264.186	-1.05369	0.12097	-8.71034	3.02966e-18	1.37802e-15
chr16.86853319.86853848	333.582	-1.05353	0.121064	-8.70224	3.2539e-18	1.47691e-15
chr16.84919886.84920412	227.51	1.07396	0.123465	8.69843	3.36503e-18	1.52417e-15
chr1.106279192.106280713	164.436	1.4163	0.163117	8.68272	3.86414e-18	1.74659e-15
chr6.31099538.31101251	271.128	-1.07287	0.123611	-8.67941	3.97815e-18	1.79438e-15
chr3.102364179.102364744	241.225	-1.31081	0.151038	-8.67871	4.00267e-18	1.79928e-15
chr7.49248496.49249158	482.396	-1.02551	0.11828	-8.6702	4.31347e-18	1.92959e-15
chr7.83938152.83939801	325.304	-1.13117	0.130479	-8.66938	4.34496e-18	1.93569e-15
chr16.24182938.24183670	222.268	-1.17186	0.135204	-8.66738	4.42166e-18	1.96583e-15
chr8.64671856.64673357	242.655	-1.12567	0.129883	-8.66679	4.44455e-18	1.97196e-15
chr16.16224331.16224885	267.288	-1.16217	0.134155	-8.66284	4.60174e-18	2.03339e-15
chr6.53530653.53532034	146.437	-1.52697	0.176504	-8.65121	5.09575e-18	2.2471e-15
chr15.5514083.5515221	231.851	-1.21137	0.140051	-8.64945	5.17465e-18	2.27265e-15
chr15.56240165.56240722	166.091	-1.41103	0.163132	-8.64962	5.16698e-18	2.27265e-15
chr5.93103619.93104143	174.018	-1.35654	0.156949	-8.64321	5.46576e-18	2.39566e-15
chr7.105529704.105530227	291.19	1.04069	0.120432	8.64132	5.55656e-18	2.43054e-15
chr1.10955115.10955710	137.003	-1.47567	0.17079	-8.64023	5.61008e-18	2.44902e-15
chr9.49923861.49924412	276.07	-1.15	0.13316	-8.63618	5.81264e-18	2.52222e-15
chr5.13888299.13888856	235.624	-1.21099	0.140227	-8.6359	5.82666e-18	2.52326e-15
chr19.23326998.23327527	280.877	-1.05156	0.121798	-8.6337	5.94006e-18	2.56724e-15
chr5.44242780.44243364	98.2762	2.02898	0.235091	8.63064	6.10076e-18	2.63145e-15
chr5.51190588.51191108	190.273	-1.32602	0.153779	-8.62292	6.52709e-18	2.80976e-15
chr1.130648197.130649594	202.548	-1.32043	0.153314	-8.61261	7.14141e-18	3.05602e-15
chr7.40064556.40065076	262.517	-1.17034	0.136046	-8.60253	7.79784e-18	3.31729e-15
chr15.62465254.62465873	206.735	-1.35421	0.15751	-8.5976	8.13979e-18	3.45598e-15
chr17.7621162.7621713	157.263	-1.40129	0.163075	-8.59297	8.4751e-18	3.59132e-15
chr13.27497577.27498705	103.142	-1.8618	0.216785	-8.58827	8.82857e-18	3.73382e-15
chr7.84521237.84521777	156.381	-1.44813	0.168677	-8.5852	9.06761e-18	3.82745e-15
chr9.32149905.32150465	99.4444	1.77979	0.207368	8.58278	9.26083e-18	3.90141e-15
chr18.53599036.53599592	168.909	-1.52521	0.177765	-8.57993	9.49304e-18	3.98377e-15
chr11.43147410.43148037	97.9335	1.78241	0.207957	8.57105	1.02543e-17	4.28664e-15
chr2.19682937.19683876	193.604	-1.30447	0.152288	-8.56584	1.07288e-17	4.4764e-15
chr16.21352949.21353574	250.786	-1.15255	0.134589	-8.56349	1.09504e-17	4.55426e-15
chr14.53615315.53615829	243.551	-1.21371	0.141809	-8.55876	1.14087e-17	4.73275e-15
chr1.83119812.83120372	172.464	-1.56605	0.183127	-8.5517	1.21292e-17	5.02204e-15
chr10.43657388.43657935	153.788	-1.4122	0.165235	-8.54662	1.26742e-17	5.21784e-15
chr2.94339425.94339954	356.601	-1.02231	0.119648	-8.54435	1.29262e-17	5.31148e-15
chr17.88516376.88518087	170.689	1.56691	0.183418	8.54283	1.30969e-17	5.37144e-15
chr1.152986823.152987399	88.0521	1.84762	0.216319	8.54117	1.32866e-17	5.43898e-15
chr4.115226305.115226849	217.926	-1.3309	0.155849	-8.53966	1.34623e-17	5.50052e-15
chr1.81987348.81987880	176.55	-1.33375	0.156218	-8.53775	1.36865e-17	5.58161e-15
chr6.93728719.93729288	199.511	1.23948	0.145231	8.53453	1.40726e-17	5.7176e-15
chr18.36404196.36405151	328.561	-1.03222	0.12108	-8.52505	1.5275e-17	6.17145e-15
chr6.50527376.50527918	125.966	-1.47954	0.17367	-8.51928	1.60542e-17	6.46218e-15
chr1.152824667.152826839	169.499	1.46935	0.172505	8.5177	1.62758e-17	6.53926e-15
chr14.106044221.106044748	215.621	1.22833	0.144241	8.5158	1.65442e-17	6.63479e-15
chr10.109536550.109537130	67.8135	-2.15283	0.252875	-8.51341	1.68899e-17	6.74849e-15
chr1.184076754.184077315	218.296	-1.13214	0.13299	-8.51297	1.69539e-17	6.74919e-15
chr9.23694411.23694960	288.572	-1.03657	0.121767	-8.51273	1.69887e-17	6.75068e-15
chr7.137087282.137087972	186.345	-1.3622	0.160064	-8.51034	1.73424e-17	6.87863e-15
chr5.118464597.118465970	251.349	-1.10694	0.130319	-8.49407	1.99524e-17	7.8994e-15
chr12.101742890.101743439	61.3112	2.46947	0.290856	8.49034	2.0603e-17	8.14214e-15
chr4.8510236.8510780	292.72	-1.01095	0.119276	-8.47569	2.33693e-17	9.21854e-15
chr13.6475680.6476771	119.868	-1.86634	0.220292	-8.47214	2.40933e-17	9.47416e-15
chr17.88615397.88615988	301.476	-1.11856	0.132029	-8.47208	2.41046e-17	9.47416e-15
chr6.108598618.108599135	126.494	1.60656	0.189704	8.46879	2.47954e-17	9.67556e-15
chr6.88960840.88962513	175.998	-1.35378	0.159854	-8.46884	2.47844e-17	9.67556e-15
chr17.73982785.73983372	92.7417	-1.91018	0.225574	-8.4681	2.49423e-17	9.71542e-15
chr6.58950362.58952062	250.36	1.06352	0.12567	8.46279	2.61054e-17	1.01502e-14
chr6.122763053.122763585	238.112	1.06859	0.126386	8.45494	2.79231e-17	1.08376e-14
chr2.137807398.137808463	133.492	1.50842	0.178466	8.45211	2.86081e-17	1.10836e-14
chr3.142410841.142411389	88.0838	1.85751	0.219813	8.45041	2.90279e-17	1.12262e-14
chr10.19167543.19168705	269.041	-1.04108	0.123218	-8.4491	2.93558e-17	1.13127e-14
chr4.29532428.29533159	101.265	-1.75981	0.208408	-8.44403	3.0659e-17	1.17315e-14
chr9.25102821.25103344	123.891	-1.50662	0.178651	-8.43332	3.36004e-17	1.28344e-14
chr6.140885792.140886325	106.11	-1.59658	0.189376	-8.43075	3.43449e-17	1.30727e-14
chr1.111851520.111852934	77.3767	1.91318	0.227138	8.42298	3.67013e-17	1.38723e-14
chrX.68600074.68601117	83.5018	1.82437	0.216652	8.42073	3.7416e-17	1.41153e-14
chr18.13221790.13222347	162.48	-1.27609	0.151545	-8.42054	3.74743e-17	1.41153e-14
chr19.28388986.28389506	202.287	-1.27076	0.151053	-8.4127	4.00689e-17	1.50404e-14
chr16.49361675.49362211	205.648	-1.36269	0.162007	-8.41131	4.05468e-17	1.5185e-14
chr9.58299170.58299749	88.6737	-1.89615	0.225433	-8.41117	4.0594e-17	1.5185e-14
chr4.21971859.21972460	155.669	1.3152	0.15648	8.40489	4.28247e-17	1.5937e-14
chr1.150042792.150043580	212.333	-1.34746	0.160315	-8.40506	4.27629e-17	1.5937e-14
chr4.88334357.88334913	259.687	-1.05413	0.125492	-8.39997	4.4661e-17	1.65919e-14
chr5.37829913.37830924	113.505	-1.65211	0.196691	-8.39956	4.48169e-17	1.6593e-14
chr3.143040601.143041214	126.651	1.45786	0.173654	8.39519	4.65139e-17	1.71919e-14
chr3.98355666.98356232	138.307	-1.54877	0.184678	-8.38629	5.01724e-17	1.84811e-14
chr2.67898173.67898737	271.827	1.0181	0.121569	8.37466	5.53816e-17	2.02624e-14
chr6.58898426.58898985	212.176	-1.26638	0.151233	-8.37373	5.5823e-17	2.03895e-14
chr8.128666420.128667223	237.315	-1.22491	0.146377	-8.36822	5.84937e-17	2.1329e-14
chr9.86453861.86454401	141.917	-1.40558	0.168047	-8.36417	6.05417e-17	2.20019e-14
chr1.161886533.161887094	121.365	-1.6672	0.199638	-8.35112	6.76189e-17	2.45328e-14
chr11.109382573.109383113	62.2154	-2.37669	0.284656	-8.34934	6.86457e-17	2.48637e-14
chr15.41028231.41028769	164.527	-1.39135	0.166657	-8.3486	6.90773e-17	2.49784e-14
chr9.95193002.95193526	246.469	-1.05312	0.126148	-8.34827	6.92716e-17	2.50069e-14
chr1.10592559.10593575	327.344	-1.06487	0.127607	-8.34489	7.12832e-17	2.56904e-14
chr5.103829310.103829859	153.104	-1.44882	0.174166	-8.31861	8.90001e-17	3.19165e-14
chr4.35304637.35305725	118.867	2.01695	0.242528	8.31636	9.07052e-17	3.24208e-14
chr2.84545606.84546213	111.007	-1.64069	0.197305	-8.31549	9.13715e-17	3.26052e-14
chr3.143158519.143159039	425.032	-1.0167	0.122359	-8.30916	9.6378e-17	3.43333e-14
chr6.90356148.90356679	207.064	-1.13014	0.136076	-8.30516	9.96832e-17	3.53965e-14
chr18.70541218.70541786	192.402	1.26578	0.152427	8.30414	1.00547e-16	3.56287e-14
chr10.51975046.51975611	295.408	-1.07677	0.129669	-8.304	1.00665e-16	3.56287e-14
chr3.145965528.145966117	80.4943	-1.7898	0.21559	-8.30186	1.02496e-16	3.61586e-14
chr18.80868269.80869378	122.15	-1.55706	0.187565	-8.30141	1.0288e-16	3.62351e-14
chr11.8529737.8530819	176.891	-1.37864	0.166158	-8.29717	1.06616e-16	3.7448e-14
chr8.110321371.110321937	154.212	-1.39878	0.168586	-8.29712	1.06669e-16	3.7448e-14
chr11.8444770.8445401	104.513	-1.82314	0.219761	-8.29602	1.07658e-16	3.77342e-14
chr10.9865432.9865954	270.13	-1.09052	0.131575	-8.2882	1.14975e-16	4.01043e-14
chr7.29457740.29458283	193.584	-1.22268	0.147622	-8.2825	1.20618e-16	4.20054e-14
chr1.23214386.23214908	247.974	-1.22902	0.148419	-8.28076	1.22394e-16	4.25556e-14
chr1.51065610.51066127	240.715	-1.07331	0.129743	-8.27258	1.31088e-16	4.55054e-14
chr17.14815846.14818449	266.791	-1.05765	0.12793	-8.26742	1.36886e-16	4.73667e-14
chr2.16169207.16169734	137.706	-1.35015	0.163388	-8.26344	1.41535e-16	4.87421e-14
chr1.23190036.23191077	225.431	-1.18418	0.14332	-8.26251	1.42644e-16	4.90462e-14
chr9.37669630.37670164	97.6433	1.75703	0.212712	8.26012	1.45527e-16	4.98791e-14
chr9.102972237.102973647	219.741	-1.13978	0.138222	-8.24605	1.63713e-16	5.576e-14
chr1.39555996.39556541	297.547	-1.00667	0.12209	-8.24535	1.64672e-16	5.58246e-14
chr19.57762514.57763049	267.597	-1.06307	0.12893	-8.24535	1.64674e-16	5.58246e-14
chr19.28624483.28625157	58.4362	-2.7074	0.328341	-8.24569	1.64214e-16	5.58246e-14
chr2.145507619.145508143	375.023	1.09749	0.133204	8.23914	1.73455e-16	5.87094e-14
chr6.94405343.94405882	204.381	-1.15099	0.139729	-8.23729	1.76152e-16	5.95296e-14
chr1.12658186.12658722	165.846	-1.36118	0.165357	-8.23177	1.84472e-16	6.21476e-14
chr13.53514477.53515013	135.639	-1.46568	0.178097	-8.22965	1.87759e-16	6.29617e-14
chr1.84432238.84432781	188.431	1.16251	0.141274	8.22873	1.89204e-16	6.31534e-14
chr8.93038751.93039350	168.399	-1.28695	0.156548	-8.2208	2.02159e-16	6.72704e-14
chr10.4479902.4480536	142.774	-1.4036	0.170794	-8.2181	2.0675e-16	6.8588e-14
chr2.115547362.115548914	222.625	-1.02724	0.12502	-8.21662	2.09327e-16	6.92312e-14
chr4.16207000.16207524	110.962	-1.61833	0.197027	-8.21373	2.14429e-16	7.08106e-14
chr17.37070023.37070547	211.688	-1.10843	0.134954	-8.2134	2.15019e-16	7.08246e-14
chr15.7862718.7863283	332.529	-1.0389	0.126521	-8.21132	2.18765e-16	7.1914e-14
chr1.177203665.177204241	92.0836	1.68301	0.20502	8.20896	2.23104e-16	7.32295e-14
chr19.31136213.31136801	229.934	-1.2221	0.148981	-8.20308	2.34309e-16	7.6791e-14
chr14.37184636.37186171	147.194	-1.32703	0.161784	-8.2025	2.35432e-16	7.70428e-14
chr18.8844224.8845446	102.964	-1.65478	0.20186	-8.19767	2.45096e-16	8.00845e-14
chr8.33875532.33876163	105.91	1.55038	0.189273	8.19125	2.58528e-16	8.42195e-14
chr9.123818546.123819085	233.754	-1.27354	0.155529	-8.18839	2.64754e-16	8.61185e-14
chrX.167378259.167379336	222.698	1.13124	0.13817	8.18732	2.67116e-16	8.67568e-14
chr11.103311975.103312512	255.633	-1.02099	0.124713	-8.18672	2.68449e-16	8.69294e-14
chr18.14028234.14028785	251.661	-1.12289	0.137159	-8.18678	2.68313e-16	8.69294e-14
chr2.6378782.6379300	245.121	-1.14784	0.140243	-8.18465	2.73101e-16	8.80417e-14
chr10.30768176.30768708	130.441	1.6132	0.197169	8.18181	2.7961e-16	9.00063e-14
chr1.163273079.163273617	76.5556	-2.10665	0.257529	-8.18022	2.83317e-16	9.07952e-14
chr11.35837087.35838132	325.804	-1.00796	0.123266	-8.17716	2.90604e-16	9.28565e-14
chr12.77647752.77648287	274.809	-1.15899	0.141756	-8.17595	2.93553e-16	9.35325e-14
chr19.10495593.10496121	237.93	-1.16189	0.142124	-8.17518	2.95422e-16	9.39805e-14
chr16.29911222.29911760	181.297	-1.24059	0.151772	-8.17405	2.98195e-16	9.4724e-14
chr9.87811006.87812229	201.397	-1.14149	0.139679	-8.17224	3.02713e-16	9.60185e-14
chr19.28793241.28793798	133.216	-1.37661	0.168528	-8.16845	3.12384e-16	9.89413e-14
chr2.113376148.113376695	145.752	-1.31961	0.161575	-8.16719	3.15656e-16	9.98318e-14
chr4.7512951.7513474	301.419	-1.01989	0.125061	-8.15514	3.48762e-16	1.09982e-13
chr19.12003935.12005086	176.742	-1.19918	0.147056	-8.15461	3.50318e-16	1.10312e-13
chr16.46704309.46704893	126.3	-1.5668	0.19218	-8.15282	3.55547e-16	1.11796e-13
chr7.105465477.105466004	242.101	-1.00259	0.122997	-8.15133	3.59954e-16	1.12855e-13
chr4.24814898.24815487	85.961	-1.90438	0.233647	-8.15068	3.6189e-16	1.13298e-13
chr14.78375656.78376927	236.248	-1.12998	0.138662	-8.14917	3.66435e-16	1.14391e-13
chr2.151911658.151912197	239.007	-1.08946	0.1337	-8.1485	3.68464e-16	1.14805e-13
chr1.37288889.37289470	77.3846	-2.09417	0.257009	-8.14825	3.69226e-16	1.14805e-13
chr8.11258516.11259062	229.855	-1.12129	0.137616	-8.14796	3.70102e-16	1.14875e-13
chr11.44216294.44216808	225.933	-1.13154	0.138939	-8.14409	3.82151e-16	1.18276e-13
chr5.150583644.150584172	306.42	1.00052	0.122927	8.1391	3.98231e-16	1.23077e-13
chr3.57281518.57282048	187.166	-1.19854	0.147293	-8.13715	4.04696e-16	1.24897e-13
chr9.84295738.84296920	263	-1.03501	0.127218	-8.1357	4.09561e-16	1.26219e-13
chr2.9818115.9818644	136.196	-1.48392	0.182461	-8.13281	4.1945e-16	1.28901e-13
chr8.44864660.44865182	134.708	-1.49984	0.184744	-8.11849	4.72001e-16	1.44233e-13
chr18.16889053.16890044	166.514	-1.31058	0.16155	-8.11256	4.95661e-16	1.51037e-13
chr18.67984313.67984842	226.739	-1.05196	0.129668	-8.11269	4.95132e-16	1.51037e-13
chrX.133602951.133603589	100.337	-1.83483	0.226254	-8.10959	5.07929e-16	1.54559e-13
chr6.101473227.101473834	110.747	1.56599	0.193206	8.10528	5.26221e-16	1.59901e-13
chr6.34453276.34453846	161.169	-1.31253	0.162019	-8.10109	5.44678e-16	1.64816e-13
chr1.135466834.135467366	255.838	-1.02857	0.127057	-8.09534	5.7106e-16	1.72559e-13
chr8.88091239.88092045	137.655	-1.37915	0.170486	-8.08953	5.98953e-16	1.80679e-13
chr12.108885551.108886410	145.952	-1.3755	0.170152	-8.08397	6.26924e-16	1.88651e-13
chr15.101320644.101321698	263.13	-1.03235	0.127768	-8.07985	6.4848e-16	1.94867e-13
chrX.68557843.68558934	109.05	1.82547	0.226123	8.07288	6.86604e-16	2.0547e-13
chr1.105910903.105912165	116.259	1.49382	0.185069	8.07168	6.93373e-16	2.06925e-13
chr6.149330002.149330835	152.599	-1.56646	0.194099	-8.07038	7.00784e-16	2.08849e-13
chr12.98619580.98620103	328.337	1.03901	0.128863	8.06289	7.45103e-16	2.21449e-13
chr3.109034451.109035036	131.912	1.38594	0.172116	8.05236	8.12126e-16	2.4038e-13
chr1.125419845.125420364	327.118	1.05424	0.130933	8.0518	8.15877e-16	2.41162e-13
chr19.12762166.12763959	376.263	-1.08941	0.135416	-8.04489	8.6321e-16	2.54459e-13
chr16.15251615.15252139	112.949	-1.56441	0.194574	-8.04017	8.97143e-16	2.64103e-13
chr10.117867273.117867798	104.338	-1.52002	0.189105	-8.03795	9.13572e-16	2.68212e-13
chr6.56273309.56273858	86.5944	-1.88519	0.234614	-8.0353	9.33506e-16	2.73325e-13
chr1.105373986.105374512	121.243	-1.49908	0.186587	-8.03425	9.41562e-16	2.74941e-13
chr5.92708063.92708623	145.462	1.32701	0.165217	8.03193	9.59516e-16	2.79807e-13
chrX.162302741.162303260	227.425	-1.16056	0.144537	-8.02949	9.78821e-16	2.85054e-13
chr2.108816498.108817040	86.5075	-1.8932	0.236219	-8.01462	1.1048e-15	3.19598e-13
chr8.125638320.125639328	184.598	-1.19285	0.148942	-8.00885	1.15786e-15	3.34501e-13
chr16.76432257.76432833	133.475	1.53296	0.191543	8.00322	1.2121e-15	3.49704e-13
chr14.123242775.123243845	143.778	-1.33795	0.167192	-8.00248	1.21942e-15	3.51348e-13
chr12.40152207.40152788	166.152	1.18528	0.148184	7.99868	1.25756e-15	3.61379e-13
chr8.44499249.44499782	81.5233	-1.82833	0.228578	-7.99868	1.25755e-15	3.61379e-13
chr9.41592775.41596271	196.744	-1.18914	0.148688	-7.99757	1.269e-15	3.64183e-13
chr11.29839677.29840227	124.315	-1.52866	0.191207	-7.99478	1.29803e-15	3.72023e-13
chr1.12715308.12715834	274.926	-1.06119	0.1328	-7.99089	1.33969e-15	3.83455e-13
chr5.64866616.64867654	265.553	-1.00314	0.125555	-7.98961	1.35366e-15	3.8667e-13
chr5.151251583.151252798	208.43	-1.11179	0.139156	-7.98953	1.35449e-15	3.8667e-13
chr3.145644595.145646520	87.7116	-1.85051	0.231714	-7.98618	1.39187e-15	3.963e-13
chr10.25271650.25272176	243.887	-1.08689	0.136125	-7.98451	1.41084e-15	4.01174e-13
chr19.28926314.28926855	100.064	-1.58187	0.198256	-7.97892	1.47619e-15	4.19208e-13
chr18.8125553.8127349	232.926	-1.08978	0.136588	-7.97861	1.47991e-15	4.19713e-13
chr3.22142717.22143645	202.113	1.27863	0.160315	7.97573	1.5148e-15	4.29048e-13
chr16.58151818.58152400	110.004	-1.65273	0.20726	-7.97419	1.53386e-15	4.33315e-13
chr17.75464230.75464950	153.649	-1.29845	0.16292	-7.96982	1.58903e-15	4.47154e-13
chr7.3708901.3711150	81.6049	-1.95358	0.245139	-7.96927	1.59617e-15	4.48582e-13
chr1.153721818.153722391	261.538	1.05251	0.132282	7.95661	1.76814e-15	4.95628e-13
chr1.155233764.155234733	189.693	1.19036	0.149776	7.94759	1.90169e-15	5.31005e-13
chr6.131369070.131370436	178.696	1.12005	0.140987	7.94433	1.9525e-15	5.43792e-13
chr10.30918538.30919049	328.265	-1.03433	0.130328	-7.93635	2.08216e-15	5.78421e-13
chr7.111879831.111881078	170.67	-1.18951	0.14995	-7.9327	2.14433e-15	5.94928e-13
chr1.133032914.133034417	225.11	-1.0704	0.134956	-7.93152	2.16485e-15	5.99088e-13
chr17.74288519.74289036	250.778	-1.03141	0.130129	-7.92608	2.26179e-15	6.24323e-13
chr5.107119838.107120376	145.128	-1.31524	0.165976	-7.92425	2.29531e-15	6.32769e-13
chr16.64126319.64126891	75.0685	-2.08886	0.263673	-7.92216	2.33428e-15	6.42697e-13
chr8.68739996.68740542	161.585	-1.31762	0.166428	-7.91703	2.43247e-15	6.68037e-13
chr1.71880402.71880920	162.521	-1.20703	0.152535	-7.91316	2.50942e-15	6.88299e-13
chr15.43479506.43480049	180.567	1.14988	0.145481	7.90394	2.70228e-15	7.39327e-13
chr12.31838418.31838992	175.805	-1.30268	0.164876	-7.901	2.76667e-15	7.55248e-13
chr3.84318327.84319375	102.154	-1.62786	0.206211	-7.89415	2.92305e-15	7.93722e-13
chr6.90359316.90359843	223.776	-1.05165	0.133226	-7.89369	2.9339e-15	7.95673e-13
chr19.27489009.27489529	226.716	-1.1123	0.141022	-7.88747	3.08384e-15	8.35293e-13
chr10.123011198.123011732	192.37	-1.20068	0.152273	-7.88505	3.14406e-15	8.48611e-13
chr12.116466960.116467483	353.946	-1.02317	0.129842	-7.88006	3.27224e-15	8.80826e-13
chr2.173017485.173018031	269.963	1.09024	0.138436	7.87541	3.39617e-15	9.09671e-13
chr15.23564908.23565506	86.9988	-1.809	0.22972	-7.87482	3.41246e-15	9.12906e-13
chr18.84709541.84710439	234.09	-1.02878	0.130711	-7.87065	3.528e-15	9.40337e-13
chr1.16240986.16241571	105.249	-1.52513	0.193834	-7.86821	3.59761e-15	9.57715e-13
chr19.19048428.19048977	120.789	-1.53348	0.194905	-7.86783	3.60841e-15	9.59413e-13
chr17.46876181.46877941	145.903	-1.29553	0.164826	-7.85998	3.8418e-15	1.01897e-12
chr6.141514320.141514932	86.4935	1.76442	0.224524	7.85849	3.8878e-15	1.02991e-12
chr17.12275738.12277284	259.012	-1.02182	0.130113	-7.85327	4.05315e-15	1.0711e-12
chr3.129572885.129573510	120.579	1.55356	0.19791	7.84982	4.1664e-15	1.09969e-12
chr13.76410503.76411061	251.846	1.08677	0.138469	7.84849	4.21082e-15	1.11006e-12
chr16.79567580.79568550	167.315	-1.24069	0.158407	-7.8323	4.79043e-15	1.25827e-12
chr6.90777155.90777683	254.251	-1.09037	0.139235	-7.83116	4.83402e-15	1.26665e-12
chr6.40533500.40534335	123.763	-1.36348	0.174128	-7.83036	4.86481e-15	1.27318e-12
chr7.27117988.27118753	155.243	1.27686	0.163264	7.82084	5.24726e-15	1.36832e-12
chr16.65246905.65247966	252.421	-1.00576	0.128729	-7.81302	5.58333e-15	1.45421e-12
chr17.36001785.36002354	111.183	-1.66241	0.212923	-7.80758	5.82968e-15	1.51474e-12
chr13.118799698.118800597	126.45	1.55671	0.199416	7.80635	5.887e-15	1.52598e-12
chr10.88441049.88441738	51.7559	2.51318	0.321961	7.80586	5.90967e-15	1.53003e-12
chr4.66918775.66919332	87.374	1.68342	0.21568	7.80516	5.94243e-15	1.53667e-12
chr8.27234442.27235053	100.478	-1.57347	0.201763	-7.7986	6.25976e-15	1.61297e-12
chr1.137751236.137752154	158.433	1.52891	0.19627	7.78985	6.70907e-15	1.72465e-12
chrX.104014530.104015094	121.177	-1.46646	0.188327	-7.78677	6.87458e-15	1.7651e-12
chr8.8274973.8275514	134.944	-1.35064	0.173495	-7.78489	6.97712e-15	1.78931e-12
chr15.12490352.12491504	230.347	1.07779	0.138533	7.78005	7.24985e-15	1.85268e-12
chr14.56265467.56266000	96.616	-1.6233	0.208656	-7.77978	7.26536e-15	1.85446e-12
chr14.83959030.83959593	64.6556	2.08173	0.267623	7.77858	7.33444e-15	1.86989e-12
chr16.90687807.90688644	91.5393	1.77813	0.228686	7.77545	7.51812e-15	1.91223e-12
chr10.110159419.110160009	180.967	1.28087	0.16483	7.77085	7.79581e-15	1.97822e-12
chr9.69087235.69088290	71.6154	-1.86245	0.239799	-7.76671	8.05537e-15	2.0417e-12
chr10.115761982.115762767	145.363	-1.37191	0.176648	-7.76634	8.07893e-15	2.04493e-12
chr15.25643215.25643758	203.393	-1.17602	0.151455	-7.76482	8.17592e-15	2.06501e-12
chr8.93888983.93889505	104.351	-1.63034	0.210153	-7.75788	8.63605e-15	2.17112e-12
chr17.41259523.41260562	219.141	-1.13027	0.145723	-7.7563	8.74432e-15	2.1958e-12
chr6.82741106.82743522	168.051	1.20731	0.155687	7.7547	8.85511e-15	2.21848e-12
chr6.144297020.144297588	146.862	-1.29611	0.167262	-7.74897	9.26413e-15	2.31294e-12
chr19.55795298.55795831	111.532	-1.49063	0.19239	-7.74797	9.33714e-15	2.32849e-12
chr9.8558460.8559056	194.708	-1.06113	0.137054	-7.7424	9.75612e-15	2.43018e-12
chr6.127991455.127992001	161.954	-1.39781	0.180564	-7.74132	9.83885e-15	2.44517e-12
chr2.58708629.58709248	103.4	-1.53838	0.198749	-7.74032	9.91651e-15	2.46165e-12
chr2.3238618.3239725	121.25	-1.49296	0.192919	-7.7388	1.00363e-14	2.48854e-12
chr12.35853076.35853612	233.893	-1.21867	0.157488	-7.73817	1.00858e-14	2.49797e-12
chr15.64796791.64797452	59.8754	-2.14399	0.277172	-7.73523	1.03213e-14	2.55046e-12
chr13.98477913.98478489	97.8075	-1.65872	0.214457	-7.73451	1.03799e-14	2.5591e-12
chr4.56305568.56306425	221.875	-1.06758	0.138179	-7.72611	1.10886e-14	2.72221e-12
chr10.98324590.98325111	217.014	-1.27734	0.165412	-7.72217	1.14366e-14	2.80054e-12
chr9.73472439.73473050	167.242	-1.19923	0.155315	-7.72127	1.15174e-14	2.81715e-12
chr1.174918447.174919455	170.146	-1.23423	0.159993	-7.71427	1.21674e-14	2.96945e-12
chr1.12619812.12621298	225.762	-1.13199	0.146885	-7.70668	1.29132e-14	3.1444e-12
chr10.24554041.24554572	140.965	-1.46209	0.18979	-7.70374	1.32142e-14	3.21408e-12
chr1.105984060.105984680	109.09	-1.75415	0.22775	-7.70209	1.3386e-14	3.25221e-12
chr5.41445386.41446149	288.921	-1.00095	0.129962	-7.70186	1.34095e-14	3.25427e-12
chr2.110137156.110137694	235.769	1.05796	0.137379	7.701	1.35006e-14	3.27273e-12
chr9.23219681.23220218	150.518	-1.34708	0.174962	-7.69927	1.36847e-14	3.30995e-12
chr7.125499863.125500940	271.956	-1.03367	0.134264	-7.69882	1.37328e-14	3.31788e-12
chr17.14337692.14338263	164.171	-1.34225	0.174661	-7.68487	1.53153e-14	3.69201e-12
chrX.157184153.157184677	208.504	-1.19222	0.155142	-7.68472	1.53331e-14	3.6922e-12
chr10.117320560.117321151	79.1375	1.92547	0.250644	7.68212	1.56477e-14	3.76377e-12
chr14.46478685.46479206	125.765	-1.48342	0.193134	-7.68077	1.58131e-14	3.79095e-12
chr10.99938142.99938914	236.427	1.01121	0.131677	7.67944	1.59788e-14	3.82589e-12
chr2.55714206.55714805	150.432	-1.30454	0.169936	-7.67666	1.63295e-14	3.88898e-12
chr3.38283768.38284301	265.53	-1.06973	0.139347	-7.6767	1.63243e-14	3.88898e-12
chr14.27990530.27991056	130.099	-1.38374	0.180279	-7.67559	1.64662e-14	3.91722e-12
chr11.56312253.56312892	91.8617	-1.69645	0.221168	-7.67042	1.71428e-14	4.06926e-12
chr8.6813754.6814283	155.207	-1.33214	0.173691	-7.66958	1.72565e-14	4.09178e-12
chr9.6091129.6091737	71.3104	-1.78236	0.232651	-7.66107	1.84393e-14	4.35794e-12
chr14.74736797.74738227	199.29	-1.13741	0.148511	-7.65872	1.8779e-14	4.43341e-12
chr5.139215114.139215668	149.08	-1.28783	0.168184	-7.65727	1.89923e-14	4.47888e-12
chr14.75851935.75852502	102.085	-1.53822	0.200917	-7.65601	1.91799e-14	4.5182e-12
chr9.84354306.84354835	197.053	-1.14206	0.149459	-7.6413	2.1504e-14	5.01946e-12
chr5.101741845.101742413	74.3076	1.7473	0.228715	7.63966	2.17796e-14	5.07007e-12
chr8.6778868.6779494	83.9899	-1.87009	0.244949	-7.63459	2.26539e-14	5.25107e-12
chr6.97952747.97953268	283.36	-1.09758	0.143803	-7.63258	2.30102e-14	5.32153e-12
chr12.119426144.119426705	235.66	-1.07903	0.141384	-7.63193	2.31271e-14	5.33793e-12
chr18.39800246.39800770	253.014	-1.02478	0.134348	-7.62776	2.38862e-14	5.50142e-12
chr10.75929821.75930781	257.176	-1.03798	0.136103	-7.62641	2.41382e-14	5.55358e-12
chr11.82168239.82168767	127.816	-1.47486	0.193448	-7.62403	2.4588e-14	5.63913e-12
chr10.124353297.124353877	69.3894	1.88862	0.247737	7.62349	2.46911e-14	5.65082e-12
chr1.134909384.134910403	208.061	-1.04926	0.13764	-7.62324	2.47392e-14	5.65587e-12
chr2.143241895.143242417	171.697	-1.2138	0.15928	-7.62053	2.52639e-14	5.76974e-12
chr18.6192558.6193182	119.599	-1.42208	0.186772	-7.61402	2.657e-14	6.04893e-12
chr10.86266480.86267017	129.918	-1.59812	0.209905	-7.61352	2.66721e-14	6.06581e-12
chr10.112675113.112675648	96.1793	-1.78845	0.234941	-7.61233	2.69194e-14	6.11564e-12
chr1.144210792.144211447	71.9863	1.84938	0.243257	7.60256	2.90325e-14	6.56819e-12
chr3.60059176.60060244	105.503	1.5015	0.197526	7.60153	2.9265e-14	6.60014e-12
chr4.84523045.84524310	242.244	-1.01576	0.133795	-7.59196	3.15105e-14	7.0992e-12
chr15.32322733.32323249	208.534	-1.07353	0.141452	-7.58934	3.21546e-14	7.21433e-12
chr12.102725584.102726150	145.781	-1.30318	0.171826	-7.58427	3.34362e-14	7.48407e-12
chr13.113202052.113202604	248.426	-1.04033	0.137183	-7.58353	3.36267e-14	7.51354e-12
chr10.27010322.27010884	201.613	-1.0839	0.142946	-7.58257	3.38778e-14	7.56186e-12
chr5.91670995.91671575	69.2783	-1.91365	0.252443	-7.58051	3.44198e-14	7.67493e-12
chr10.112368495.112369028	79.1321	2.0328	0.26829	7.57689	3.53934e-14	7.87584e-12
chr18.7045721.7046250	142.316	-1.44437	0.190665	-7.57545	3.57887e-14	7.94752e-12
chr10.94512744.94513316	64.5242	-1.99875	0.263856	-7.57516	3.58686e-14	7.95711e-12
chr16.10754486.10755011	267.033	-1.06465	0.140571	-7.57373	3.62652e-14	8.03688e-12
chr19.41857313.41858492	186.352	-1.18945	0.157131	-7.56981	3.73759e-14	8.25772e-12
chr3.14831044.14832179	199.446	-1.05106	0.138869	-7.56874	3.76856e-14	8.31768e-12
chr11.121697561.121698092	117.84	-1.50283	0.198946	-7.55396	4.22221e-14	9.26239e-12
chr8.86445462.86445981	133.93	-1.33159	0.176293	-7.55328	4.24428e-14	9.30139e-12
chr10.23781565.23783794	193.845	-1.16576	0.154341	-7.5531	4.25003e-14	9.3046e-12
chr5.5274267.5274844	119.255	1.44319	0.19115	7.55005	4.35087e-14	9.50619e-12
chr14.74327198.74327739	167.438	-1.44771	0.191785	-7.54863	4.39867e-14	9.60095e-12
chr2.77270075.77270620	205.274	-1.16973	0.154989	-7.54718	4.44793e-14	9.68899e-12
chr7.87241050.87241578	198.804	-1.06183	0.140696	-7.54699	4.45425e-14	9.69302e-12
chr19.29917328.29917853	243.629	-1.0805	0.14321	-7.54486	4.52763e-14	9.83297e-12
chr18.33221824.33222363	215.907	-1.01095	0.134012	-7.54373	4.56724e-14	9.90909e-12
chr10.78716170.78716755	117.886	-1.44931	0.192214	-7.54007	4.69729e-14	1.01506e-11
chr12.70890814.70891462	180.207	-1.13388	0.150414	-7.53843	4.75671e-14	1.02586e-11
chr8.57468511.57469077	124.672	1.35096	0.179215	7.53821	4.76462e-14	1.02655e-11
chr10.12354409.12355103	165.972	1.11836	0.148388	7.53673	4.81902e-14	1.03724e-11
chr1.189746561.189747314	173.573	1.11672	0.148324	7.52895	5.11484e-14	1.09873e-11
chr14.116939466.116939988	217.021	-1.11898	0.14872	-7.52402	5.31192e-14	1.13881e-11
chr6.47404632.47405193	178.382	1.16996	0.155594	7.51932	5.50605e-14	1.1781e-11
chr12.35193374.35193905	117.319	-1.45129	0.193017	-7.51895	5.52175e-14	1.1803e-11
chr16.9984893.9985490	254.852	-1.0946	0.145599	-7.51792	5.56536e-14	1.18728e-11
chr12.87175488.87176032	145.165	1.411	0.187765	7.51474	5.70259e-14	1.21417e-11
chr11.108072570.108073104	116.489	-1.42787	0.190055	-7.51295	5.78098e-14	1.22965e-11
chr1.164992642.164993933	197.868	-1.04264	0.138809	-7.51132	5.85337e-14	1.24365e-11
chr15.64330948.64331921	159.189	-1.45523	0.193896	-7.50518	6.13456e-14	1.29849e-11
chrX.20869191.20869729	170.14	-1.24378	0.165867	-7.49868	6.44629e-14	1.36049e-11
chr6.116390721.116391256	274.283	-1.05541	0.140749	-7.49855	6.45297e-14	1.36058e-11
chr2.69376741.69377933	156.427	-1.224	0.163353	-7.49294	6.73465e-14	1.41447e-11
chr14.51087710.51089031	220.267	-1.02277	0.13651	-7.4923	6.7679e-14	1.41871e-11
chr6.99446695.99448211	226.598	-1.13272	0.151336	-7.4848	7.16568e-14	1.50064e-11
chr11.105159816.105160418	84.0143	-1.5787	0.210944	-7.48396	7.2114e-14	1.50731e-11
chr7.49808913.49809572	120.289	-1.34361	0.179733	-7.47557	7.68675e-14	1.59896e-11
chr8.125776762.125778046	98.0673	1.57047	0.210132	7.47376	7.79378e-14	1.61967e-11
chr1.138579482.138580567	87.4979	1.77704	0.237886	7.47011	8.01292e-14	1.66203e-11
chr2.48733793.48735008	117.931	1.41005	0.18879	7.46886	8.08911e-14	1.67463e-11
chr10.40094631.40095167	150.823	-1.2704	0.170187	-7.46471	8.34828e-14	1.72664e-11
chr6.42489659.42490196	161.914	-1.13575	0.152413	-7.45178	9.2089e-14	1.8974e-11
chr10.87885119.87886263	161.038	-1.36198	0.182792	-7.45097	9.26576e-14	1.9073e-11
chr6.54794047.54794624	188.385	-1.25036	0.167887	-7.4476	9.50507e-14	1.95471e-11
chr13.16739349.16740112	98.4301	-1.49824	0.201295	-7.44297	9.84439e-14	2.01875e-11
chr10.18305076.18305621	79.0862	-1.75539	0.236035	-7.437	1.02999e-13	2.10817e-11
chr12.108395951.108396463	239.678	-1.04165	0.140296	-7.42469	1.13046e-13	2.30295e-11
chr1.6289081.6290153	102.93	-1.52796	0.205836	-7.4232	1.14327e-13	2.32686e-11
chr7.49275498.49276608	144.798	-1.33107	0.179512	-7.4149	1.21715e-13	2.46336e-11
chr5.102576612.102577235	162.891	-1.28885	0.173829	-7.41445	1.22135e-13	2.46956e-11
chr19.7601422.7601995	108.974	1.58192	0.213373	7.41389	1.22652e-13	2.47275e-11
chr4.119989168.119989732	169.5	-1.25981	0.170166	-7.40339	1.32749e-13	2.66926e-11
chr6.17055573.17056496	211.97	-1.04294	0.141163	-7.38821	1.48816e-13	2.97618e-11
chr2.13140188.13141075	171.846	-1.15341	0.156116	-7.38819	1.48836e-13	2.97618e-11
chr15.31113084.31113748	118.354	-1.39603	0.189137	-7.38103	1.57074e-13	3.13224e-11
chrX.150176033.150177348	233.04	-1.17409	0.159073	-7.38084	1.57296e-13	3.13379e-11
chr19.20472942.20473823	90.1037	-1.57985	0.2141	-7.37902	1.59455e-13	3.17389e-11
chr16.43697652.43698183	94.3879	-1.57896	0.214003	-7.37822	1.60423e-13	3.19022e-11
chr14.24199708.24200323	121.104	-1.33303	0.180857	-7.37062	1.69839e-13	3.36822e-11
chr12.53865593.53866601	203.728	-1.11517	0.15135	-7.36814	1.73023e-13	3.42823e-11
chr8.34523834.34524355	143.392	-1.25479	0.170319	-7.36729	1.74134e-13	3.44709e-11
chr1.73118568.73119105	185.137	1.15436	0.156696	7.36688	1.74664e-13	3.45442e-11
chr5.27679067.27680131	196.947	-1.07825	0.14637	-7.3666	1.75035e-13	3.45861e-11
chr13.71669830.71670398	141.863	1.36498	0.185509	7.35804	1.86633e-13	3.6744e-11
chr3.80311605.80312156	120.064	-1.38767	0.188606	-7.35752	1.87353e-13	3.68523e-11
chrX.67949750.67950371	110.34	-1.57735	0.214402	-7.35696	1.88139e-13	3.69065e-11
chr5.76642023.76642550	204.756	-1.01583	0.138102	-7.35566	1.89987e-13	3.72354e-11
chr13.23411526.23414223	180.057	-1.03212	0.140412	-7.35064	1.97259e-13	3.85561e-11
chrX.157139436.157140010	116.915	1.3957	0.190005	7.34558	2.04873e-13	4.00084e-11
chr16.12742404.12742926	138.778	-1.31552	0.179169	-7.34238	2.09835e-13	4.09037e-11
chr6.112556219.112557271	171.556	1.14804	0.156373	7.34166	2.10956e-13	4.10853e-11
chr1.130512944.130514087	79.2291	1.70531	0.232352	7.33935	2.14632e-13	4.17637e-11
chr5.112260129.112260699	170.096	-1.16974	0.159414	-7.33773	2.17247e-13	4.22348e-11
chr1.138329208.138329829	74.1939	-1.89863	0.258778	-7.33692	2.18564e-13	4.24528e-11
chr1.43260390.43260946	126.757	-1.32172	0.180157	-7.33654	2.19193e-13	4.25369e-11
chr1.84307375.84307949	71.4406	1.72426	0.235133	7.33312	2.2486e-13	4.35197e-11
chr14.16753971.16754523	134.668	-1.31097	0.178815	-7.33145	2.27673e-13	4.39858e-11
chr19.36496583.36497533	191.208	-1.23092	0.16805	-7.32475	2.39352e-13	4.60779e-11
chr10.68057819.68058428	66.3387	1.83214	0.250139	7.32448	2.39824e-13	4.61279e-11
chr13.104605013.104605672	52.905	1.97664	0.269997	7.32095	2.46224e-13	4.71512e-11
chr1.82041130.82041777	176.172	-1.0505	0.143515	-7.31979	2.48359e-13	4.75168e-11
chr6.100641567.100642126	111.133	1.33399	0.182266	7.31892	2.49971e-13	4.7783e-11
chr15.3878302.3879357	116.872	-1.31183	0.179285	-7.31698	2.53605e-13	4.83923e-11
chr5.77428510.77429288	112.914	-1.36579	0.186745	-7.31362	2.60039e-13	4.95765e-11
chr12.48019475.48020823	118.381	-1.50966	0.206445	-7.31264	2.61937e-13	4.98946e-11
chr1.128447358.128447956	86.7782	1.54192	0.210911	7.31077	2.65621e-13	5.04633e-11
chr2.79603284.79604513	83.7232	-1.61821	0.221386	-7.30947	2.68198e-13	5.09084e-11
chr15.10816028.10816549	137.254	-1.24275	0.170045	-7.30833	2.70475e-13	5.12957e-11
chr10.111989977.111990509	197.937	-1.12687	0.154273	-7.30438	2.78554e-13	5.27357e-11
chr8.23048152.23048697	123.438	-1.37029	0.187699	-7.30044	2.86821e-13	5.42534e-11
chr1.45964599.45965152	73.919	1.89224	0.259448	7.29332	3.02399e-13	5.70508e-11
chr10.59724582.59725118	130.694	-1.22019	0.167337	-7.29181	3.05821e-13	5.76464e-11
chr5.113901168.113901714	203.338	-1.05084	0.144117	-7.29159	3.06321e-13	5.76904e-11
chr13.21233861.21234452	104.852	-1.50545	0.206516	-7.28974	3.10544e-13	5.84073e-11
chr19.44266859.44267380	216.319	-1.01079	0.138661	-7.28969	3.10666e-13	5.84073e-11
chr15.44760179.44760761	181.785	1.06012	0.145444	7.28884	3.12633e-13	5.87263e-11
chr6.129179155.129179672	129.967	1.22558	0.168232	7.28507	3.21504e-13	6.02362e-11
chr10.18876197.18876750	151.27	-1.16815	0.160538	-7.27649	3.42609e-13	6.39695e-11
chr4.114601553.114602094	144.408	-1.27773	0.175676	-7.27319	3.51085e-13	6.5327e-11
chr14.54481296.54481938	224.87	-1.01944	0.140301	-7.26611	3.6999e-13	6.87269e-11
chr19.9058399.9058948	93.7319	-1.49222	0.205467	-7.26256	3.79826e-13	7.04937e-11
chr10.59755970.59757501	140.124	-1.36244	0.187636	-7.26105	3.84085e-13	7.12231e-11
chr7.61411543.61412147	65.5438	-1.81182	0.249691	-7.25625	3.97968e-13	7.36088e-11
chr13.21919017.21920505	77.5006	-1.65067	0.227556	-7.2539	4.04935e-13	7.477e-11
chr10.59437447.59437994	196.484	-1.04178	0.143639	-7.25277	4.08327e-13	7.5218e-11
chr9.34538477.34539041	96.6946	-1.4468	0.199498	-7.25222	4.09993e-13	7.54471e-11
chr4.81301990.81302529	156.575	-1.21903	0.168112	-7.25128	4.12865e-13	7.59111e-11
chr9.68387360.68388210	126.604	-1.45474	0.200678	-7.24912	4.1949e-13	7.70639e-11
chr15.66732599.66733182	139.592	-1.34578	0.185659	-7.24869	4.2081e-13	7.71758e-11
chr15.103428227.103428812	78.4409	-1.73207	0.239036	-7.24606	4.29077e-13	7.8559e-11
chr18.23126362.23127236	150.204	-1.14021	0.157411	-7.24352	4.37197e-13	7.99109e-11
chr10.27829679.27830284	116.364	-1.41874	0.195902	-7.24208	4.41867e-13	8.06287e-11
chr7.141216082.141216848	161.254	-1.18537	0.163692	-7.24147	4.43832e-13	8.09133e-11
chr18.84600465.84601656	170.345	1.11908	0.154632	7.23709	4.58425e-13	8.32997e-11
chr7.82893993.82894855	280.856	-1.01955	0.140949	-7.23345	4.7087e-13	8.5418e-11
chr1.168002273.168003526	140.469	1.31351	0.181663	7.23049	4.8127e-13	8.72318e-11
chr3.21729242.21729787	125.522	1.37795	0.190603	7.22939	4.85156e-13	8.77894e-11
chr19.42769586.42771278	237.549	-1.02992	0.142471	-7.22897	4.8668e-13	8.79917e-11
chr15.41725090.41725635	168.311	-1.17486	0.162544	-7.22797	4.9028e-13	8.85688e-11
chr1.40358722.40359297	180.995	-1.09151	0.151075	-7.22492	5.01407e-13	9.03533e-11
chr1.133856012.133856534	196.827	-1.0518	0.145824	-7.21277	5.48248e-13	9.79802e-11
chr2.50249488.50250259	144.581	-1.34481	0.186503	-7.2107	5.56664e-13	9.93205e-11
chr19.60495698.60496277	74.6905	-1.64223	0.227753	-7.21057	5.57171e-13	9.93294e-11
chr11.74566260.74566822	156.652	-1.27809	0.177261	-7.21022	5.58623e-13	9.95065e-11
chr1.75692636.75693692	163.731	1.10904	0.153849	7.20863	5.65192e-13	1.00511e-10
chr14.13690361.13690933	169.988	-1.36174	0.188902	-7.20868	5.6495e-13	1.00511e-10
chr14.123711481.123712225	90.2945	1.44099	0.199902	7.20847	5.6584e-13	1.00544e-10
chr5.100706527.100707162	91.6976	1.52083	0.210993	7.20794	5.68031e-13	1.00851e-10
chr7.111367134.111367690	136.166	-1.29389	0.179606	-7.20403	5.84579e-13	1.03619e-10
chr3.146015335.146015934	64.4245	2.03212	0.2821	7.20355	5.8665e-13	1.03817e-10
chr9.25387623.25388799	92.6807	1.48796	0.206571	7.20317	5.88288e-13	1.03978e-10
chr9.20812596.20813161	154.558	-1.26339	0.175394	-7.20312	5.88519e-13	1.03978e-10
chr1.192747511.192748569	98.2376	-1.45195	0.201602	-7.20207	5.93054e-13	1.04694e-10
chr2.45019496.45020122	175.834	-1.09403	0.151933	-7.20075	5.98809e-13	1.05453e-10
chr11.6963481.6964133	84.6779	-1.54658	0.214911	-7.19638	6.18299e-13	1.0862e-10
chr15.54386803.54387334	127.327	-1.25312	0.174144	-7.19588	6.2058e-13	1.08933e-10
chr2.144186129.144186948	55.3485	-2.00815	0.279341	-7.18889	6.53213e-13	1.14291e-10
chr13.51332867.51333914	149.077	-1.36862	0.190394	-7.18838	6.55629e-13	1.14622e-10
chr10.112916588.112917206	199.176	1.06108	0.14763	7.1874	6.60379e-13	1.15297e-10
chr16.43360023.43360579	73.8777	1.68449	0.234589	7.18059	6.94119e-13	1.20767e-10
chr9.43801815.43802375	146.965	-1.21969	0.169895	-7.17905	7.01964e-13	1.21936e-10
chr13.30523311.30523926	113.82	-1.53405	0.213769	-7.17621	7.16679e-13	1.23996e-10
chr10.37357189.37357731	111.312	-1.43044	0.199411	-7.17333	7.31978e-13	1.26441e-10
chr6.148068701.148069266	55.9981	2.21238	0.308514	7.17108	7.44064e-13	1.28427e-10
chr12.17722704.17723241	173.929	-1.19877	0.16719	-7.1701	7.49435e-13	1.29251e-10
chr14.59969601.59970147	40.5367	2.71279	0.378356	7.16993	7.50352e-13	1.29306e-10
chr15.43179493.43180012	173.326	-1.10809	0.154572	-7.16881	7.56533e-13	1.30268e-10
chr17.78524526.78525346	114.157	-1.39471	0.194639	-7.16563	7.74303e-13	1.33011e-10
chr16.55777855.55778396	82.28	-1.72819	0.241188	-7.16533	7.76003e-13	1.33197e-10
chr8.45528829.45529392	74.3312	-1.6569	0.231386	-7.16076	8.02316e-13	1.37388e-10
chr16.52001772.52002798	148.366	-1.19878	0.167425	-7.16012	8.0606e-13	1.3792e-10
chr10.59799166.59800582	139.873	-1.36649	0.190944	-7.15649	8.27695e-13	1.41288e-10
chr6.21723969.21724521	114.918	-1.56429	0.218691	-7.15297	8.49232e-13	1.44623e-10
chr11.21226020.21226610	54.8601	-2.02868	0.283772	-7.14899	8.74214e-13	1.48527e-10
chr5.150996472.150997019	176.096	-1.04254	0.145894	-7.14591	8.94002e-13	1.51652e-10
chr2.24046897.24047443	115.38	-1.3622	0.190698	-7.14322	9.11715e-13	1.54415e-10
chr4.74201287.74201915	69.6376	1.78037	0.249315	7.14103	9.26338e-13	1.56525e-10
chr3.98379168.98379709	119.163	-1.32865	0.186207	-7.13532	9.65632e-13	1.63038e-10
chr11.87448758.87449323	201.922	-1.15036	0.161232	-7.13479	9.69332e-13	1.63466e-10
chr6.136475078.136475622	184.779	1.20339	0.168707	7.13298	9.82223e-13	1.65324e-10
chr18.52935367.52936497	186.03	-1.11205	0.155944	-7.13112	9.95576e-13	1.67183e-10
chr2.94163236.94163800	102.437	1.42236	0.199481	7.1303	1.00147e-12	1.67912e-10
chr17.10323555.10324102	134.355	-1.33129	0.18674	-7.12912	1.0101e-12	1.69098e-10
chr4.98577179.98577727	98.629	1.44412	0.202605	7.12779	1.01993e-12	1.70613e-10
chr1.12623065.12623667	194.305	-1.11325	0.156208	-7.12672	1.02791e-12	1.71682e-10
chr11.18953831.18954369	120.173	-1.38214	0.193995	-7.12465	1.04347e-12	1.74148e-10
chr9.118370395.118371011	72.7888	1.86655	0.262009	7.12399	1.04844e-12	1.74843e-10
chr10.95885034.95886960	192.591	-1.01536	0.142656	-7.11752	1.09883e-12	1.82543e-10
chr5.104425788.104426336	176.148	-1.07299	0.150752	-7.1176	1.09823e-12	1.82543e-10
chr1.61641769.61642315	141.696	-1.29837	0.182461	-7.11587	1.11209e-12	1.84465e-10
chr2.140240356.140240904	166.483	-1.1414	0.160531	-7.11014	1.15928e-12	1.92145e-10
chr2.130183843.130184421	71.7126	-1.67697	0.236041	-7.10455	1.20717e-12	1.99777e-10
chr15.59167979.59169551	180.291	-1.08227	0.152409	-7.10113	1.23741e-12	2.04625e-10
chr8.68629487.68630019	81.5985	-1.58291	0.222979	-7.09893	1.25723e-12	2.07744e-10
chr9.66988810.66990513	199.241	-1.08937	0.153491	-7.09732	1.27202e-12	2.09869e-10
chr6.143213785.143215729	122.686	-1.25099	0.176298	-7.09588	1.28535e-12	2.11906e-10
chr5.12430662.12431276	79.3581	-1.66788	0.235166	-7.09233	1.31872e-12	2.17002e-10
chrX.147238539.147240211	110.423	1.39015	0.196052	7.09071	1.33425e-12	2.19136e-10
chr6.136499184.136499743	127.468	-1.27523	0.179844	-7.09078	1.33354e-12	2.19136e-10
chr12.119278104.119278698	178.414	1.16605	0.164456	7.09034	1.33784e-12	2.1948e-10
chr18.88923969.88924818	182.837	1.05568	0.148891	7.09028	1.33836e-12	2.1948e-10
chr7.4098265.4099281	164.399	-1.11862	0.157894	-7.0846	1.39451e-12	2.28341e-10
chr12.67993394.67993954	89.2062	-1.48561	0.209702	-7.08439	1.39661e-12	2.28513e-10
chr1.131209862.131210671	98.5655	1.52406	0.215319	7.07816	1.46076e-12	2.38291e-10
chr2.164521647.164522761	162.44	-1.12107	0.158405	-7.07721	1.47088e-12	2.39402e-10
chr15.62568770.62569858	191.967	-1.14972	0.162531	-7.07383	1.50718e-12	2.44758e-10
chr3.151252316.151252997	127.864	-1.18011	0.166881	-7.07155	1.53208e-12	2.48245e-10
chr15.39900687.39901751	221.669	-1.05104	0.148628	-7.07166	1.53094e-12	2.48245e-10
chr7.36915101.36915702	171.544	-1.10155	0.155786	-7.07092	1.53912e-12	2.49199e-10
chr8.61159823.61160397	51.2791	2.1922	0.310077	7.06986	1.55085e-12	2.50912e-10
chr5.43982298.43983397	122.44	-1.26625	0.179118	-7.06935	1.55663e-12	2.51659e-10
chrX.70566845.70567608	73.443	-1.79329	0.25369	-7.06882	1.56252e-12	2.52423e-10
chr13.23426295.23427381	84.0056	-1.60802	0.227546	-7.06678	1.58571e-12	2.55979e-10
chr13.104520431.104520955	178.411	-1.06482	0.150683	-7.06665	1.58714e-12	2.5602e-10
chr3.60712810.60713399	105.966	-1.42761	0.202099	-7.06391	1.61876e-12	2.60926e-10
chrX.56172446.56173086	69.6718	-1.70776	0.241867	-7.06075	1.65612e-12	2.66552e-10
chr1.36017023.36017571	156.591	-1.11355	0.157724	-7.06013	1.66341e-12	2.67527e-10
chr11.40428801.40429346	221.249	-1.0704	0.151628	-7.05937	1.67265e-12	2.68813e-10
chr15.42468871.42469417	116.691	-1.37131	0.194443	-7.05247	1.75768e-12	2.81853e-10
chr3.152522527.152523128	100.753	-1.43122	0.203019	-7.04969	1.79319e-12	2.87334e-10
chr3.94421813.94422385	98.8659	-1.42723	0.202463	-7.04932	1.79801e-12	2.87893e-10
chr2.7259393.7260742	99.8711	1.5184	0.215425	7.0484	1.8099e-12	2.89584e-10
chr7.135210197.135210753	109.042	-1.39854	0.198538	-7.04416	1.86583e-12	2.98312e-10
chr3.142186426.142186962	126.959	1.19372	0.169546	7.04067	1.91317e-12	3.05207e-10
chr9.8104207.8104737	73.2593	-1.90471	0.270567	-7.0397	1.9266e-12	3.07124e-10
chr10.99004293.99005286	185.593	-1.03821	0.147486	-7.03935	1.93141e-12	3.07665e-10
chr6.58801346.58801890	100.144	-1.50881	0.214396	-7.03751	1.9571e-12	3.113e-10
chr2.7088987.7089532	124.006	-1.25503	0.178334	-7.03754	1.95666e-12	3.113e-10
chr17.43407465.43408013	210.858	-1.1212	0.159328	-7.03707	1.9632e-12	3.1204e-10
chr2.118287565.118288096	140.079	-1.23015	0.174871	-7.03461	1.99814e-12	3.16898e-10
chr7.114292544.114293080	183.08	1.01602	0.144452	7.03365	2.01192e-12	3.18851e-10
chr7.38273859.38274762	190.144	-1.01076	0.143736	-7.03202	2.03568e-12	3.22145e-10
chr5.136570072.136570686	104.483	-1.49918	0.213212	-7.03143	2.04434e-12	3.23281e-10
chr9.34305760.34306724	76.0277	-1.61464	0.229894	-7.02341	2.1652e-12	3.41149e-10
chr2.9966584.9967105	151.734	-1.11424	0.158681	-7.02189	2.18889e-12	3.44131e-10
chr9.114930459.114931050	136.56	1.32845	0.189347	7.01593	2.28419e-12	3.57561e-10
chr6.59293314.59294640	138.086	-1.2699	0.181	-7.01601	2.28298e-12	3.57561e-10
chr5.52908193.52908738	133.882	-1.23587	0.176167	-7.01536	2.2936e-12	3.58774e-10
chr19.19696511.19697110	91.4918	-1.44335	0.20582	-7.01268	2.33799e-12	3.65191e-10
chr10.53608191.53608738	111.958	1.41252	0.201633	7.00542	2.46246e-12	3.82979e-10
chr3.59139529.59140660	139.315	-1.23336	0.17617	-7.00097	2.54205e-12	3.93664e-10
chr8.25066697.25068413	197.972	-1.06791	0.152554	-7.00023	2.55544e-12	3.95173e-10
chr11.47203149.47203708	109.764	-1.65721	0.236823	-6.9977	2.60205e-12	4.02094e-10
chr14.99541622.99542252	56.1637	-1.89565	0.270972	-6.99576	2.6382e-12	4.07101e-10
chr15.57645980.57646515	62.5286	-1.87187	0.267624	-6.99441	2.66373e-12	4.10748e-10
chr11.102643730.102644301	193.755	-1.02592	0.146694	-6.99361	2.67903e-12	4.12815e-10
chr16.23456515.23457107	211.478	-1.10675	0.15829	-6.99193	2.71134e-12	4.17496e-10
chr15.80074596.80077284	184.051	-1.09488	0.15672	-6.98621	2.82417e-12	4.33333e-10
chr2.83901834.83902377	139.176	-1.25661	0.179927	-6.984	2.86893e-12	4.39578e-10
chr14.123663200.123663721	133.995	-1.17865	0.168851	-6.98042	2.94309e-12	4.50305e-10
chr13.29830695.29831539	112.596	-1.61313	0.231176	-6.97792	2.99573e-12	4.58036e-10
chr17.54329150.54329693	56.4331	1.95302	0.279923	6.977	3.0156e-12	4.60426e-10
chr14.24793499.24794099	221.193	-1.00032	0.143378	-6.97679	3.01991e-12	4.6076e-10
chr9.8162349.8163324	55.2118	-2.1414	0.307148	-6.97186	3.12772e-12	4.76384e-10
chr1.161406292.161406903	103.194	-1.41292	0.202692	-6.97075	3.15261e-12	4.79321e-10
chr9.86720774.86721318	197.928	-1.09174	0.156649	-6.9693	3.18514e-12	4.83928e-10
chr16.95740841.95742540	261.766	-1.06367	0.152626	-6.96911	3.18948e-12	4.84247e-10
chr6.100715179.100715744	118.744	-1.27412	0.182842	-6.96845	3.20446e-12	4.86181e-10
chr12.8372646.8373291	63.2315	-1.91238	0.274479	-6.96732	3.23042e-12	4.89094e-10
chr3.144761142.144761857	76.4236	-1.54273	0.221472	-6.96577	3.26602e-12	4.94139e-10
chr1.91490243.91490770	227.825	-1.00044	0.143716	-6.96122	3.37333e-12	5.08601e-10
chr9.98260123.98260878	69.603	2.01934	0.290167	6.95925	3.42087e-12	5.1541e-10
chr1.72069602.72070898	159.764	-1.15888	0.166656	-6.95371	3.55806e-12	5.34966e-10
chr3.126744321.126744852	167.481	-1.12242	0.161442	-6.95242	3.59067e-12	5.39496e-10
chr15.102673470.102674046	128.726	-1.16209	0.167186	-6.95089	3.62994e-12	5.44642e-10
chr14.24231935.24233029	109.18	-1.3026	0.187505	-6.94703	3.73053e-12	5.58961e-10
chr12.119402588.119403310	77.3533	1.57821	0.227189	6.9467	3.73941e-12	5.59905e-10
chr15.71862875.71864270	198.28	-1.02213	0.147143	-6.94651	3.74445e-12	5.60273e-10
chr10.110804323.110804914	167.771	-1.02452	0.147509	-6.94549	3.77155e-12	5.63938e-10
chr7.67213533.67214092	131.524	-1.34405	0.193601	-6.9424	3.8549e-12	5.75213e-10
chr6.96258552.96259067	186.182	-1.10914	0.159848	-6.93875	3.95592e-12	5.89475e-10
chr15.96275823.96276387	97.699	1.42675	0.205756	6.9342	4.08536e-12	6.08346e-10
chr5.93126052.93126659	112.083	-1.3024	0.187915	-6.9308	4.18459e-12	6.22267e-10
chr7.144417533.144418054	144.651	-1.30997	0.189073	-6.9284	4.25631e-12	6.32067e-10
chr3.130885927.130886447	150.349	-1.14971	0.165978	-6.92689	4.30195e-12	6.38407e-10
chr2.10118698.10119222	115.718	-1.32046	0.190637	-6.92659	4.31116e-12	6.39336e-10
chr13.51313274.51313873	173.274	-1.05863	0.15285	-6.92593	4.33128e-12	6.41881e-10
chr1.13873898.13874453	129.086	-1.24007	0.179085	-6.92449	4.37557e-12	6.46238e-10
chr11.10103164.10103741	81.5007	-1.65328	0.239071	-6.91544	4.66407e-12	6.86977e-10
chr5.66135762.66136297	76.7186	1.72827	0.250031	6.9122	4.77192e-12	7.0001e-10
chrX.151106021.151106629	49.2149	2.0039	0.290057	6.90865	4.89291e-12	7.16791e-10
chr17.56031996.56033497	143.897	-1.19736	0.17336	-6.90676	4.95848e-12	7.25906e-10
chr19.55799242.55799929	86.9954	-1.60562	0.232507	-6.90569	4.99611e-12	7.30921e-10
chr3.58399837.58400457	144.4	-1.11917	0.162173	-6.90104	5.16223e-12	7.52687e-10
chr10.68695117.68696219	141.557	-1.22577	0.177659	-6.89958	5.21555e-12	7.58947e-10
chr1.138322545.138323072	165.085	1.20825	0.17515	6.89835	5.26085e-12	7.64497e-10
chr8.108716213.108717037	176.777	-1.10076	0.159593	-6.89727	5.30128e-12	7.69341e-10
chr15.75821777.75824006	165.92	-1.06052	0.153771	-6.89674	5.32111e-12	7.71704e-10
chr7.133085361.133085907	95.1757	-1.50451	0.218155	-6.89651	5.32955e-12	7.72411e-10
chr7.113626626.113627191	145.933	-1.44322	0.209295	-6.89564	5.36229e-12	7.76119e-10
chr10.89775937.89776465	148.848	-1.10304	0.159966	-6.89551	5.36725e-12	7.76319e-10
chr6.85969749.85970310	106.442	-1.48341	0.215186	-6.89365	5.43804e-12	7.86034e-10
chr2.59199391.59199934	177.545	-1.03127	0.149619	-6.8926	5.47826e-12	7.90794e-10
chr3.40761267.40761811	73.4427	-1.56847	0.227579	-6.892	5.50148e-12	7.93617e-10
chr11.20878493.20879046	146.341	-1.37485	0.199512	-6.89107	5.53732e-12	7.98257e-10
chr2.134755997.134756554	121.114	1.29873	0.188534	6.88858	5.63537e-12	8.11189e-10
chr11.99471851.99472872	203.454	-1.01452	0.147316	-6.88672	5.70927e-12	8.20864e-10
chr5.3494281.3494807	139.042	-1.25078	0.181647	-6.8858	5.74634e-12	8.25646e-10
chr3.34331741.34332575	211.291	-1.00388	0.145915	-6.87989	5.99005e-12	8.58389e-10
chr12.57201436.57201965	106.724	-1.41431	0.205607	-6.8787	6.03999e-12	8.64878e-10
chr13.13551927.13552486	86.3824	-1.61086	0.234183	-6.87862	6.04331e-12	8.64878e-10
chr9.6430381.6431291	113.565	-1.3643	0.198368	-6.87761	6.08648e-12	8.70095e-10
chr8.103664681.103665240	120.777	-1.22093	0.177528	-6.87744	6.09382e-12	8.70385e-10
chr9.78657474.78658030	107.648	-1.40995	0.205017	-6.87722	6.10304e-12	8.71129e-10
chr4.118103087.118103904	177.305	-1.074	0.156209	-6.87539	6.18188e-12	8.81802e-10
chr7.70633501.70634041	148.986	-1.097	0.159587	-6.87398	6.24338e-12	8.8999e-10
chr16.84791092.84791677	63.3938	1.88102	0.273649	6.87384	6.24953e-12	8.90281e-10
chr14.75005737.75006285	185.549	-1.20819	0.175885	-6.86917	6.45771e-12	9.19333e-10
chr2.107201267.107202346	135.911	-1.20455	0.175395	-6.86765	6.52686e-12	9.28569e-10
chr13.56663633.56665012	214.36	-1.02921	0.150045	-6.85933	6.91842e-12	9.82344e-10
chr11.22843707.22844274	118.995	-1.26132	0.183917	-6.85813	6.97697e-12	9.89361e-10
chr2.137722029.137722545	181.426	-1.01716	0.14836	-6.85604	7.07936e-12	1.00323e-09
chr16.77865058.77865645	61.2727	-1.88139	0.274461	-6.85485	7.13849e-12	1.01094e-09
chr3.61224990.61226079	186.415	1.08108	0.157801	6.85094	7.33678e-12	1.03767e-09
chr7.112332381.112332899	228.615	-1.03379	0.150907	-6.85049	7.35954e-12	1.04021e-09
chr6.127226121.127226656	111.774	1.31731	0.192481	6.84383	7.71049e-12	1.0884e-09
chr5.129519609.129520161	184.197	1.04804	0.153162	6.84268	7.77227e-12	1.09641e-09
chr13.108228986.108229697	95.3334	-1.50318	0.219755	-6.84028	7.90367e-12	1.11133e-09
chr6.129179675.129180198	168.088	1.06908	0.15634	6.83815	8.02212e-12	1.12725e-09
chr8.49282335.49282863	127.099	-1.31156	0.191821	-6.83743	8.06246e-12	1.13219e-09
chr3.7453618.7454201	91.6572	-1.5138	0.221457	-6.83561	8.1655e-12	1.14418e-09
chr9.41257120.41257709	81.8372	-1.55429	0.227409	-6.83479	8.21235e-12	1.14878e-09
chr4.124703280.124703815	119.615	-1.25933	0.184262	-6.83449	8.22971e-12	1.15046e-09
chr11.73220505.73221126	105.378	-1.27697	0.18686	-6.83383	8.26766e-12	1.15502e-09
chr14.54929918.54930450	188.359	-1.06648	0.15608	-6.83286	8.32383e-12	1.1616e-09
chr11.44534916.44535496	97.9924	-1.39104	0.203581	-6.83283	8.32546e-12	1.1616e-09
chr16.77876920.77877533	95.6443	1.57131	0.229972	6.83262	8.33804e-12	1.16261e-09
chr3.67613965.67614583	78.9569	1.75943	0.257522	6.83213	8.36612e-12	1.16578e-09
chr18.8896649.8897210	60.0976	-1.86449	0.272938	-6.83118	8.42216e-12	1.17208e-09
chr6.127430622.127431771	92.7866	1.43524	0.210107	6.83097	8.43408e-12	1.17299e-09
chr10.109497905.109498497	82.6581	1.55479	0.227665	6.82928	8.53425e-12	1.18616e-09
chr3.113574508.113575035	100.329	1.50274	0.22009	6.82786	8.61911e-12	1.19642e-09
chr7.34347937.34348463	126.697	-1.29973	0.190355	-6.8279	8.6166e-12	1.19642e-09
chr9.83246898.83247444	140.801	1.15101	0.168591	6.8272	8.65864e-12	1.20037e-09
chr9.67463355.67463928	200.587	-1.02969	0.150833	-6.82666	8.69135e-12	1.20414e-09
chr1.9939574.9941769	100.106	-1.43342	0.210117	-6.82202	8.97712e-12	1.24214e-09
chr9.92273242.92273794	191.703	-1.20472	0.17669	-6.81828	9.21381e-12	1.26872e-09
chr2.146026572.146027151	61.2909	-1.78931	0.262421	-6.81847	9.2015e-12	1.26872e-09
chr6.56737727.56738852	99.3447	1.38527	0.203199	6.8173	9.27675e-12	1.27627e-09
chr7.139353150.139353754	75.6915	-1.67492	0.245937	-6.81037	9.73509e-12	1.33679e-09
chr3.126660915.126661450	147.437	-1.08866	0.159909	-6.808	9.89664e-12	1.35554e-09
chr2.143875871.143877813	163.417	1.02125	0.150037	6.80665	9.9901e-12	1.36575e-09
chr4.105922506.105923045	124.391	-1.46488	0.215212	-6.80666	9.98892e-12	1.36575e-09
chr2.51123395.51123924	50.0136	-2.34304	0.344363	-6.80396	1.0178e-11	1.39057e-09
chr13.21240747.21241334	47.4438	-2.06002	0.302801	-6.80323	1.02303e-11	1.39683e-09
chr9.6305563.6306129	134.51	-1.12348	0.165159	-6.8024	1.0289e-11	1.4026e-09
chr2.122944620.122945284	122.97	1.49791	0.220321	6.79879	1.05502e-11	1.43509e-09
chr7.78914402.78914930	201.62	-1.0647	0.156623	-6.79784	1.06202e-11	1.4437e-09
chr18.39029352.39030576	205.654	1.13608	0.167132	6.79749	1.06457e-11	1.44626e-09
chr18.64437771.64438351	202.183	-1.01616	0.149533	-6.79555	1.07897e-11	1.464e-09
chr4.103203391.103204029	52.1954	1.89319	0.278746	6.79181	1.10732e-11	1.49965e-09
chr18.88505178.88505703	168.973	-1.0538	0.155168	-6.79133	1.11107e-11	1.50379e-09
chr1.149856699.149857240	113.617	-1.25413	0.184676	-6.79097	1.11382e-11	1.50658e-09
chr1.164887680.164888229	112.937	-1.42726	0.210184	-6.79053	1.11722e-11	1.51003e-09
chr2.83676213.83676900	211.436	-1.00028	0.147307	-6.79046	1.11777e-11	1.51003e-09
chr7.49663526.49664047	120.596	-1.44421	0.21274	-6.78861	1.13215e-11	1.52756e-09
chr13.85571048.85571694	52.405	1.95845	0.288602	6.78597	1.15309e-11	1.55388e-09
chr4.8618126.8618779	46.7425	-2.10462	0.310147	-6.78588	1.15381e-11	1.55388e-09
chr11.113736983.113737577	145.646	-1.2439	0.183314	-6.78561	1.156e-11	1.55586e-09
chr2.139491250.139491848	121.237	1.28815	0.189847	6.7852	1.15929e-11	1.55859e-09
chr9.75107801.75108875	103.345	-1.3744	0.202692	-6.78074	1.1956e-11	1.60221e-09
chr5.31629959.31630526	200.727	-1.01549	0.149769	-6.78041	1.19833e-11	1.60487e-09
chr13.94072884.94074033	186.294	-1.01163	0.149236	-6.77872	1.21249e-11	1.62184e-09
chr1.56685015.56685576	74.6681	-1.65759	0.244642	-6.77559	1.23903e-11	1.65428e-09
chr15.103626949.103627645	114.745	1.3428	0.198243	6.77351	1.25695e-11	1.67614e-09
chr9.13697355.13697878	164.081	-1.04264	0.153936	-6.7732	1.25968e-11	1.67875e-09
chr10.21785421.21786274	123.921	-1.20971	0.178664	-6.77086	1.28017e-11	1.70501e-09
chr14.76788884.76789887	158.758	-1.34691	0.198977	-6.76917	1.29523e-11	1.72295e-09
chr18.63881367.63881959	50.8278	-2.09481	0.30964	-6.76532	1.33013e-11	1.76721e-09
chr7.18862768.18863337	57.709	-1.86369	0.275493	-6.76492	1.33379e-11	1.77099e-09
chr14.51082476.51083715	145.354	-1.14835	0.169984	-6.75566	1.42188e-11	1.87876e-09
chr1.23234860.23236066	183.405	1.08414	0.160538	6.75319	1.44631e-11	1.90987e-09
chr10.4200482.4201066	116.957	-1.38506	0.205167	-6.75085	1.46977e-11	1.93849e-09
chr19.34390813.34391378	113.033	-1.26114	0.186821	-6.75055	1.47289e-11	1.94142e-09
chrX.52220503.52221465	114.143	-1.45925	0.216231	-6.74858	1.49295e-11	1.96667e-09
chr2.6548396.6549729	142.454	-1.21684	0.180319	-6.7483	1.49589e-11	1.96934e-09
chr2.83671773.83672297	214.647	-1.0611	0.157253	-6.74776	1.50148e-11	1.9755e-09
chr16.92572336.92573868	191.275	-1.10655	0.164002	-6.74718	1.50751e-11	1.98224e-09
chr8.86967792.86968340	39.8982	2.36359	0.350361	6.74616	1.51808e-11	1.99372e-09
chr3.127786813.127787819	60.2464	1.89508	0.280921	6.74598	1.51997e-11	1.995e-09
chr10.34356468.34357008	149.953	-1.17486	0.174218	-6.74359	1.54524e-11	2.02694e-09
chr15.35878310.35878857	151.116	-1.30846	0.194151	-6.73941	1.59035e-11	2.08359e-09
chr19.40462350.40463391	150.289	-1.21177	0.1799	-6.73579	1.63039e-11	2.13475e-09
chr1.38979846.38980395	136.233	-1.33835	0.198706	-6.73533	1.63554e-11	2.14021e-09
chr2.67710032.67710593	113.904	1.21264	0.180243	6.72781	1.72238e-11	2.24707e-09
chr15.91378597.91379485	33.7864	2.52598	0.375546	6.72615	1.74212e-11	2.27145e-09
chr15.62658552.62659736	146.707	-1.14352	0.170019	-6.72584	1.74582e-11	2.27491e-09
chr3.39856334.39856904	184.937	-1.025	0.152438	-6.72405	1.76746e-11	2.30035e-09
chr15.26374190.26374747	133.77	-1.34757	0.200437	-6.72315	1.77832e-11	2.31233e-09
chr1.62416546.62417292	127.715	-1.13169	0.168329	-6.72312	1.7788e-11	2.31233e-09
chr1.133470614.133471497	189.08	-1.02005	0.151726	-6.72297	1.78058e-11	2.31327e-09
chr3.126652313.126652875	158.856	1.05485	0.156913	6.72252	1.78612e-11	2.31907e-09
chrX.57935494.57936029	179.347	-1.01295	0.150691	-6.722	1.79245e-11	2.32468e-09
chr11.6587198.6587724	143.251	-1.19769	0.178218	-6.72036	1.8127e-11	2.34936e-09
chr3.54431497.54432096	59.4456	-1.8916	0.281553	-6.71844	1.83683e-11	2.37354e-09
chr14.22814895.22816674	163.807	-1.04756	0.155944	-6.71754	1.8482e-11	2.38398e-09
chr19.12759576.12760161	119.811	1.60204	0.238517	6.71667	1.85926e-11	2.39682e-09
chr8.13372976.13373639	136.265	-1.23251	0.183578	-6.71383	1.89588e-11	2.44257e-09
chr11.11840697.11841224	103.009	-1.72641	0.257158	-6.71342	1.9011e-11	2.44785e-09
chr13.13474899.13475460	166.457	-1.08547	0.161697	-6.713	1.90663e-11	2.45352e-09
chr1.174048801.174049345	178.784	-1.03946	0.154929	-6.70924	1.95647e-11	2.51169e-09
chr12.21140694.21141310	92.9868	-1.36028	0.202786	-6.70795	1.97372e-11	2.53233e-09
chr12.56677616.56678157	114.167	1.21506	0.181211	6.70522	2.01102e-11	2.57411e-09
chr14.28807703.28808577	110.402	-1.38517	0.206662	-6.70259	2.04751e-11	2.61772e-09
chr10.82851703.82852223	192.621	-1.0858	0.162026	-6.70139	2.06439e-11	2.63775e-09
chr15.54710692.54711257	100.011	-1.35851	0.20278	-6.69944	2.09226e-11	2.66865e-09
chr13.58570177.58570721	160.951	1.07907	0.161073	6.69926	2.09477e-11	2.67027e-09
chr13.42351593.42352145	68.9981	-1.71495	0.256026	-6.69836	2.10776e-11	2.6821e-09
chr13.78715432.78715952	162.979	-1.05397	0.157415	-6.69547	2.1498e-11	2.7324e-09
chr5.150543091.150543759	63.739	1.67145	0.249664	6.69479	2.15977e-11	2.74347e-09
chr13.34733645.34734200	43.1024	-2.34303	0.349986	-6.69463	2.16218e-11	2.74492e-09
chr9.120023990.120024572	59.6749	-1.78599	0.266786	-6.69445	2.16491e-11	2.74678e-09
chr9.96184786.96185340	111.826	-1.30348	0.194741	-6.69338	2.18069e-11	2.76357e-09
chr14.73209150.73209723	62.5121	1.85739	0.277634	6.69006	2.23074e-11	2.82535e-09
chr3.10125245.10125770	100.873	-1.31102	0.195986	-6.68935	2.24166e-11	2.83752e-09
chr6.108665457.108666069	114.8	-1.37546	0.205728	-6.68578	2.29698e-11	2.90247e-09
chr19.36128379.36130579	188.675	-1.08734	0.16266	-6.68478	2.31271e-11	2.92064e-09
chr15.43719534.43720560	135.437	-1.1318	0.169317	-6.6845	2.31712e-11	2.92451e-09
chr15.26953711.26954270	74.1505	-1.48532	0.222257	-6.68288	2.34285e-11	2.95229e-09
chr17.49668228.49668776	79.7522	-1.48018	0.221712	-6.67614	2.4531e-11	3.08894e-09
chr14.30670999.30671559	168.994	-1.15009	0.172347	-6.67313	2.5041e-11	3.14768e-09
chr10.58320771.58321343	62.7863	-1.90721	0.285995	-6.66868	2.58116e-11	3.23892e-09
chr6.117379845.117380363	209.211	-1.07692	0.161519	-6.66742	2.60342e-11	3.25743e-09
chr8.3412691.3413257	72.0119	-1.65425	0.248122	-6.66708	2.60938e-11	3.263e-09
chr5.111804145.111805614	162.56	-1.09809	0.164741	-6.66556	2.63651e-11	3.28935e-09
chrX.157496316.157496914	94.2048	1.39753	0.209718	6.66385	2.66751e-11	3.32326e-09
chr15.57037112.57037648	201.801	1.05605	0.158521	6.66189	2.70331e-11	3.35532e-09
chr3.130166796.130167436	42.6594	2.37475	0.356542	6.66052	2.72869e-11	3.38234e-09
chr11.118012473.118013013	120.32	-1.23963	0.186118	-6.66046	2.72975e-11	3.38234e-09
chr16.10465283.10465802	156.673	-1.03587	0.155549	-6.65945	2.74849e-11	3.40167e-09
chr11.19842979.19843517	95.197	-1.39512	0.209506	-6.65911	2.75495e-11	3.40772e-09
chr9.116807606.116809714	104.68	1.2694	0.190629	6.65902	2.75668e-11	3.40791e-09
chr9.8740138.8740680	148.454	-1.08254	0.162659	-6.65529	2.82749e-11	3.49148e-09
chr4.81443507.81444597	102.321	-1.28653	0.193332	-6.65454	2.84181e-11	3.50716e-09
chr6.5180564.5181188	89.2848	-1.40344	0.210992	-6.65163	2.89859e-11	3.57521e-09
chr11.73318401.73318998	133.617	-1.27246	0.191432	-6.64707	2.98985e-11	3.68149e-09
chr10.96879316.96879888	70.6506	1.77406	0.266961	6.6454	3.02391e-11	3.7192e-09
chr1.106640473.106641007	71.5588	1.66928	0.251263	6.64353	3.06262e-11	3.76255e-09
chr13.108714011.108714547	87.1642	-1.48572	0.223657	-6.64285	3.07673e-11	3.77774e-09
chr5.12910773.12911297	71.2051	-1.64091	0.247046	-6.64213	3.09185e-11	3.79417e-09
chr9.117962565.117963115	91.8187	-1.38938	0.20934	-6.63699	3.2016e-11	3.91776e-09
chr1.33673182.33673751	117.095	-1.29454	0.19516	-6.63319	3.28501e-11	4.0153e-09
chr16.20371598.20372630	168.253	-1.03233	0.155642	-6.63271	3.29584e-11	4.02628e-09
chr13.20151618.20152279	120.996	-1.16121	0.175122	-6.63085	3.33751e-11	4.07488e-09
chr17.37061389.37061928	163.5	-1.1908	0.1796	-6.63029	3.35023e-11	4.08811e-09
chr18.33659366.33659940	62.0182	-2.00238	0.302049	-6.62934	3.37189e-11	4.11223e-09
chr10.125107184.125108261	92.9387	1.62299	0.244826	6.62916	3.37608e-11	4.11502e-09
chr17.5846070.5846678	93.3293	-1.47214	0.22215	-6.62678	3.43088e-11	4.17947e-09
chr1.20619309.20620326	172.943	-1.06593	0.160874	-6.62585	3.45263e-11	4.20361e-09
chr1.20870807.20871368	94.831	-1.43924	0.217235	-6.62525	3.46671e-11	4.21838e-09
chr1.33870730.33871382	143.059	-1.11364	0.168117	-6.6242	3.49139e-11	4.24365e-09
chr15.64700977.64701696	73.9929	1.51364	0.228542	6.62303	3.51898e-11	4.27479e-09
chr2.90433569.90434105	92.37	1.32806	0.200582	6.62105	3.56661e-11	4.33023e-09
chr15.88857869.88859620	154.352	1.0824	0.163495	6.62039	3.58247e-11	4.34462e-09
chr6.116465654.116466213	79.6503	-1.72537	0.260644	-6.61963	3.60102e-11	4.36468e-09
chr7.130782225.130783060	174.347	-1.05922	0.160024	-6.61916	3.61257e-11	4.37379e-09
chr16.86029577.86030154	76.0374	-1.60964	0.243178	-6.6192	3.61156e-11	4.37379e-09
chr8.87851312.87852329	91.9152	1.38776	0.209691	6.61811	3.63822e-11	4.39994e-09
chr19.36290687.36291242	202.38	-1.02677	0.155212	-6.61527	3.70883e-11	4.47784e-09
chr13.42328476.42329005	199.329	-1.20838	0.182743	-6.61248	3.77927e-11	4.55781e-09
chr8.54186948.54188021	62.2554	1.75531	0.265482	6.61178	3.79714e-11	4.57682e-09
chr11.101641862.101643776	184.456	-1.01666	0.153785	-6.61091	3.81959e-11	4.60132e-09
chr3.129164136.129164685	88.0506	-1.4326	0.216806	-6.60777	3.90148e-11	4.69737e-09
chr19.12037693.12038252	60.5078	-1.7735	0.268428	-6.60698	3.92246e-11	4.72001e-09
chr5.147777866.147779139	72.66	-1.66965	0.25296	-6.60042	4.09995e-11	4.92539e-09
chr15.80915382.80916326	77.8887	-1.5882	0.24063	-6.60015	4.10737e-11	4.93157e-09
chr12.73459984.73460604	53.3866	1.94411	0.294612	6.59889	4.14242e-11	4.97091e-09
chr19.43916516.43917058	126.691	-1.14074	0.172924	-6.59675	4.20258e-11	5.03752e-09
chr19.34551857.34552466	155.325	-1.1622	0.176198	-6.59599	4.22441e-11	5.06089e-09
chr1.187244669.187245228	123.047	1.25814	0.190793	6.59425	4.27407e-11	5.11756e-09
chr1.16608097.16608690	123.501	-1.14299	0.173371	-6.59275	4.31764e-11	5.16688e-09
chr1.169625822.169626352	124.804	-1.21032	0.183615	-6.59161	4.35069e-11	5.20356e-09
chr1.82116366.82116958	127.024	1.21732	0.184817	6.58661	4.49971e-11	5.367e-09
chr14.99200271.99201005	148.763	1.09118	0.165737	6.58382	4.58513e-11	5.46287e-09
chr4.105655962.105656617	56.4212	1.7933	0.272458	6.58196	4.64298e-11	5.52573e-09
chr9.87954145.87955324	125.074	-1.23834	0.188141	-6.58201	4.64144e-11	5.52573e-09
chr3.132364042.132364637	139.286	1.28655	0.195612	6.57707	4.79809e-11	5.70095e-09
chr7.87025441.87025992	107.039	-1.30034	0.197731	-6.57633	4.82216e-11	5.72642e-09
chr18.50002643.50003264	101.184	-1.39583	0.212282	-6.57537	4.8533e-11	5.76024e-09
chr5.105293137.105294282	78.8822	1.48516	0.225899	6.57445	4.88335e-11	5.79273e-09
chr13.112706246.112706820	167.546	-1.0657	0.16212	-6.57351	4.91425e-11	5.82302e-09
chr3.66309459.66310392	153.74	-1.0814	0.164531	-6.57264	4.94312e-11	5.85084e-09
chr15.68145221.68145777	146.199	-1.10715	0.168471	-6.57175	4.97281e-11	5.88278e-09
chr1.81755165.81756180	226.108	-1.0057	0.153058	-6.57074	5.00648e-11	5.91615e-09
chr11.121738251.121740077	127.918	-1.13073	0.172154	-6.56811	5.09581e-11	6.0119e-09
chr1.20678778.20679301	141.471	-1.13618	0.173016	-6.56689	5.13775e-11	6.05479e-09
chr14.106007669.106008206	116.331	-1.23518	0.188105	-6.56643	5.15343e-11	6.06997e-09
chr18.52602475.52603023	139.275	-1.11463	0.16982	-6.56358	5.25298e-11	6.18387e-09
chr14.34087776.34088310	135.126	-1.14844	0.174989	-6.56293	5.27608e-11	6.20769e-09
chr7.66375635.66376209	73.6303	-1.63976	0.249876	-6.56231	5.29823e-11	6.23037e-09
chr19.20614302.20614830	96.6834	-1.29347	0.197171	-6.56014	5.3758e-11	6.30451e-09
chr18.81033430.81034391	120.587	-1.16369	0.177398	-6.55977	5.38911e-11	6.31329e-09
chr15.6857422.6858314	147.693	-1.12748	0.171891	-6.55929	5.40662e-11	6.33039e-09
chr3.5942387.5942919	130.157	-1.11843	0.170525	-6.55874	5.42645e-11	6.35018e-09
chr6.92240039.92241057	107.127	-1.31253	0.20013	-6.55839	5.43921e-11	6.36168e-09
chr4.7698350.7698932	112.734	-1.23342	0.188249	-6.55209	5.67386e-11	6.62897e-09
chr11.43919445.43920017	134.69	-1.11826	0.170748	-6.5492	5.78455e-11	6.75466e-09
chr1.136328555.136329119	230.127	-1.02283	0.156278	-6.54497	5.95087e-11	6.93767e-09
chr1.78483873.78484897	116.413	1.25701	0.192074	6.5444	5.97366e-11	6.95677e-09
chr10.17549512.17550414	111.711	-1.3	0.198662	-6.54377	5.99884e-11	6.98235e-09
chr2.45655799.45656564	166.366	-1.15126	0.176035	-6.53996	6.15348e-11	7.14318e-09
chr6.32983654.32984366	42.1676	-2.11512	0.323414	-6.53996	6.15348e-11	7.14318e-09
chr8.110962930.110963484	105.451	-1.45606	0.222668	-6.53915	6.1871e-11	7.17836e-09
chr7.137304501.137305567	92.1715	-1.34942	0.206381	-6.53847	6.21512e-11	7.20701e-09
chr12.44303961.44304501	108.237	-1.31309	0.20086	-6.53732	6.26319e-11	7.25888e-09
chr6.57571542.57572277	84.2877	1.52149	0.232779	6.53621	6.30992e-11	7.30913e-09
chr16.94346965.94347821	73.7017	1.61347	0.246924	6.53425	6.39291e-11	7.38948e-09
chr18.74696344.74696953	156.901	-1.05488	0.161447	-6.53387	6.40911e-11	7.40426e-09
chr14.34297066.34297587	206.554	-1.1292	0.172829	-6.53364	6.41918e-11	7.41195e-09
chr3.83450605.83451135	107.379	-1.391	0.213056	-6.52877	6.63139e-11	7.64884e-09
chr13.93488355.93488932	100.742	-1.41885	0.217431	-6.52553	6.7761e-11	7.80331e-09
chr14.115046047.115050785	177.061	-1.04454	0.160085	-6.52495	6.80262e-11	7.82969e-09
chr9.4374600.4375141	73.0707	-1.54353	0.236653	-6.52231	6.92349e-11	7.95193e-09
chr3.129573529.129574086	151.645	1.18136	0.181149	6.52148	6.96181e-11	7.99172e-09
chr2.173338650.173339605	137.988	1.30917	0.200798	6.51981	7.03964e-11	8.07679e-09
chr1.159595647.159596177	138.036	-1.18849	0.182332	-6.51825	7.1131e-11	8.15675e-09
chr17.72970532.72971605	60.3133	-1.91481	0.293789	-6.51764	7.14242e-11	8.17309e-09
chr19.40658977.40659509	97.5054	-1.43007	0.219414	-6.51769	7.13977e-11	8.17309e-09
chr15.53201258.53201810	124.813	-1.20288	0.184554	-6.51779	7.13529e-11	8.17309e-09
chr4.19441226.19441800	120.593	1.19481	0.183378	6.51553	7.24345e-11	8.27561e-09
chr8.8453864.8454417	201.494	-1.01635	0.156022	-6.51413	7.31135e-11	8.3488e-09
chr18.8121520.8122301	50.8923	-1.895	0.290943	-6.51331	7.35122e-11	8.38991e-09
chrX.94152416.94152965	118.894	-1.25312	0.192431	-6.51207	7.41197e-11	8.4501e-09
chr2.49638533.49639062	96.4806	-1.36081	0.20897	-6.512	7.41564e-11	8.4501e-09
chr6.136541239.136541790	58.2886	-1.80518	0.277232	-6.51145	7.44298e-11	8.47234e-09
chr2.50402942.50403625	82.0771	-1.50146	0.230744	-6.50702	7.66549e-11	8.70736e-09
chr2.95573779.95574308	96.2355	-1.3126	0.201727	-6.5068	7.67661e-11	8.71543e-09
chr15.64221303.64221836	100.905	-1.31492	0.202096	-6.50643	7.69594e-11	8.7328e-09
chr13.36463534.36464163	67.5532	-1.6526	0.254008	-6.50611	7.712e-11	8.74645e-09
chr11.87443258.87443886	203.325	-1.04815	0.161106	-6.50599	7.71837e-11	8.7491e-09
chr1.40993247.40994559	167.67	-1.06507	0.163713	-6.50567	7.73498e-11	8.76335e-09
chr18.66328395.66328922	155.901	-1.04937	0.16135	-6.50367	7.83827e-11	8.87574e-09
chr11.80498979.80500129	166.058	-1.02785	0.158059	-6.50297	7.87494e-11	8.91261e-09
chr11.22732851.22733786	123.356	-1.13782	0.17498	-6.50257	7.8961e-11	8.92792e-09
chr5.28038121.28038668	143.044	-1.04393	0.160542	-6.50256	7.8967e-11	8.92792e-09
chr1.170080810.170081901	129.084	-1.09982	0.16914	-6.50245	7.90244e-11	8.92976e-09
chr1.121373506.121374034	130.462	1.18362	0.182066	6.50103	7.9772e-11	8.9955e-09
chr11.72233845.72234466	88.0971	1.45187	0.223639	6.49203	8.46892e-11	9.5203e-09
chr2.72881480.72882075	155.086	-1.06905	0.16467	-6.49208	8.46615e-11	9.5203e-09
chr14.57016689.57017232	95.1411	-1.33566	0.205746	-6.49178	8.48258e-11	9.53071e-09
chr13.45004876.45005432	230.912	-1.00401	0.154693	-6.49032	8.56565e-11	9.61409e-09
chr1.128330161.128330738	88.2536	1.32677	0.204587	6.48511	8.86673e-11	9.92123e-09
chr9.41815718.41816290	97.5321	-1.36271	0.210134	-6.48498	8.87416e-11	9.92442e-09
chr12.57487933.57488514	97.2579	-1.33869	0.206464	-6.48388	8.93954e-11	9.98724e-09
chrX.13029927.13030471	52.8307	-1.82307	0.281298	-6.48093	9.11589e-11	1.01581e-08
chr6.54685682.54686208	106.139	-1.24008	0.191352	-6.48065	9.13304e-11	1.0172e-08
chr3.103759510.103760043	76.307	-1.57178	0.242564	-6.47984	9.18206e-11	1.02213e-08
chr2.119173813.119174795	185.738	-1.02151	0.157662	-6.47913	9.22503e-11	1.02534e-08
chr14.70570126.70570687	121.879	-1.31014	0.202227	-6.47854	9.26128e-11	1.02779e-08
chr9.37734214.37735256	141.378	-1.10971	0.171304	-6.47798	9.2958e-11	1.03109e-08
chr7.27078519.27079079	63.1525	1.61572	0.24947	6.4766	9.38121e-11	1.04003e-08
chr14.46634587.46635130	97.8749	-1.41018	0.21776	-6.47584	9.42858e-11	1.04475e-08
chr12.81665787.81666438	52.0151	-1.80008	0.278012	-6.47485	9.49071e-11	1.0511e-08
chr17.17823897.17824423	92.8052	-1.36173	0.210331	-6.4742	9.53159e-11	1.05455e-08
chr2.31013183.31014207	79.256	-1.47955	0.228541	-6.47389	9.55122e-11	1.05618e-08
chr11.112059117.112059665	150.096	-1.08453	0.167585	-6.47155	9.69995e-11	1.0699e-08
chr6.59355703.59356275	61.077	-1.67737	0.259331	-6.46808	9.92561e-11	1.09313e-08
chr3.53065348.53066125	115.204	-1.21788	0.188367	-6.46545	1.00997e-10	1.11061e-08
chr19.16451203.16451735	139.478	-1.06858	0.165302	-6.46445	1.01665e-10	1.11626e-08
chr11.118215868.118216480	169.403	-1.11642	0.172705	-6.46435	1.01735e-10	1.11646e-08
chr6.140629380.140629931	161.127	1.25586	0.194293	6.46375	1.0214e-10	1.12034e-08
chr6.51494808.51495426	155.776	-1.03617	0.160311	-6.46349	1.02315e-10	1.12169e-08
chr6.58968124.58968743	95.9316	1.30129	0.201336	6.46328	1.02458e-10	1.12269e-08
chr8.11801487.11802029	115.745	-1.26672	0.195999	-6.46289	1.02723e-10	1.12503e-08
chr7.87063479.87064035	85.7057	1.49217	0.230997	6.45971	1.04907e-10	1.14721e-08
chr1.38212298.38213315	132.264	-1.30955	0.202791	-6.45762	1.06366e-10	1.1614e-08
chr19.53738653.53739263	139.067	-1.10136	0.170593	-6.45609	1.0744e-10	1.17195e-08
chr10.16507589.16509139	188.726	-1.06284	0.164665	-6.45456	1.08531e-10	1.18266e-08
chr7.133132620.133133181	37.9412	-2.36384	0.36624	-6.45436	1.08681e-10	1.1837e-08
chr13.75319576.75321069	114.542	-1.19477	0.185154	-6.45284	1.09776e-10	1.19383e-08
chr9.30641146.30641737	106.689	-1.27226	0.197184	-6.45216	1.10269e-10	1.198e-08
chr19.41130007.41130568	113.756	1.27396	0.197533	6.44933	1.12343e-10	1.21808e-08
chr9.110045887.110046436	35.508	2.17106	0.336704	6.44797	1.13358e-10	1.22848e-08
chr2.69097408.69097943	89.0555	1.42708	0.221369	6.44663	1.14364e-10	1.23843e-08
chr1.72497489.72498042	105.44	1.3096	0.203249	6.44332	1.16889e-10	1.26422e-08
chr9.23310991.23311560	118.711	-1.23724	0.192042	-6.44254	1.17489e-10	1.27007e-08
chr1.60613183.60613751	126.78	-1.09879	0.170565	-6.44206	1.17864e-10	1.27349e-08
chr10.96624508.96625069	143.725	-1.13234	0.175798	-6.44117	1.18553e-10	1.2803e-08
chr2.65101197.65101936	47.4793	1.95888	0.304158	6.44034	1.19208e-10	1.28609e-08
chr13.71272371.71272941	180.935	-1.05032	0.163105	-6.43955	1.19827e-10	1.29213e-08
chr6.121043716.121044270	140.776	1.05753	0.164232	6.43925	1.20067e-10	1.29408e-08
chr16.59509735.59510271	165.725	-1.09068	0.169413	-6.43797	1.21079e-10	1.30434e-08
chr10.96828780.96829594	170.495	-1.07784	0.167474	-6.43591	1.22738e-10	1.32064e-08
chr19.55872799.55873758	106.631	-1.25538	0.19506	-6.43586	1.22775e-10	1.32064e-08
chrX.19587857.19588668	63.1236	-1.61657	0.251278	-6.43338	1.24795e-10	1.3397e-08
chr15.33126818.33127341	107.468	-1.30017	0.202096	-6.43342	1.24767e-10	1.3397e-08
chr6.8135450.8136011	179.359	-1.07274	0.166782	-6.43198	1.25951e-10	1.35079e-08
chr3.51220752.51221292	128.316	-1.30142	0.202374	-6.43075	1.26973e-10	1.3604e-08
chr2.9791083.9792818	163.727	-1.12033	0.174213	-6.43082	1.26919e-10	1.3604e-08
chr10.21014943.21015695	80.2241	1.58565	0.246578	6.4306	1.271e-10	1.36108e-08
chr12.81688457.81689041	177.162	-1.07862	0.16776	-6.42953	1.28e-10	1.37004e-08
chr13.102230952.102231504	136.465	-1.22889	0.191138	-6.42929	1.28199e-10	1.3715e-08
chr6.126932785.126933464	106.304	-1.30732	0.20335	-6.42894	1.28501e-10	1.37405e-08
chr16.14350593.14351175	146.85	-1.05889	0.164732	-6.42796	1.29326e-10	1.38219e-08
chr10.11261325.11261858	71.5182	-1.78257	0.277384	-6.42636	1.30698e-10	1.39549e-08
chr10.56774359.56774892	80.2979	1.46835	0.228549	6.42465	1.32172e-10	1.40984e-08
chr11.16895388.16895977	169.967	-1.0192	0.158663	-6.42366	1.33039e-10	1.41839e-08
chr19.12336404.12337046	64.672	-1.64125	0.255552	-6.42236	1.34174e-10	1.429e-08
chr15.38725621.38726196	92.0628	-1.50241	0.233931	-6.42243	1.34118e-10	1.429e-08
chr1.186263793.186264348	85.028	1.48294	0.230933	6.42151	1.34931e-10	1.43574e-08
chrX.12346847.12347412	137.528	-1.15099	0.179261	-6.42072	1.3563e-10	1.44176e-08
chr19.32839924.32840852	77.4739	-1.47143	0.229184	-6.42029	1.36016e-10	1.44515e-08
chr7.130379302.130380340	168.821	-1.01367	0.157888	-6.4202	1.36093e-10	1.44526e-08
chr14.99535639.99536185	82.4654	-1.38055	0.215112	-6.41779	1.38269e-10	1.46622e-08
chr1.169047054.169047604	105.856	-1.38406	0.215696	-6.41674	1.39225e-10	1.47563e-08
chr10.14040777.14041737	122.045	-1.16644	0.18182	-6.41534	1.40505e-10	1.48775e-08
chr17.41156493.41157061	132.606	-1.11995	0.17459	-6.41477	1.41034e-10	1.49262e-08
chr17.84070468.84071053	76.7754	-1.4951	0.233122	-6.41341	1.42298e-10	1.50526e-08
chr10.98676786.98677418	93.3671	1.50407	0.234684	6.4089	1.46571e-10	1.54745e-08
chr13.45577670.45578223	158.871	-1.04959	0.163881	-6.40462	1.50743e-10	1.58917e-08
chr16.37615386.37616035	72.0294	-1.48244	0.231485	-6.40404	1.51314e-10	1.59442e-08
chr2.73727773.73728302	142.439	-1.14928	0.179594	-6.39929	1.561e-10	1.63769e-08
chr14.101586011.101586571	134.836	1.11806	0.174726	6.39897	1.56426e-10	1.63952e-08
chr11.118360951.118361595	42.8024	-2.19138	0.342726	-6.39398	1.61627e-10	1.69158e-08
chr19.27369694.27370716	122.601	-1.12915	0.176606	-6.39362	1.62006e-10	1.69474e-08
chr9.106576249.106576801	85.965	-1.47786	0.231261	-6.39045	1.65398e-10	1.72939e-08
chr17.36264419.36264994	88.1871	-1.41076	0.220782	-6.38984	1.66057e-10	1.73461e-08
chr16.42885433.42885970	70.0967	1.62026	0.253654	6.38769	1.68413e-10	1.75752e-08
chr11.101644190.101645821	164.571	-1.00463	0.157288	-6.38717	1.68984e-10	1.76263e-08
chr6.146909616.146910159	191.334	-1.00993	0.158184	-6.38454	1.71912e-10	1.79231e-08
chr5.16794869.16795434	112.422	-1.24534	0.195184	-6.38032	1.76715e-10	1.83974e-08
chr8.103467711.103468275	56.5417	1.8764	0.294098	6.38019	1.76869e-10	1.84045e-08
chr10.121339713.121340237	38.6185	2.3518	0.368696	6.37871	1.7858e-10	1.85737e-08
chr8.45018340.45019684	161.907	-1.02508	0.160732	-6.37761	1.79869e-10	1.86988e-08
chr13.5347839.5348423	88.7384	-1.39184	0.218287	-6.37618	1.81561e-10	1.88656e-08
chr10.116192225.116192778	128.034	-1.19257	0.187047	-6.37578	1.8203e-10	1.89053e-08
chr14.9547877.9548818	173.209	-1.01873	0.159812	-6.37457	1.83478e-10	1.90466e-08
chr18.70660313.70660887	157.603	1.04403	0.163951	6.36794	1.91579e-10	1.98465e-08
chr9.25243847.25244381	134.647	-1.16432	0.182842	-6.36789	1.91641e-10	1.98465e-08
chr6.43486618.43487152	97.6904	-1.4412	0.226477	-6.36354	1.97159e-10	2.03887e-08
chr4.14445790.14446400	127.085	-1.1068	0.174017	-6.36029	2.01374e-10	2.07949e-08
chr16.11511630.11512171	77.1283	-1.46539	0.230503	-6.35735	2.05258e-10	2.11557e-08
chr10.59537512.59538050	170.686	-1.07078	0.168448	-6.35671	2.06126e-10	2.12351e-08
chr2.125301959.125303583	94.7671	-1.24446	0.195891	-6.35279	2.11441e-10	2.17517e-08
chr13.4046683.4047404	38.7454	-2.14968	0.338391	-6.35265	2.11634e-10	2.17612e-08
chr3.41126340.41126861	117.042	-1.15456	0.181754	-6.35234	2.12058e-10	2.17944e-08
chr5.74492594.74493152	68.4112	-1.61459	0.254287	-6.34947	2.16057e-10	2.2174e-08
chr1.180913673.180914320	69.7454	-1.46154	0.230333	-6.34535	2.21924e-10	2.27129e-08
chr2.62350205.62350740	112.872	-1.20877	0.190509	-6.34498	2.22455e-10	2.27552e-08
chr2.12440062.12440579	100.553	1.29548	0.204187	6.34455	2.23079e-10	2.28083e-08
chr3.58631579.58632139	29.7409	2.61477	0.412218	6.34317	2.25088e-10	2.29921e-08
chr13.60755476.60756282	110.318	-1.24984	0.197083	-6.34171	2.27231e-10	2.31908e-08
chr16.84794741.84795337	91.5596	1.2281	0.193725	6.33938	2.30696e-10	2.35096e-08
chr9.27758629.27759150	167.311	-1.0321	0.162869	-6.33699	2.3429e-10	2.37975e-08
chr1.179048142.179048703	96.9221	-1.34029	0.211547	-6.33566	2.36331e-10	2.39936e-08
chr8.41348323.41348887	49.1446	-1.94342	0.306787	-6.33475	2.3772e-10	2.41121e-08
chrX.104149974.104150580	122.531	1.12241	0.177235	6.33292	2.40561e-10	2.43889e-08
chr5.90691476.90692009	158.653	-1.08674	0.171705	-6.32909	2.4661e-10	2.49788e-08
chr19.20399128.20399721	151.418	-1.12851	0.178313	-6.3288	2.47079e-10	2.50146e-08
chr8.6807011.6807578	82.2508	-1.52982	0.241921	-6.32364	2.55465e-10	2.57913e-08
chr12.73304533.73305101	167.878	1.106	0.17497	6.32111	2.59697e-10	2.62064e-08
chr2.108160590.108161524	78.9373	-1.61805	0.256019	-6.32007	2.61451e-10	2.63589e-08
chr9.88529457.88530025	111.643	1.33416	0.211105	6.31987	2.61792e-10	2.6381e-08
chr4.88448875.88449415	165.977	-1.01635	0.160951	-6.31461	2.70839e-10	2.72548e-08
chr9.83967391.83967906	132.166	-1.17805	0.186576	-6.31407	2.71798e-10	2.73385e-08
chr2.26147699.26148486	185.515	-1.03576	0.16405	-6.3137	2.72449e-10	2.73914e-08
chr8.67968768.67969366	40.9456	2.08335	0.330096	6.31136	2.76597e-10	2.77826e-08
chr1.45756644.45757254	126.518	-1.12209	0.177805	-6.31077	2.77645e-10	2.7875e-08
chr3.79572306.79572877	81.3649	1.3592	0.215385	6.31057	2.78003e-10	2.78981e-08
chr14.101549095.101549656	130.108	1.15865	0.183704	6.30719	2.84151e-10	2.84623e-08
chr1.162243345.162243900	126.016	-1.07214	0.170045	-6.30503	2.88138e-10	2.88351e-08
chr13.110911746.110912266	147.251	-1.09637	0.173996	-6.30112	2.95499e-10	2.95309e-08
chr11.84172948.84173496	60.7747	1.65128	0.262115	6.29981	2.98018e-10	2.97551e-08
chr8.111058932.111059460	131.178	-1.10068	0.174731	-6.29926	2.9907e-10	2.98465e-08
chr1.167385095.167386123	132.21	1.11864	0.177597	6.29877	3.00022e-10	2.99277e-08
chr1.14273817.14274355	85.9497	-1.37931	0.218993	-6.29845	3.00639e-10	2.99755e-08
chr4.97732568.97733884	128.9	1.13231	0.179803	6.29747	3.02551e-10	3.01522e-08
chr18.74786224.74786789	117.851	-1.18244	0.187946	-6.29136	3.14697e-10	3.13052e-08
chr18.8943815.8944396	63.3628	-1.78519	0.283774	-6.29089	3.15657e-10	3.13719e-08
chr9.78473647.78477615	235.284	-1.06287	0.169028	-6.28813	3.21304e-10	3.18768e-08
chr16.69790596.69791187	147.935	-1.1671	0.185604	-6.28812	3.21325e-10	3.18768e-08
chr9.79589219.79589760	76.2235	-1.50045	0.238647	-6.28731	3.23011e-10	3.20294e-08
chr7.92845987.92846534	43.1318	2.09166	0.332749	6.28599	3.25763e-10	3.22729e-08
chr6.118259770.118261141	180.339	-1.04249	0.165894	-6.28409	3.29773e-10	3.26302e-08
chr10.37334474.37335672	177.686	-1.09443	0.174167	-6.28377	3.30451e-10	3.26627e-08
chr9.40094714.40095276	87.5197	-1.51767	0.241655	-6.28031	3.37895e-10	3.33681e-08
chr2.51912637.51913201	134.593	-1.04282	0.166122	-6.27741	3.4427e-10	3.39205e-08
chr13.6089364.6090151	110.702	-1.22816	0.195647	-6.27742	3.44242e-10	3.39205e-08
chr8.86668531.86669176	52.5544	1.75902	0.280246	6.27669	3.45853e-10	3.4061e-08
chr2.170094508.170095389	107.758	1.36532	0.217615	6.274	3.51898e-10	3.45778e-08
chr10.87959372.87961034	133.77	1.12045	0.178617	6.27293	3.54323e-10	3.47846e-08
chr10.116529584.116530718	66.3251	-1.60944	0.256624	-6.27156	3.57444e-10	3.50751e-08
chr9.8937538.8938158	168.818	-1.10596	0.176468	-6.26721	3.67583e-10	3.59887e-08
chr16.29818700.29819288	38.6764	2.52428	0.402799	6.26685	3.68431e-10	3.60554e-08
chr5.88575197.88576254	96.5465	1.25178	0.199766	6.26625	3.69849e-10	3.61452e-08
chr12.69833863.69834735	84.2174	-1.42875	0.228185	-6.26137	3.81621e-10	3.71785e-08
chr1.127277962.127279135	187.5	1.00922	0.161222	6.25984	3.85375e-10	3.74937e-08
chr6.92463602.92464192	47.0174	-1.81488	0.289932	-6.25965	3.85841e-10	3.75222e-08
chr14.74309389.74309946	150.77	-1.16782	0.186578	-6.25915	3.8708e-10	3.76259e-08
chr5.13667324.13667846	105.469	-1.24129	0.198324	-6.25889	3.87722e-10	3.76545e-08
chr15.42955094.42955655	142.838	-1.08654	0.17369	-6.25561	3.95955e-10	3.84369e-08
chr12.26339835.26340367	85.8105	-1.3566	0.216873	-6.25525	3.96879e-10	3.85093e-08
chr15.66124149.66124840	34.4832	2.42549	0.387767	6.25501	3.97481e-10	3.85505e-08
chr16.20726237.20726894	53.1144	-2.03939	0.326069	-6.25448	3.98843e-10	3.86203e-08
chr19.41270011.41270697	158.726	-1.00147	0.160126	-6.25426	3.99414e-10	3.86516e-08
chr8.27144150.27145159	159.844	-1.05194	0.168236	-6.25278	4.03202e-10	3.90007e-08
chr7.125596309.125596831	134.455	1.0434	0.166876	6.25255	4.03813e-10	3.90251e-08
chr7.115540188.115540728	80.7642	1.42461	0.227859	6.25214	4.04866e-10	3.91094e-08
chr1.107977693.107978223	187.191	-1.05941	0.169464	-6.25154	4.06427e-10	3.92427e-08
chr14.17675042.17675604	87.464	-1.37616	0.220172	-6.2504	4.09409e-10	3.9513e-08
chr10.96231229.96231776	71.7125	-1.52814	0.244571	-6.24825	4.15072e-10	4.00241e-08
chr2.29691382.29692702	110.121	-1.19789	0.191786	-6.24597	4.21187e-10	4.05956e-08
chr4.86717082.86718104	103.236	1.24774	0.199811	6.24461	4.24852e-10	4.09125e-08
chr3.10125987.10126520	160.085	-1.00348	0.160702	-6.24436	4.25535e-10	4.09601e-08
chr3.119955884.119956438	124.26	-1.24837	0.19996	-6.2431	4.28988e-10	4.12742e-08
chr5.92217619.92218206	38.6965	2.3576	0.377675	6.24242	4.30855e-10	4.14354e-08
chr6.137235514.137236184	37.7965	1.96744	0.315205	6.24178	4.32615e-10	4.15862e-08
chr4.17163474.17164019	153.302	-1.05207	0.168584	-6.24064	4.3577e-10	4.18339e-08
chr18.74286003.74287023	161.643	-1.06996	0.171502	-6.23876	4.41048e-10	4.23032e-08
chr12.85937382.85937938	105.993	-1.27752	0.204796	-6.23801	4.43173e-10	4.24882e-08
chr5.17999509.18000041	136.463	-1.09307	0.175239	-6.23761	4.44305e-10	4.25779e-08
chr15.25886436.25887222	80.4018	1.42942	0.229165	6.23752	4.44567e-10	4.25842e-08
chr17.45828180.45828736	128.258	-1.1249	0.180347	-6.2374	4.44891e-10	4.25965e-08
chr2.119350834.119351377	196.561	-1.00077	0.160472	-6.23642	4.47688e-10	4.27987e-08
chr19.25428166.25428844	55.7938	-1.72536	0.27666	-6.23639	4.47792e-10	4.27987e-08
chr5.93035190.93035747	69.6138	-1.72391	0.276475	-6.2353	4.50916e-10	4.30403e-08
chr6.89068185.89068749	88.1726	-1.37397	0.220386	-6.2344	4.53525e-10	4.32514e-08
chr9.85985509.85986654	103.729	-1.25766	0.201783	-6.23274	4.5834e-10	4.36529e-08
chr11.99108166.99108791	87.7591	-1.33784	0.214745	-6.22989	4.66749e-10	4.43759e-08
chr8.117205315.117205906	49.8609	1.80151	0.289277	6.22762	4.73575e-10	4.49658e-08
chr16.11613267.11613843	89.8638	1.35777	0.218027	6.22753	4.73838e-10	4.49711e-08
chr11.62831792.62832319	135.468	-1.0574	0.169821	-6.22653	4.76891e-10	4.52016e-08
chr3.33863907.33864660	68.1648	1.52258	0.244767	6.22053	4.95468e-10	4.68411e-08
chr2.109034004.109034644	97.784	1.20843	0.194265	6.22053	4.95484e-10	4.68411e-08
chr2.146575902.146576733	92.7111	1.29753	0.208594	6.22036	4.96025e-10	4.68717e-08
chr5.150599564.150600619	83.1083	1.44267	0.232069	6.21655	5.08202e-10	4.79598e-08
chr2.147706588.147707598	151.649	-1.16854	0.187978	-6.21634	5.08872e-10	4.79813e-08
chr13.40907345.40907909	128.83	1.11629	0.17958	6.21613	5.0956e-10	4.80253e-08
chr16.45886560.45887102	116.146	-1.10473	0.177724	-6.21601	5.09957e-10	4.80291e-08
chr11.80485734.80486273	137.182	-1.03742	0.167004	-6.21192	5.23418e-10	4.92458e-08
chr10.109515153.109515708	125.028	-1.16899	0.188244	-6.20998	5.2993e-10	4.97291e-08
chrX.160360053.160360797	55.6985	1.77002	0.285052	6.20946	5.31679e-10	4.98472e-08
chr8.56053768.56054862	102.527	1.26206	0.203249	6.2094	5.31878e-10	4.98472e-08
chr4.9129899.9130432	123.895	-1.13337	0.182703	-6.20332	5.52849e-10	5.16786e-08
chr6.140882939.140884150	103.189	-1.30989	0.211194	-6.2023	5.56423e-10	5.19904e-08
chr10.28304328.28304977	123.573	-1.05837	0.170711	-6.19975	5.65532e-10	5.27505e-08
chr1.134099813.134100368	148.446	-1.08429	0.174898	-6.19953	5.66328e-10	5.27879e-08
chr13.23466864.23467899	71.3572	-1.52668	0.246258	-6.1995	5.66419e-10	5.27879e-08
chr3.116737288.116737904	81.2528	1.40513	0.2267	6.19817	5.71238e-10	5.32142e-08
chr1.90729366.90729944	72.9856	-1.44321	0.23285	-6.19801	5.71824e-10	5.3223e-08
chr10.39335828.39336352	139.298	-1.15625	0.186615	-6.19595	5.79356e-10	5.38779e-08
chr2.143265776.143266310	106.918	1.273	0.205467	6.19566	5.80409e-10	5.39484e-08
chr10.12949315.12949914	130.411	-1.16067	0.187338	-6.19561	5.80612e-10	5.39484e-08
chr2.22795019.22796568	154.402	-1.00588	0.162406	-6.19361	5.88006e-10	5.4612e-08
chr5.137082951.137083576	56.3713	-1.74683	0.282082	-6.19263	5.91692e-10	5.49074e-08
chr11.57758481.57759123	84.7603	-1.38464	0.223683	-6.19018	6.00942e-10	5.56468e-08
chr7.64239002.64240194	161.12	-1.03687	0.167517	-6.18964	6.03033e-10	5.58166e-08
chr6.33855858.33856483	55.6073	-1.89591	0.306316	-6.18942	6.03872e-10	5.58704e-08
chr8.73058641.73059174	140.675	-1.1818	0.190964	-6.18859	6.07031e-10	5.61387e-08
chr3.96427683.96428626	78.4552	-1.46829	0.23733	-6.18671	6.14329e-10	5.67894e-08
chr4.28230386.28230931	53.4126	-1.95503	0.316044	-6.18596	6.17266e-10	5.70366e-08
chr6.129173441.129174000	72.5328	1.50195	0.242804	6.18586	6.17641e-10	5.7047e-08
chr2.29711640.29712352	96.9813	-1.3427	0.217079	-6.1853	6.19834e-10	5.72252e-08
chr15.66503844.66504410	108.914	1.15423	0.186655	6.18378	6.25838e-10	5.76813e-08
chr4.123803589.123804129	123.585	-1.13665	0.183868	-6.18185	6.33533e-10	5.8314e-08
chr3.79129166.79129696	121.248	-1.22272	0.197828	-6.18074	6.38032e-10	5.8606e-08
chr15.11187082.11187626	84.9241	-1.38048	0.223369	-6.18025	6.40021e-10	5.87638e-08
chr10.27984993.27985525	155.563	-1.0677	0.172764	-6.18007	6.40722e-10	5.88033e-08
chr14.54562519.54563071	67.8128	-1.60138	0.259146	-6.17945	6.4327e-10	5.90122e-08
chr14.17409398.17409933	102.839	-1.34495	0.217705	-6.17785	6.49821e-10	5.95376e-08
chr15.43089255.43089823	51.6567	-1.7397	0.281608	-6.17773	6.50303e-10	5.95567e-08
chr18.75524720.75525280	72.3071	-1.47872	0.239377	-6.17738	6.51757e-10	5.96394e-08
chr11.101687103.101688265	151.005	-1.00262	0.162313	-6.17709	6.52927e-10	5.97213e-08
chr4.88707069.88707875	30.7632	2.54903	0.412867	6.17398	6.65918e-10	6.0807e-08
chr10.12028667.12029253	58.7854	-1.57911	0.255786	-6.17354	6.67786e-10	6.09263e-08
chr16.84653813.84654355	117.863	1.20962	0.195981	6.17209	6.73915e-10	6.14081e-08
chr2.11706667.11707208	97.9292	-1.45782	0.236195	-6.1721	6.73902e-10	6.14081e-08
chr5.129024395.129027831	170.255	-1.03641	0.168006	-6.16885	6.87898e-10	6.26296e-08
chr13.45512442.45512975	103.518	-1.267	0.20546	-6.16666	6.97457e-10	6.34201e-08
chr1.190706294.190706834	45.2666	1.85485	0.300812	6.16614	6.99792e-10	6.36057e-08
chr10.121822589.121823102	123.453	-1.13769	0.184522	-6.16562	7.02064e-10	6.37855e-08
chr17.54138394.54138960	95.8037	-1.27427	0.206735	-6.16378	7.10304e-10	6.45072e-08
chr8.121139730.121140652	130.65	-1.08246	0.175686	-6.16137	7.2119e-10	6.54409e-08
chr16.58343812.58344367	78.0219	-1.48104	0.240393	-6.16089	7.23375e-10	6.56118e-08
chr10.120889702.120890851	56.7164	1.63298	0.26512	6.15941	7.30163e-10	6.61998e-08
chr17.14647873.14648419	111.824	-1.15115	0.186903	-6.15908	7.31703e-10	6.63117e-08
chr6.31048569.31050753	106.394	-1.15889	0.188163	-6.15896	7.32247e-10	6.63333e-08
chr6.5444312.5444950	46.6653	-1.87435	0.304365	-6.15824	7.35588e-10	6.66082e-08
chrX.42139845.42140384	81.2388	-1.36816	0.222177	-6.15796	7.36893e-10	6.66985e-08
chr1.54749437.54750413	149.538	1.11441	0.180975	6.15781	7.37584e-10	6.67332e-08
chr1.113114344.113114885	79.3101	-1.35702	0.220452	-6.15563	7.47809e-10	6.7602e-08
chr5.52939879.52940414	91.1043	-1.37683	0.223719	-6.15427	7.54242e-10	6.81551e-08
chr8.3411833.3412374	129.025	-1.11899	0.181927	-6.1508	7.7092e-10	6.95752e-08
chr13.27730231.27730781	87.5469	-1.48812	0.242111	-6.14645	7.92341e-10	7.14193e-08
chr7.67459782.67460332	60.1995	-1.589	0.258616	-6.14424	8.03485e-10	7.23337e-08
chr17.26605484.26606051	143.766	-1.05251	0.171322	-6.14348	8.07343e-10	7.26207e-08
chr4.10318931.10319516	77.9094	-1.48223	0.241385	-6.14052	8.22518e-10	7.38632e-08
chr10.31463745.31465318	79.7776	-1.44226	0.235112	-6.13432	8.55229e-10	7.66104e-08
chr13.71149895.71150578	76.1467	-1.4852	0.242138	-6.13368	8.5867e-10	7.68869e-08
chr6.142548330.142548886	83.6275	-1.38689	0.226149	-6.13265	8.6427e-10	7.73564e-08
chr19.58882169.58882794	61.5301	-1.65015	0.269102	-6.13208	8.67352e-10	7.75683e-08
chr10.70824272.70824871	93.5342	1.25595	0.204836	6.1315	8.70553e-10	7.78225e-08
chr6.40783450.40783985	85.3508	1.35784	0.221575	6.12812	8.8926e-10	7.93465e-08
chr5.13974598.13975133	140.325	-1.11024	0.181189	-6.12751	8.92672e-10	7.9603e-08
chr17.73816586.73817401	91.6727	1.21435	0.198193	6.1271	8.94975e-10	7.97756e-08
chr18.64692389.64693559	124.787	-1.17092	0.191217	-6.12354	9.15211e-10	8.14455e-08
chr11.9497490.9498032	144.03	-1.08253	0.176795	-6.12307	9.17898e-10	8.16177e-08
chr3.60292906.60293454	48.5272	-1.76638	0.288515	-6.12232	9.22238e-10	8.19364e-08
chr14.63581175.63581718	163.577	-1.00357	0.163927	-6.12203	9.23903e-10	8.20508e-08
chr12.16365413.16365988	44.7272	-1.90153	0.310619	-6.12173	9.25624e-10	8.217e-08
chr10.24924541.24925135	51.2804	-1.79118	0.292625	-6.12108	9.2944e-10	8.2475e-08
chr1.58237534.58238374	143.622	1.07134	0.175044	6.12043	9.33237e-10	8.27442e-08
chr7.83738865.83739549	82.8085	-1.45128	0.237128	-6.12021	9.34508e-10	8.28231e-08
chr16.33877977.33878628	102.628	-1.35561	0.221589	-6.1177	9.49377e-10	8.41065e-08
chr2.125161783.125163607	134.772	1.02259	0.167156	6.11759	9.49995e-10	8.41269e-08
chr18.44668333.44668862	77.0997	-1.39432	0.228108	-6.11253	9.80623e-10	8.65214e-08
chr3.145847575.145848116	98.0316	-1.32262	0.216423	-6.1113	9.88222e-10	8.7121e-08
chr14.46436385.46437106	87.3995	-1.33235	0.218037	-6.11063	9.92365e-10	8.74507e-08
chr10.66323372.66324386	74.0599	-1.44098	0.235861	-6.10944	9.99836e-10	8.80375e-08
chr10.59642555.59643100	114.976	-1.11962	0.183278	-6.10888	1.0033e-09	8.82072e-08
chr1.140180073.140180595	132.536	1.06948	0.175098	6.10792	1.00937e-09	8.86968e-08
chr6.148752260.148753594	135.679	-1.06507	0.174384	-6.10761	1.01133e-09	8.88332e-08
chr15.38682491.38683250	80.836	1.42644	0.233555	6.1075	1.01203e-09	8.8859e-08
chr10.37337195.37337736	139.409	-1.04736	0.17149	-6.10741	1.01261e-09	8.88737e-08
chr13.17689645.17690248	61.6445	-1.57722	0.25841	-6.10355	1.03739e-09	9.08648e-08
chr14.76947075.76947615	171.368	-1.00793	0.165144	-6.10335	1.03869e-09	9.09418e-08
chr17.5690716.5691251	87.1317	1.31296	0.215125	6.10326	1.03924e-09	9.09536e-08
chr1.132144958.132145596	83.671	-1.28812	0.211126	-6.10118	1.05288e-09	9.20355e-08
chr5.57865317.57865852	88.5546	1.22114	0.20017	6.10052	1.05722e-09	9.23411e-08
chr2.52447910.52448468	108.821	-1.10083	0.180457	-6.10024	1.05911e-09	9.24582e-08
chr8.61773532.61774073	72.8521	-1.50211	0.246249	-6.09998	1.06085e-09	9.2546e-08
chr18.33891364.33891896	106.669	-1.23486	0.202442	-6.09981	1.06196e-09	9.26054e-08
chr5.108567026.108568079	151.43	1.02652	0.168341	6.09787	1.07491e-09	9.35096e-08
chr11.28812490.28813531	92.0034	-1.25368	0.205647	-6.09629	1.0856e-09	9.42502e-08
chr14.23632943.23633641	86.6547	-1.39455	0.228772	-6.09578	1.08903e-09	9.45101e-08
chr14.56262091.56262662	131.588	-1.15822	0.190031	-6.09489	1.09513e-09	9.49636e-08
chr9.30536682.30537534	38.7585	1.99994	0.328155	6.0945	1.09778e-09	9.51559e-08
chr5.12574487.12575063	70.0675	-1.42011	0.233207	-6.08951	1.13257e-09	9.79362e-08
chr17.71490574.71491464	122.691	1.04041	0.170855	6.08942	1.13323e-09	9.79424e-08
chr13.38422413.38422987	137.621	-1.26841	0.208298	-6.08937	1.13354e-09	9.79424e-08
chr10.24580931.24581495	136.512	-1.09319	0.17953	-6.08918	1.1349e-09	9.80205e-08
chr18.83895144.83895749	120.078	-1.19105	0.195624	-6.08845	1.14007e-09	9.84281e-08
chrX.142176915.142177486	124.165	-1.10736	0.181919	-6.08712	1.14963e-09	9.91352e-08
chr8.45719792.45720349	85.7729	-1.44131	0.236865	-6.08496	1.16524e-09	1.00401e-07
chr4.55578822.55579399	80.7325	-1.41212	0.232083	-6.08455	1.16818e-09	1.00615e-07
chr1.144183497.144184072	84.9645	1.25325	0.206035	6.08271	1.18167e-09	1.01615e-07
chr13.33028453.33029021	72.2593	-1.45953	0.239968	-6.0822	1.18542e-09	1.01898e-07
chr8.125522068.125522627	121.426	-1.0989	0.180685	-6.08184	1.18812e-09	1.02089e-07
chr1.146316650.146317179	95.3032	1.19685	0.196818	6.081	1.19436e-09	1.02585e-07
chr1.37917333.37918610	80.1435	-1.35217	0.222383	-6.08038	1.199e-09	1.02829e-07
chr1.120035378.120035982	58.9867	-1.71553	0.282201	-6.0791	1.20859e-09	1.03601e-07
chr15.56654643.56655790	77.4786	1.44117	0.237102	6.07827	1.21482e-09	1.04054e-07
chr17.48332324.48333481	133.475	-1.03278	0.169946	-6.07713	1.2235e-09	1.04756e-07
chr3.141413429.141413950	128.676	-1.10888	0.182549	-6.07442	1.24437e-09	1.06416e-07
chr2.61207116.61207692	87.7213	-1.24841	0.20557	-6.07292	1.25607e-09	1.07375e-07
chrX.78522959.78523627	47.2194	1.7541	0.288943	6.07076	1.27304e-09	1.08783e-07
chrX.16953299.16953862	36.579	-2.28305	0.376131	-6.06982	1.28057e-09	1.09339e-07
chr11.18920559.18921118	150.553	-1.07932	0.177828	-6.0695	1.2831e-09	1.09513e-07
chr10.86218093.86219471	137.523	-1.06181	0.174984	-6.06802	1.29494e-09	1.10393e-07
chr8.35701345.35701921	62.7314	-1.59635	0.263115	-6.0671	1.3024e-09	1.10985e-07
chr6.33972758.33973282	114.242	-1.14936	0.189552	-6.06355	1.33149e-09	1.13286e-07
chr18.82721790.82722619	86.065	1.30032	0.214478	6.06273	1.33829e-09	1.1382e-07
chr13.14561234.14561769	84.296	-1.37923	0.227498	-6.06261	1.33928e-09	1.13859e-07
chr18.60948080.60949358	47.1225	1.88102	0.310326	6.06142	1.34923e-09	1.1466e-07
chr12.3389208.3389833	50.21	-1.68146	0.277492	-6.05948	1.36563e-09	1.16009e-07
chr4.6472657.6473227	80.6181	-1.33804	0.220853	-6.05848	1.37415e-09	1.16687e-07
chr1.77538500.77539049	110.014	-1.19468	0.197208	-6.05796	1.3786e-09	1.17019e-07
chr9.54602313.54602867	126.065	-1.10431	0.182302	-6.05758	1.38183e-09	1.17247e-07
chr11.35626181.35626990	114.532	1.14168	0.188493	6.05685	1.38811e-09	1.17734e-07
chr15.62361021.62361623	56.9891	-1.61316	0.266509	-6.05292	1.42242e-09	1.20268e-07
chr19.25078322.25078929	101.964	-1.14548	0.189312	-6.05073	1.44193e-09	1.21822e-07
chr18.11914974.11917032	140.133	-1.03684	0.171387	-6.04969	1.45122e-09	1.2256e-07
chr9.106058171.106058711	101.59	-1.13417	0.187486	-6.04937	1.45415e-09	1.2276e-07
chr2.145755306.145757529	177.815	-1.01501	0.167835	-6.04768	1.46945e-09	1.23906e-07
chr1.135021005.135021543	115.745	-1.27576	0.211017	-6.04575	1.48714e-09	1.25155e-07
chr6.56076176.56076776	43.4154	2.02529	0.335067	6.04443	1.49936e-09	1.26086e-07
chr4.62200073.62200687	67.5335	-1.50862	0.249713	-6.04142	1.52762e-09	1.28214e-07
chr11.48822668.48823197	142.117	-1.12255	0.185915	-6.03795	1.5608e-09	1.30796e-07
chr5.38431824.38432879	107.948	-1.17251	0.1942	-6.03763	1.56399e-09	1.31013e-07
chr19.11107655.11108268	49.7408	1.75979	0.291484	6.03734	1.56671e-09	1.3119e-07
chr13.5724199.5724787	84.4707	-1.32202	0.218988	-6.03694	1.57061e-09	1.31466e-07
chr7.92479034.92479575	67.1906	-1.46826	0.243217	-6.03684	1.57162e-09	1.31499e-07
chr8.12662269.12663493	114.494	-1.26557	0.209654	-6.03645	1.5754e-09	1.31765e-07
chr1.35903886.35904442	106.655	-1.36961	0.226966	-6.03444	1.59517e-09	1.33162e-07
chr14.65694862.65695392	72.0539	1.48081	0.245424	6.03369	1.6026e-09	1.33731e-07
chr2.163236069.163236591	98.4509	1.26216	0.209208	6.03304	1.60903e-09	1.34113e-07
chr8.103825234.103825835	76.8707	1.39159	0.230781	6.02991	1.64047e-09	1.36419e-07
chr3.131474472.131475039	108.313	1.15111	0.190979	6.0274	1.66619e-09	1.38186e-07
chr6.118955026.118955621	101.803	-1.21396	0.201411	-6.0273	1.66724e-09	1.38221e-07
chr7.97262492.97263022	88.4313	1.37044	0.227416	6.02612	1.67942e-09	1.39177e-07
chr19.8996526.8997118	69.8619	-1.49108	0.24746	-6.02553	1.6856e-09	1.39583e-07
chr9.99131858.99132379	111.924	-1.35322	0.224609	-6.02476	1.69362e-09	1.40194e-07
chr10.25275381.25275924	96.4791	-1.23059	0.204258	-6.02468	1.6944e-09	1.40205e-07
chr9.40741794.40742817	144.786	-1.00093	0.16615	-6.02424	1.69902e-09	1.40534e-07
chr7.134919146.134919685	95.6005	-1.39254	0.23116	-6.02412	1.70028e-09	1.40584e-07
chr9.13608455.13608980	154.445	-1.06007	0.176076	-6.02052	1.73854e-09	1.43529e-07
chr17.17617684.17618895	146.018	-1.02045	0.169542	-6.01885	1.75655e-09	1.44961e-07
chr1.143946818.143947370	166.801	1.04635	0.173879	6.01773	1.76877e-09	1.45803e-07
chr18.38718390.38718920	112.867	-1.19817	0.199114	-6.01753	1.77097e-09	1.45914e-07
chr13.63046026.63047695	139.114	-1.0362	0.172198	-6.01749	1.77147e-09	1.45914e-07
chr18.51714084.51715483	106.647	-1.15556	0.192079	-6.01608	1.78686e-09	1.46959e-07
chr13.85376543.85377108	121.882	-1.07621	0.178913	-6.01527	1.79588e-09	1.47589e-07
chr13.113256039.113257235	107.198	-1.22918	0.204375	-6.01435	1.80611e-09	1.48261e-07
chr13.17900625.17901150	131.621	-1.06476	0.177116	-6.01163	1.83667e-09	1.50542e-07
chr6.135099105.135099747	66.7519	1.70584	0.283861	6.00944	1.86169e-09	1.52477e-07
chr15.53641870.53642517	55.666	1.60222	0.26665	6.00872	1.86999e-09	1.53008e-07
chr1.84513108.84513783	50.6817	-1.75561	0.292178	-6.00869	1.87028e-09	1.53008e-07
chr1.16796373.16797412	115.397	-1.17905	0.196243	-6.0081	1.87714e-09	1.53453e-07
chr7.89057613.89058187	41.4223	-2.00065	0.333009	-6.00779	1.88073e-09	1.53688e-07
chr8.124412356.124413042	42.3212	-2.0518	0.341669	-6.00521	1.9109e-09	1.55743e-07
chr15.64005930.64006464	116.817	-1.13798	0.189544	-6.00374	1.92819e-09	1.57035e-07
chr18.10290246.10290803	53.7588	-1.65923	0.276395	-6.00309	1.93597e-09	1.5755e-07
chr12.104042699.104043248	74.1296	1.39679	0.232685	6.00293	1.93783e-09	1.57642e-07
chr10.115733626.115734186	57.046	-1.63541	0.272458	-6.00242	1.94397e-09	1.58082e-07
chr6.54698461.54699036	121.757	-1.09628	0.182733	-5.99932	1.98142e-09	1.60766e-07
chr3.65644591.65645266	68.1186	-1.58396	0.26406	-5.99848	1.99167e-09	1.61357e-07
chr11.65784276.65784817	122.427	-1.11455	0.185819	-5.99804	1.99712e-09	1.61738e-07
chr11.65386712.65387292	92.8615	-1.28651	0.214491	-5.99796	1.99806e-09	1.61754e-07
chr10.19152689.19153410	131.718	-1.13703	0.189592	-5.99724	2.007e-09	1.62295e-07
chr1.166015578.166016609	86.3038	1.31244	0.218855	5.99683	2.01209e-09	1.62646e-07
chr5.91653382.91653978	72.5908	-1.42464	0.237877	-5.98898	2.11155e-09	1.70306e-07
chr6.100620426.100620954	129.503	1.01593	0.169687	5.98707	2.13661e-09	1.72199e-07
chr3.9398159.9398738	101.715	-1.43884	0.240374	-5.98582	2.15299e-09	1.73455e-07
chr13.23463313.23463933	68.916	-1.46168	0.244195	-5.98569	2.15478e-09	1.73534e-07
chr5.139099618.139100152	179.299	-1.01153	0.169012	-5.98498	2.1641e-09	1.7422e-07
chr16.15252817.15253443	164.895	-1.00804	0.168461	-5.98379	2.17999e-09	1.75369e-07
chr3.133111621.133112179	134.236	1.0613	0.177388	5.98293	2.19163e-09	1.75944e-07
chr2.134799252.134800705	130.51	-1.08619	0.181551	-5.98284	2.19281e-09	1.75944e-07
chr13.29903247.29903847	36.9322	-2.11347	0.353247	-5.98297	2.19102e-09	1.75944e-07
chr1.77279293.77279856	149.847	1.02587	0.171473	5.98268	2.19502e-09	1.75991e-07
chr1.133818385.133819081	56.9459	1.89453	0.316755	5.98104	2.21717e-09	1.7757e-07
chr10.96571139.96571679	163.2	1.01616	0.16991	5.9806	2.22311e-09	1.7798e-07
chr5.38431136.38431677	96.082	-1.4023	0.234622	-5.97683	2.2752e-09	1.81949e-07
chr18.31348708.31349242	64.0289	-1.55798	0.260702	-5.97611	2.28527e-09	1.82687e-07
chr1.156058059.156058679	65.4357	1.56515	0.261963	5.9747	2.30513e-09	1.84071e-07
chr2.50265299.50266284	103.632	-1.21797	0.203884	-5.97384	2.31732e-09	1.84908e-07
chr9.108683798.108684952	78.8438	-1.44587	0.242041	-5.97367	2.31974e-09	1.85034e-07
chr4.53119863.53120833	89.8241	1.32287	0.221593	5.96983	2.37495e-09	1.89228e-07
chr9.116802496.116803046	99.885	1.38013	0.231247	5.96819	2.399e-09	1.90864e-07
chr11.48818164.48818682	151.706	-1.03237	0.172978	-5.96824	2.39821e-09	1.90864e-07
chr7.109522235.109524268	147.416	-1.02503	0.171816	-5.96587	2.43333e-09	1.93383e-07
chrX.9659509.9660102	113.146	-1.11623	0.187176	-5.96352	2.46864e-09	1.96045e-07
chr16.79878951.79879543	140.44	-1.08199	0.181442	-5.96329	2.47205e-09	1.96244e-07
chr11.82019308.82019866	142.437	-1.01283	0.16992	-5.96062	2.51284e-09	1.99191e-07
chr17.49851149.49851716	124.714	-1.05695	0.177326	-5.96052	2.5143e-09	1.99234e-07
chr3.68624296.68624982	31.5056	2.39424	0.401745	5.95959	2.52873e-09	2.00231e-07
chr9.48744841.48745528	22.9479	3.11692	0.523219	5.9572	2.56593e-09	2.03028e-07
chr10.56560470.56561024	99.0201	-1.26172	0.211831	-5.95628	2.58045e-09	2.04103e-07
chr1.182514635.182515644	75.0014	-1.42643	0.239518	-5.95541	2.59426e-09	2.04971e-07
chr19.56373991.56374598	110.239	-1.1274	0.189338	-5.95442	2.60995e-09	2.06136e-07
chr9.25086520.25087066	61.4246	1.50178	0.252309	5.95216	2.64625e-09	2.08926e-07
chr5.5420050.5420604	103.034	-1.14067	0.191661	-5.95147	2.6575e-09	2.09586e-07
chr16.46097252.46097848	86.04	-1.22774	0.20629	-5.9515	2.65691e-09	2.09586e-07
chr7.96181612.96182247	136.236	1.08222	0.181882	5.95015	2.67889e-09	2.1112e-07
chr14.70169067.70169632	115.392	-1.09982	0.184873	-5.94908	2.69659e-09	2.1236e-07
chr3.117842322.117843123	61.4903	-1.63085	0.27415	-5.94873	2.70223e-09	2.1265e-07
chr11.81908654.81909216	110.697	-1.13679	0.191097	-5.94874	2.70211e-09	2.1265e-07
chr8.83350552.83351777	91.2427	1.29	0.216872	5.94822	2.71071e-09	2.1324e-07
chr4.48488831.48489841	76.851	-1.38108	0.232201	-5.94777	2.71814e-09	2.13747e-07
chr7.34967359.34968088	58.4954	-1.57948	0.265581	-5.94724	2.72698e-09	2.14364e-07
chr14.96683968.96684547	171.976	-1.07718	0.181133	-5.94692	2.73234e-09	2.14708e-07
chr8.114153179.114154734	96.0439	1.238	0.208216	5.94576	2.75183e-09	2.16083e-07
chr16.50311501.50312033	94.142	-1.24911	0.210165	-5.94347	2.79046e-09	2.18958e-07
chr5.88976375.88976898	159.106	-1.03401	0.17403	-5.9416	2.82262e-09	2.21241e-07
chr11.103386746.103388319	141.496	-1.05025	0.176805	-5.94015	2.84764e-09	2.23122e-07
chr1.58909535.58910075	99.5319	-1.24271	0.209251	-5.93885	2.87028e-09	2.24653e-07
chr11.21082637.21083170	124.423	-1.08699	0.183104	-5.93645	2.91256e-09	2.27633e-07
chr17.71221250.71221964	58.6776	1.57523	0.265376	5.93587	2.92299e-09	2.28366e-07
chr12.63164468.63165032	85.3944	-1.3643	0.230166	-5.92746	3.07662e-09	2.39592e-07
chr16.4633575.4634135	162.261	-1.08928	0.183783	-5.927	3.08522e-09	2.40175e-07
chr8.111634711.111635550	42.1273	1.80122	0.30397	5.92565	3.11056e-09	2.41888e-07
chr10.99789350.99789971	104.423	1.09958	0.185628	5.92355	3.15073e-09	2.44661e-07
chr16.3728249.3728785	142.53	-1.03895	0.175396	-5.92346	3.15229e-09	2.44695e-07
chr12.25627454.25628641	95.9591	-1.34177	0.226522	-5.92336	3.15429e-09	2.44762e-07
chr1.171469624.171470224	113.687	-1.24477	0.210156	-5.92309	3.15946e-09	2.44988e-07
chr7.65469581.65470130	106.151	-1.16225	0.196221	-5.92314	3.15848e-09	2.44988e-07
chr10.31035588.31036121	36.789	-2.11764	0.357555	-5.92257	3.16947e-09	2.45638e-07
chr4.56374190.56375124	136.367	-1.04699	0.176806	-5.92168	3.18675e-09	2.46838e-07
chrX.106187715.106188241	123.807	-1.07935	0.182274	-5.92162	3.18787e-09	2.46838e-07
chr2.18720809.18721346	108.349	-1.09385	0.184732	-5.92131	3.19389e-09	2.47216e-07
chr2.45593661.45594665	93.1027	-1.22967	0.207764	-5.91858	3.24731e-09	2.50814e-07
chr2.52952127.52952705	88.5837	-1.2391	0.20937	-5.91825	3.2539e-09	2.51055e-07
chr11.29808479.29809048	115.993	1.14474	0.193449	5.91749	3.26883e-09	2.52028e-07
chr12.119497660.119498229	87.8297	1.24994	0.211256	5.91669	3.28485e-09	2.53172e-07
chr6.24513626.24514183	91.5489	-1.36871	0.231365	-5.9158	3.30261e-09	2.54451e-07
chr14.45667056.45667629	49.2456	1.71418	0.289799	5.91508	3.31724e-09	2.55306e-07
chr3.19182295.19182899	58.6417	-1.64106	0.277655	-5.91042	3.41236e-09	2.61977e-07
chr1.119125498.119126013	184.236	-1.00081	0.169343	-5.90995	3.42219e-09	2.62545e-07
chr10.57160442.57160997	82.3938	-1.23471	0.209083	-5.90538	3.51827e-09	2.6925e-07
chr5.76647297.76647989	45.991	-2.03266	0.344251	-5.90459	3.53516e-09	2.70447e-07
chr11.16716593.16717174	54.6551	-1.59546	0.270271	-5.9032	3.5652e-09	2.72457e-07
chr7.64997163.64998171	127.481	-1.02199	0.17314	-5.90269	3.57612e-09	2.73195e-07
chr6.48784974.48785706	40.027	1.84544	0.312675	5.9021	3.58894e-09	2.73885e-07
chr18.53240921.53241458	59.3654	-1.60865	0.272678	-5.89947	3.64681e-09	2.7791e-07
chr19.37057350.37058023	63.3775	-1.57691	0.267315	-5.89907	3.65547e-09	2.78375e-07
chr4.98122435.98123014	100.416	1.21684	0.2063	5.89841	3.67012e-09	2.79392e-07
chr13.51360072.51360848	109.998	-1.07947	0.18303	-5.89778	3.68432e-09	2.80375e-07
chr9.15018624.15019170	124.222	-1.07166	0.181849	-5.89314	3.78921e-09	2.87651e-07
chr2.68091454.68091998	124.228	-1.1475	0.194799	-5.8907	3.84574e-09	2.91455e-07
chr5.64140143.64140695	54.9007	1.63031	0.276767	5.89056	3.84899e-09	2.91577e-07
chr13.93418224.93418766	64.3198	-1.49702	0.254198	-5.88918	3.88116e-09	2.93707e-07
chr3.81164061.81164598	138.862	-1.00334	0.170387	-5.88857	3.89553e-09	2.94691e-07
chr14.105300488.105301060	69.8557	1.62976	0.276789	5.88807	3.90737e-09	2.95484e-07
chr6.120859451.120860566	240.953	-1.01427	0.172262	-5.88792	3.91082e-09	2.95641e-07
chr15.91282635.91283348	65.0208	1.47552	0.250648	5.88683	3.93672e-09	2.97261e-07
chr2.13498765.13499340	74.4479	-1.38597	0.235527	-5.88455	3.9915e-09	3.01111e-07
chr9.86355748.86356303	110.926	1.01409	0.172391	5.8825	4.04106e-09	3.04744e-07
chr12.78249049.78249643	33.4971	2.39472	0.407145	5.88176	4.05935e-09	3.06017e-07
chr9.92437566.92438242	130.583	1.02067	0.173611	5.87908	4.12543e-09	3.10567e-07
chr2.80286036.80286601	44.6496	-1.72555	0.293639	-5.87642	4.19229e-09	3.15272e-07
chr9.121784624.121786314	68.1275	-1.55537	0.264683	-5.87633	4.19472e-09	3.15345e-07
chr13.21847769.21848293	27.3427	-2.31546	0.394303	-5.87228	4.2983e-09	3.22685e-07
chr15.25490761.25491682	53.1169	-1.74977	0.29802	-5.87132	4.32346e-09	3.24349e-07
chr12.44525070.44525665	110.773	-1.19669	0.203898	-5.86905	4.38309e-09	3.28369e-07
chrX.11929386.11929933	131.522	-1.09849	0.187194	-5.86823	4.40471e-09	3.29874e-07
chr8.65645385.65646410	122.931	-1.13542	0.193489	-5.86812	4.40767e-09	3.29982e-07
chr7.82275715.82276284	107.057	-1.13944	0.194176	-5.86806	4.40927e-09	3.29988e-07
chr17.64685054.64686045	93.7737	1.19031	0.202855	5.86776	4.41734e-09	3.30463e-07
chr2.130875465.130876585	94.2673	-1.21485	0.207054	-5.8673	4.42939e-09	3.31151e-07
chr10.13775351.13775878	127.036	-1.05845	0.180406	-5.86706	4.43603e-09	3.31487e-07
chr6.28475225.28475763	85.1905	-1.2679	0.216106	-5.86702	4.43694e-09	3.31487e-07
chr2.12198695.12199376	40.334	1.84618	0.31483	5.86405	4.517e-09	3.37236e-07
chr6.145745247.145745784	123.788	-1.11654	0.190444	-5.86285	4.54984e-09	3.39338e-07
chr4.92490148.92490689	73.0962	-1.48913	0.254136	-5.85956	4.64101e-09	3.45781e-07
chr3.81918126.81918693	122.16	-1.11843	0.190924	-5.85799	4.68491e-09	3.48692e-07
chr2.35563674.35564221	130.808	-1.06659	0.182117	-5.85662	4.7237e-09	3.51311e-07
chr14.120373552.120374123	96.2795	-1.20797	0.206357	-5.85379	4.80487e-09	3.56764e-07
chr4.55407993.55408541	90.1024	-1.28526	0.219592	-5.85294	4.82954e-09	3.58228e-07
chr16.59480150.59480820	44.917	-1.75924	0.300591	-5.8526	4.83957e-09	3.58849e-07
chr16.97060694.97061215	91.4959	-1.31845	0.225304	-5.85188	4.86045e-09	3.60151e-07
chr15.33590052.33590581	125.261	-1.19511	0.204376	-5.84761	4.9869e-09	3.69017e-07
chr1.82259674.82260696	87.9429	1.26011	0.215591	5.84492	5.06826e-09	3.74524e-07
chr14.46984289.46984929	84.4264	-1.25612	0.214909	-5.84486	5.06996e-09	3.74524e-07
chr15.10525887.10526453	73.3396	-1.34502	0.230146	-5.8442	5.0901e-09	3.75756e-07
chr12.54495638.54496182	151.452	-1.00704	0.172374	-5.84216	5.15282e-09	3.80003e-07
chr10.12578006.12578535	146.068	-1.11067	0.190156	-5.84082	5.1944e-09	3.82935e-07
chr19.57046455.57048504	38.5883	2.06284	0.35321	5.84026	5.21179e-09	3.83956e-07
chr10.84389584.84390116	69.8496	-1.34435	0.230198	-5.83997	5.22102e-09	3.84505e-07
chr2.102724997.102725561	120.47	-1.11666	0.191258	-5.83849	5.26758e-09	3.87671e-07
chr2.52057020.52057582	59.5831	-1.52372	0.261021	-5.83752	5.29845e-09	3.89547e-07
chr8.33211588.33212192	114.285	1.06724	0.182853	5.83659	5.32815e-09	3.91598e-07
chr13.73429545.73430365	101.253	-1.20051	0.205695	-5.83636	5.33551e-09	3.92005e-07
chr10.97357986.97358674	41.7025	-2.10079	0.360012	-5.83533	5.36837e-09	3.94286e-07
chr15.26775583.26776156	88.1617	-1.46388	0.251172	-5.8282	5.60273e-09	4.09696e-07
chr7.70025257.70025793	102.706	-1.14289	0.19613	-5.82722	5.6357e-09	4.11968e-07
chr9.94748391.94749873	97.9929	1.20194	0.206291	5.82641	5.66308e-09	4.13412e-07
chr13.52175554.52176141	69.186	-1.53195	0.262941	-5.8262	5.67027e-09	4.13798e-07
chr2.77220894.77221458	124.488	1.02296	0.175599	5.82557	5.69191e-09	4.15098e-07
chr2.46408068.46408727	67.989	-1.59283	0.273501	-5.82386	5.75045e-09	4.18804e-07
chr11.104624508.104625046	98.2199	-1.32217	0.227059	-5.82303	5.77887e-09	4.20733e-07
chr9.88484355.88484888	139.429	-1.06844	0.183515	-5.82205	5.81301e-09	4.23077e-07
chr2.70908482.70909037	62.6234	-1.49212	0.256296	-5.82186	5.81952e-09	4.23266e-07
chr9.15317005.15319016	120.738	-1.14208	0.196194	-5.82118	5.84345e-09	4.24864e-07
chr15.50172161.50172872	79.7616	-1.55321	0.267039	-5.81642	6.01217e-09	4.364e-07
chr8.94571761.94572359	135.765	-1.16532	0.200369	-5.81589	6.03138e-09	4.37649e-07
chr3.108381884.108382449	40.9557	2.06117	0.354481	5.81461	6.0775e-09	4.40675e-07
chr13.49300671.49301239	107.235	-1.19655	0.205857	-5.81256	6.15258e-09	4.45103e-07
chr9.101113217.101113758	80.6643	-1.31623	0.226481	-5.81167	6.18514e-09	4.4731e-07
chr2.129554414.129554973	59.1479	-1.47456	0.253738	-5.81133	6.19772e-09	4.4807e-07
chr2.24467129.24468590	146.359	-1.07134	0.184357	-5.8112	6.20277e-09	4.48231e-07
chr13.42549091.42549651	65.797	-1.49287	0.25701	-5.80861	6.29938e-09	4.54736e-07
chr2.148456077.148456662	62.0557	1.54361	0.265787	5.8077	6.33387e-09	4.56847e-07
chr2.3712132.3712824	89.9628	-1.28707	0.221635	-5.80715	6.35445e-09	4.58027e-07
chr11.83580767.83581364	88.8158	-1.34359	0.231391	-5.80658	6.37631e-09	4.5945e-07
chr12.109764240.109764799	69.713	-1.54268	0.265818	-5.80351	6.49414e-09	4.66787e-07
chr13.108693110.108693644	110.558	-1.19748	0.206362	-5.80282	6.52083e-09	4.68463e-07
chr7.31087392.31088723	88.1912	1.21665	0.209689	5.80218	6.54594e-09	4.69978e-07
chr1.182020944.182022692	124.489	-1.0922	0.188265	-5.80139	6.57681e-09	4.72016e-07
chr16.45848896.45849514	53.6287	-1.70611	0.294241	-5.79835	6.69695e-09	4.80321e-07
chr15.25556303.25557037	53.768	-1.70457	0.293992	-5.798	6.71096e-09	4.81167e-07
chr15.54989989.54990598	46.3093	2.03136	0.350369	5.79778	6.71971e-09	4.81635e-07
chr3.107000422.107001990	156.438	-1.01465	0.175023	-5.79727	6.74049e-09	4.82823e-07
chr6.8472900.8474011	85.0904	1.25999	0.21735	5.79707	6.74834e-09	4.83049e-07
chr9.23202357.23203519	124.98	-1.10932	0.191366	-5.79682	6.75822e-09	4.83596e-07
chr4.100674805.100675384	54.6939	1.58523	0.273472	5.7967	6.76325e-09	4.83796e-07
chr10.27828301.27828834	121.083	-1.05898	0.18273	-5.79533	6.81872e-09	4.87604e-07
chr2.16738155.16738692	141.111	-1.03899	0.17932	-5.79405	6.87108e-09	4.91186e-07
chr7.132437729.132438269	106.894	-1.0837	0.187062	-5.7933	6.90168e-09	4.93048e-07
chr4.105362797.105363409	108.187	-1.18335	0.204264	-5.79324	6.90401e-09	4.93053e-07
chr6.137062916.137063532	74.1279	1.36203	0.235235	5.79008	7.0355e-09	5.01782e-07
chr7.130671276.130672312	119.232	-1.1657	0.201376	-5.78865	7.09562e-09	5.05738e-07
chr3.101108147.101108881	110.74	-1.2041	0.208096	-5.78628	7.19614e-09	5.12229e-07
chr16.63271270.63271833	124.532	-1.16337	0.201098	-5.78511	7.24644e-09	5.15641e-07
chr13.10696038.10696571	87.9329	1.20987	0.209214	5.78294	7.34052e-09	5.21822e-07
chr4.64933834.64934401	61.7952	-1.75146	0.302973	-5.78092	7.42944e-09	5.26934e-07
chr15.27109162.27109727	66.9293	1.42989	0.247496	5.77741	7.586e-09	5.36985e-07
chr16.33593995.33595005	135.277	-1.06082	0.183658	-5.77605	7.64745e-09	5.40982e-07
chr18.51582685.51583287	44.0656	2.02887	0.351303	5.77527	7.68306e-09	5.43324e-07
chr14.36961572.36962228	55.5676	1.49819	0.259523	5.77285	7.7944e-09	5.51018e-07
chr3.129680113.129680678	122.433	1.09513	0.189719	5.77236	7.81688e-09	5.52427e-07
chr6.118999425.119000017	120.168	-1.11374	0.19295	-5.77214	7.82724e-09	5.52979e-07
chr8.6574213.6574738	72.8375	-1.32694	0.229898	-5.77186	7.84003e-09	5.53702e-07
chr3.57092931.57094068	130.537	-1.07259	0.185839	-5.77163	7.8508e-09	5.54282e-07
chr11.8463042.8464254	156.222	-1.05598	0.182973	-5.77123	7.86966e-09	5.55433e-07
chrX.157371424.157373227	83.6388	1.31305	0.227526	5.77098	7.88115e-09	5.56063e-07
chr14.47033087.47034475	116.205	-1.17424	0.203498	-5.77028	7.91403e-09	5.5802e-07
chr1.82798204.82799364	113.479	1.12374	0.194767	5.76968	7.94214e-09	5.59638e-07
chr12.70614558.70615171	98.3462	-1.25044	0.216726	-5.7697	7.94141e-09	5.59638e-07
chr1.45626630.45627169	154.585	-1.01175	0.175473	-5.76586	8.12413e-09	5.71719e-07
chr13.90233774.90234319	141.032	-1.01777	0.176622	-5.76241	8.29226e-09	5.82984e-07
chr12.57509520.57510101	97.3943	1.22644	0.212891	5.76087	8.36834e-09	5.88142e-07
chr12.52338111.52338774	108.748	-1.13881	0.197712	-5.75992	8.41552e-09	5.90884e-07
chr11.48823328.48824167	67.82	-1.4762	0.256298	-5.75969	8.42681e-09	5.91485e-07
chr10.99173071.99173602	86.8492	-1.19691	0.207837	-5.75885	8.46866e-09	5.94038e-07
chr10.23569329.23570211	69.0698	-1.51273	0.262736	-5.75759	8.53247e-09	5.97548e-07
chr19.21376699.21377793	138.566	1.03748	0.180216	5.75691	8.56687e-09	5.99377e-07
chr5.4640984.4641525	56.7765	-1.62289	0.281902	-5.75693	8.56579e-09	5.99377e-07
chr10.110867819.110868477	61.8985	1.38993	0.241479	5.75592	8.61737e-09	6.02521e-07
chr3.104890135.104890723	39.5569	1.96394	0.341344	5.75355	8.73876e-09	6.10629e-07
chr7.82822386.82822916	84.2827	-1.27675	0.221906	-5.75355	8.73895e-09	6.10629e-07
chr2.83743720.83745059	204.521	-1.00413	0.174559	-5.75239	8.7992e-09	6.14443e-07
chrX.68221430.68222317	49.1885	-1.69538	0.294772	-5.7515	8.84555e-09	6.17084e-07
chr4.154515449.154515989	114.947	-1.10728	0.192519	-5.75153	8.84378e-09	6.17084e-07
chr13.103670547.103671104	66.517	-1.44208	0.250784	-5.75028	8.90982e-09	6.20968e-07
chr4.40795590.40796143	45.7351	-1.75227	0.304812	-5.74871	8.99271e-09	6.26142e-07
chr12.73280845.73281808	65.5521	1.40274	0.244113	5.74626	9.12408e-09	6.34475e-07
chr15.61531991.61532513	151.498	-1.05207	0.183087	-5.74628	9.12278e-09	6.34475e-07
chr2.45557974.45558587	61.5817	-1.44569	0.251632	-5.74524	9.17886e-09	6.37875e-07
chr11.8821307.8821867	120.753	-1.05675	0.183978	-5.74391	9.25159e-09	6.42723e-07
chr9.116311285.116311806	109.992	-1.06695	0.185771	-5.74337	9.28097e-09	6.44558e-07
chr1.160059882.160061086	132.051	-1.17706	0.204959	-5.74289	9.30762e-09	6.45995e-07
chr3.99096765.99097307	140.772	-1.0259	0.178658	-5.74225	9.34283e-09	6.48025e-07
chr12.65238071.65238608	117.748	-1.13459	0.197629	-5.74101	9.41109e-09	6.52342e-07
chr6.71242751.71243299	120.821	1.03132	0.179661	5.74037	9.44695e-09	6.54494e-07
chr17.78387605.78388544	110.176	-1.05324	0.183567	-5.73763	9.60123e-09	6.64249e-07
chr3.105106553.105107180	73.6116	1.55607	0.271321	5.73515	9.74242e-09	6.73372e-07
chr8.11691202.11691733	104.875	-1.26969	0.221438	-5.73384	9.8183e-09	6.78401e-07
chr8.68218969.68219527	108.606	-1.15489	0.201442	-5.73312	9.86024e-09	6.81082e-07
chr8.87821497.87822141	63.6986	1.50328	0.262263	5.73197	9.92688e-09	6.85267e-07
chrX.139823585.139824143	54.3353	1.68054	0.293187	5.73197	9.92715e-09	6.85267e-07
chrX.166246471.166247015	81.7952	-1.29587	0.226158	-5.72994	1.00468e-08	6.92862e-07
chr9.95546618.95547131	83.9652	-1.36923	0.238977	-5.72954	1.00703e-08	6.94265e-07
chr2.107713665.107714195	68.3173	-1.43574	0.250605	-5.7291	1.00963e-08	6.95722e-07
chr8.46426210.46426780	79.1206	1.28575	0.224439	5.72873	1.01184e-08	6.9692e-07
chr13.29502681.29503304	50.6981	-1.65088	0.288196	-5.72831	1.01438e-08	6.98221e-07
chr11.49532685.49533195	86.6548	-1.32894	0.232005	-5.72805	1.01592e-08	6.99059e-07
chr2.48868693.48869301	115.28	-1.08607	0.189726	-5.7244	1.03798e-08	7.12205e-07
chr10.100152777.100153806	137.824	-1.02308	0.178793	-5.72216	1.05181e-08	7.20786e-07
chr3.136577910.136578490	67.1659	-1.37354	0.240046	-5.72199	1.05282e-08	7.21021e-07
chr2.129346509.129347033	46.3556	-1.66966	0.291818	-5.7216	1.05523e-08	7.22446e-07
chr2.49204012.49204540	123.699	-1.1277	0.197115	-5.72101	1.05893e-08	7.24521e-07
chr1.152820778.152821317	53.9187	-1.56859	0.274274	-5.71905	1.07119e-08	7.32446e-07
chr10.13683722.13684944	114.004	-1.07674	0.188329	-5.71734	1.08206e-08	7.39416e-07
chr15.64040675.64041212	128.683	1.06055	0.185545	5.71583	1.09168e-08	7.45481e-07
chr1.124488460.124489021	101.838	-1.08899	0.190524	-5.71579	1.09197e-08	7.45481e-07
chr10.66234200.66234794	95.632	-1.35926	0.237816	-5.71561	1.0931e-08	7.46018e-07
chr13.34726060.34726604	148.462	-1.02801	0.179862	-5.71552	1.0937e-08	7.46149e-07
chr6.86318825.86319387	75.9202	-1.40527	0.245872	-5.71547	1.09398e-08	7.46149e-07
chr15.33590635.33591178	93.495	-1.17838	0.206208	-5.71451	1.1002e-08	7.49683e-07
chr5.20925364.20925917	66.8935	-1.45112	0.254025	-5.7125	1.11328e-08	7.5812e-07
chr5.64666885.64667440	82.231	-1.2543	0.219643	-5.71063	1.12557e-08	7.65772e-07
chr2.109884027.109884598	55.4121	-1.56282	0.273814	-5.7076	1.14583e-08	7.78089e-07
chr9.43014799.43015867	150.568	-1.0183	0.178444	-5.70659	1.15259e-08	7.82435e-07
chr3.121617313.121617860	113.5	-1.06973	0.187515	-5.70474	1.16518e-08	7.90236e-07
chr1.71923636.71924174	143.783	-1.00536	0.176235	-5.70464	1.16587e-08	7.90461e-07
chr3.126104843.126105581	93.3498	1.3257	0.232411	5.70414	1.1693e-08	7.92368e-07
chr8.35777249.35778180	162.164	-1.08488	0.190267	-5.70189	1.18486e-08	8.0258e-07
chr3.121343950.121344768	77.097	1.30624	0.229116	5.70121	1.18963e-08	8.05311e-07
chr15.61609628.61610181	96.7195	-1.20446	0.21129	-5.7005	1.19458e-08	8.07909e-07
chr5.138724330.138724931	63.8527	-1.54747	0.271533	-5.69901	1.20504e-08	8.14725e-07
chr10.105170759.105172359	93.4414	1.24509	0.218505	5.69822	1.21067e-08	8.18279e-07
chr19.11928012.11928549	63.7245	-1.45519	0.255386	-5.69802	1.21209e-08	8.18845e-07
chr12.104951299.104951837	91.5183	-1.23403	0.2166	-5.69729	1.21729e-08	8.21469e-07
chr19.38607126.38607705	34.3254	-2.17543	0.381996	-5.69489	1.23448e-08	8.32556e-07
chr16.19979090.19980320	99.5321	-1.23616	0.217082	-5.69446	1.23762e-08	8.34152e-07
chr7.83392550.83393102	38.3222	2.0798	0.365254	5.69413	1.24e-08	8.35237e-07
chr6.55482319.55483014	27.3943	2.54683	0.447305	5.69372	1.243e-08	8.37e-07
chr2.117819672.117820445	117.059	1.01709	0.178658	5.69297	1.24848e-08	8.4043e-07
chr1.10570876.10571412	92.2743	-1.2059	0.211874	-5.69157	1.25875e-08	8.47081e-07
chr12.101268036.101268625	92.9426	-1.21302	0.213218	-5.68911	1.27706e-08	8.58195e-07
chr8.23682498.23683210	51.546	-1.57349	0.276643	-5.68782	1.28672e-08	8.63222e-07
chr6.17347954.17348489	129.492	-1.03977	0.182871	-5.68584	1.30172e-08	8.7221e-07
chr4.40914556.40915105	71.5085	1.45292	0.2556	5.68436	1.31306e-08	8.78994e-07
chr5.91617235.91617794	101.471	-1.1113	0.19553	-5.68356	1.31923e-08	8.82032e-07
chr13.85629413.85630303	53.591	1.68507	0.296528	5.68268	1.32603e-08	8.86038e-07
chr3.68957349.68957926	33.133	2.32255	0.408736	5.68228	1.32914e-08	8.87569e-07
chr10.25072564.25073113	69.568	-1.41579	0.249157	-5.6823	1.32894e-08	8.87569e-07
chr7.142083770.142084697	89.0363	-1.26963	0.223498	-5.68072	1.34126e-08	8.95382e-07
chr7.111725047.111726114	118.241	-1.0282	0.181026	-5.67987	1.34794e-08	8.99568e-07
chr3.144138551.144139135	114.331	1.1435	0.201337	5.67954	1.35059e-08	9.01058e-07
chr17.50091836.50092613	125.6	1.00099	0.176265	5.67889	1.35572e-08	9.04201e-07
chr7.141541581.141542161	46.6296	-1.68945	0.297529	-5.67827	1.36066e-08	9.07217e-07
chr6.126569778.126570793	125.001	-1.03836	0.182929	-5.67631	1.3763e-08	9.16798e-07
chr9.36876260.36876804	126.841	1.17518	0.20719	5.67198	1.41152e-08	9.37961e-07
chr2.16217813.16218893	74.1504	1.39762	0.246412	5.67188	1.41238e-08	9.3824e-07
chr6.51156032.51156636	48.5965	-1.63146	0.287792	-5.6689	1.43718e-08	9.5355e-07
chr2.19685361.19685909	98.097	-1.18136	0.208401	-5.66869	1.4389e-08	9.54108e-07
chr14.23051367.23052370	96.9954	-1.19771	0.211341	-5.66716	1.4518e-08	9.6178e-07
chr9.94545298.94545850	126.115	-1.05192	0.185681	-5.66521	1.46847e-08	9.72228e-07
chr13.60863914.60865458	73.7201	-1.27411	0.224922	-5.66465	1.47324e-08	9.74793e-07
chr8.110788772.110790716	133.849	-1.03951	0.18353	-5.664	1.47886e-08	9.78209e-07
chr14.25532958.25533497	117.003	-1.14213	0.201664	-5.66354	1.48279e-08	9.80512e-07
chr16.48738391.48738947	148.89	-1.28143	0.226337	-5.6616	1.49966e-08	9.90157e-07
chr3.132787618.132788225	111.923	-1.03696	0.18319	-5.66055	1.50893e-08	9.95673e-07
chr5.51275318.51275911	51.9702	1.61103	0.284637	5.65994	1.51425e-08	9.98577e-07
chr5.139921581.139922107	94.8905	-1.28398	0.226859	-5.65984	1.51511e-08	9.9884e-07
chr8.65047168.65047767	47.5358	1.6508	0.291681	5.65961	1.51717e-08	9.99896e-07
chr7.16155062.16155788	44.2074	1.68742	0.298192	5.65884	1.52402e-08	1.0038e-06
chr15.53171086.53171842	81.855	-1.36758	0.241694	-5.65831	1.5287e-08	1.00658e-06
chrX.68577281.68577903	118.256	1.11951	0.197926	5.65622	1.54743e-08	1.01798e-06
chr8.128129827.128130736	33.6569	2.15753	0.381451	5.65609	1.54856e-08	1.01842e-06
chr17.42556637.42557228	101.53	-1.10457	0.195298	-5.65581	1.5511e-08	1.01978e-06
chr10.12698292.12698817	85.9882	-1.19081	0.210575	-5.65505	1.55801e-08	1.02401e-06
chr4.119916940.119917534	61.7605	-1.45219	0.256912	-5.65248	1.58148e-08	1.03787e-06
chr8.25521317.25522095	117.831	-1.01971	0.180406	-5.65231	1.58305e-08	1.03858e-06
chr15.83403930.83404476	56.6252	-1.67055	0.29561	-5.65121	1.59326e-08	1.04401e-06
chr12.8095786.8096326	122.602	-1.11757	0.197763	-5.65105	1.59473e-08	1.04466e-06
chr12.40023197.40023768	67.9237	1.30899	0.23168	5.64999	1.60462e-08	1.04948e-06
chr16.14438616.14439165	136.827	-1.0068	0.178194	-5.65004	1.60408e-08	1.04948e-06
chr1.20449462.20449984	148.182	-1.02523	0.181481	-5.64922	1.61175e-08	1.05359e-06
chr8.13594833.13595380	106.984	-1.09393	0.193655	-5.64886	1.61518e-08	1.05551e-06
chr5.47638169.47638749	85.3567	-1.1816	0.209307	-5.6453	1.64896e-08	1.07726e-06
chr18.79622032.79622611	112.457	-1.13552	0.201158	-5.64492	1.65259e-08	1.07898e-06
chr6.135253691.135255092	84.8051	1.25425	0.222216	5.64428	1.65872e-08	1.08201e-06
chr16.38110531.38111062	117.635	-1.03493	0.183358	-5.64428	1.65873e-08	1.08201e-06
chr19.20496443.20496978	73.9392	-1.36998	0.242748	-5.64364	1.66496e-08	1.0851e-06
chr2.150847602.150848454	94.4464	1.22078	0.216339	5.64289	1.67217e-08	1.08947e-06
chr2.130964976.130965531	29.9987	2.16015	0.382825	5.64267	1.67432e-08	1.09054e-06
chr8.126872470.126873004	130.658	-1.02592	0.181847	-5.64164	1.68442e-08	1.09646e-06
chr1.168237105.168238718	99.5117	-1.11571	0.197771	-5.64142	1.68654e-08	1.09751e-06
chr4.62346565.62347164	56.2903	1.44341	0.255907	5.64038	1.69673e-08	1.10249e-06
chr9.108798377.108799198	111.419	-1.05169	0.186462	-5.64026	1.69797e-08	1.10297e-06
chr10.16578558.16579144	66.1918	-1.3689	0.242751	-5.63912	1.70923e-08	1.10962e-06
chr4.59181159.59182069	58.2111	1.59143	0.282242	5.63853	1.71508e-08	1.11275e-06
chr2.61686445.61687013	63.1406	1.46122	0.259187	5.63772	1.72319e-08	1.11768e-06
chr8.94311374.94311996	58.1626	-1.52277	0.270231	-5.63505	1.75003e-08	1.13272e-06
chr16.24494442.24494985	76.8429	-1.36599	0.242428	-5.63463	1.75437e-08	1.13519e-06
chr15.54787108.54787665	98.4567	-1.22034	0.216622	-5.63352	1.76567e-08	1.14181e-06
chr10.43971919.43973692	118.922	-1.08798	0.193136	-5.63326	1.76836e-08	1.14322e-06
chr6.137705759.137706326	100.211	1.20266	0.213499	5.63309	1.77012e-08	1.14401e-06
chr4.32011158.32012001	36.9709	2.02853	0.36026	5.63075	1.79433e-08	1.15824e-06
chr18.68119185.68120350	136.407	-1.01544	0.180351	-5.63033	1.79867e-08	1.16004e-06
chr12.82154547.82155442	66.1655	-1.53568	0.272798	-5.62936	1.80878e-08	1.16518e-06
chr12.28344598.28345140	135.612	-1.04109	0.184936	-5.62944	1.80792e-08	1.16518e-06
chr14.72755768.72756316	72.6511	1.38407	0.245884	5.62898	1.81282e-08	1.16744e-06
chr8.124845061.124845640	44.6796	1.77856	0.315998	5.62838	1.81909e-08	1.17078e-06
chr8.77476669.77477273	80.848	-1.21649	0.216175	-5.62733	1.83022e-08	1.17759e-06
chr12.31261782.31262363	111.586	-1.05961	0.188303	-5.62717	1.83195e-08	1.17836e-06
chr11.74183547.74184118	84.8781	-1.21212	0.215413	-5.62696	1.83418e-08	1.17944e-06
chr1.58382752.58383300	120.53	1.2079	0.214679	5.62653	1.83871e-08	1.18166e-06
chrX.56231443.56231978	108.989	-1.02088	0.181472	-5.62553	1.8494e-08	1.18747e-06
chr7.84293453.84294140	55.2137	1.46098	0.259742	5.62475	1.85775e-08	1.19247e-06
chr19.38023442.38024101	79.7957	-1.38311	0.245901	-5.62466	1.85873e-08	1.19276e-06
chr3.115694931.115695675	114.423	1.14906	0.204319	5.62384	1.86763e-08	1.19746e-06
chr6.41694291.41694839	112.599	-1.19189	0.211936	-5.62383	1.86772e-08	1.19746e-06
chr2.29716032.29717236	69.9073	-1.59572	0.283791	-5.62286	1.87818e-08	1.20381e-06
chr18.55055500.55056106	101.217	-1.23595	0.220001	-5.61794	1.93246e-08	1.23459e-06
chr3.121646622.121647176	84.5073	-1.23693	0.220328	-5.61405	1.97646e-08	1.26084e-06
chr13.43042696.43043215	81.9162	-1.29611	0.230892	-5.6135	1.98273e-08	1.26447e-06
chr14.65611614.65612151	112.254	-1.05264	0.187604	-5.61094	2.01235e-08	1.28186e-06
chr4.114564169.114564773	57.6934	1.51291	0.269658	5.6105	2.01746e-08	1.28473e-06
chr2.149863626.149864169	94.5507	-1.16133	0.206998	-5.61037	2.01899e-08	1.28504e-06
chr2.102934730.102935316	90.3591	-1.31195	0.233844	-5.61035	2.01913e-08	1.28504e-06
chr7.92704506.92705516	51.8491	1.69724	0.302569	5.60942	2.03002e-08	1.29084e-06
chr1.193243459.193243992	107.45	-1.03571	0.184642	-5.60928	2.03176e-08	1.29156e-06
chr4.14187275.14188376	78.8326	-1.32984	0.237091	-5.609	2.03505e-08	1.29327e-06
chr9.114354702.114355248	46.0496	1.83626	0.327466	5.60747	2.05301e-08	1.30316e-06
chr3.36095333.36095856	83.1001	-1.36543	0.243515	-5.60718	2.0565e-08	1.305e-06
chr2.164431612.164432155	135.101	-1.05203	0.187627	-5.60706	2.05797e-08	1.30555e-06
chr9.75873338.75874004	77.6109	-1.26094	0.224895	-5.60678	2.06125e-08	1.30724e-06
chr7.34321887.34322454	71.9287	-1.48235	0.26452	-5.60394	2.09527e-08	1.32606e-06
chr9.123840126.123840683	101.625	-1.15128	0.205457	-5.60349	2.10079e-08	1.32883e-06
chr15.27899003.27899520	102.45	-1.05634	0.188517	-5.60342	2.10168e-08	1.329e-06
chr1.79902900.79903452	75.9249	-1.27336	0.227303	-5.60204	2.11845e-08	1.33844e-06
chr11.118517852.118518431	83.9223	-1.36823	0.244367	-5.59908	2.1549e-08	1.35988e-06
chr17.44767313.44767887	76.7194	-1.38424	0.247273	-5.59805	2.16782e-08	1.36684e-06
chr14.46635291.46635833	149.373	-1.01865	0.181969	-5.59793	2.16922e-08	1.36733e-06
chrX.162824496.162825366	84.9073	1.30395	0.23296	5.59733	2.17673e-08	1.37127e-06
chr11.87449535.87450639	41.5876	-1.7915	0.32025	-5.59407	2.21813e-08	1.39572e-06
chr13.23270210.23270832	38.2765	-1.93667	0.346222	-5.59372	2.22249e-08	1.39806e-06
chr16.17733512.17734233	42.5721	-1.8218	0.325704	-5.59342	2.22644e-08	1.39974e-06
chr9.70080254.70080833	90.4174	-1.21675	0.217634	-5.59079	2.26038e-08	1.42025e-06
chr15.43440231.43440757	115.55	-1.10577	0.19779	-5.59066	2.26207e-08	1.42049e-06
chr2.33220554.33222109	112.991	-1.06753	0.191021	-5.58857	2.28953e-08	1.43565e-06
chr15.60708598.60709124	59.4807	-1.47911	0.264714	-5.58759	2.30245e-08	1.44334e-06
chr15.72892746.72893284	54.5564	-1.52359	0.272756	-5.58593	2.32455e-08	1.45551e-06
chr1.164780190.164781556	125.352	-1.14049	0.20424	-5.58406	2.34972e-08	1.47085e-06
chr13.27032971.27033495	78.2851	-1.32836	0.237959	-5.58229	2.37368e-08	1.4845e-06
chr6.114805807.114806393	77.8833	-1.26177	0.226032	-5.58225	2.37427e-08	1.4845e-06
chr1.193893004.193893528	70.4758	-1.29623	0.232296	-5.58009	2.40388e-08	1.50171e-06
chr19.60794679.60795749	116.635	1.13304	0.203062	5.57976	2.40853e-08	1.50376e-06
chr12.55393048.55393777	76.5981	-1.24535	0.223226	-5.57887	2.42087e-08	1.51102e-06
chrX.151764235.151764809	106.283	-1.05323	0.188893	-5.57581	2.46375e-08	1.53558e-06
chr11.22383499.22384027	72.7153	-1.28444	0.230446	-5.5737	2.49387e-08	1.55346e-06
chr5.151247453.151249162	107.93	1.08753	0.195137	5.57317	2.50147e-08	1.55775e-06
chr8.61317391.61317932	95.6167	1.20983	0.21709	5.57295	2.50456e-08	1.55922e-06
chr3.82970883.82971549	31.8527	2.11981	0.380542	5.57051	2.54e-08	1.57812e-06
chr10.17602424.17602983	66.0344	-1.59888	0.287025	-5.57052	2.53975e-08	1.57812e-06
chr6.98845896.98846444	104.321	-1.12474	0.201907	-5.5706	2.53871e-08	1.57812e-06
chr17.21670556.21671214	34.1989	2.00092	0.359277	5.56932	2.5574e-08	1.58802e-06
chr13.109342440.109343015	115.144	1.07281	0.19265	5.56869	2.56658e-08	1.59327e-06
chr19.16013957.16016114	105.235	-1.12419	0.201886	-5.56844	2.57036e-08	1.59515e-06
chr11.94141532.94142063	111.037	-1.04769	0.188208	-5.56668	2.59643e-08	1.61041e-06
chr12.3854309.3854897	58.0622	-1.43986	0.258737	-5.56497	2.62199e-08	1.62533e-06
chr8.24395448.24395985	62.1396	-1.51056	0.271534	-5.56306	2.65088e-08	1.63996e-06
chr10.40292587.40293124	61.7598	-1.49669	0.269066	-5.56254	2.65876e-08	1.6439e-06
chr2.136666451.136667565	70.6422	1.352	0.243197	5.55927	2.70902e-08	1.67307e-06
chr7.25783688.25784215	94.6127	-1.28633	0.231407	-5.55874	2.71732e-08	1.67772e-06
chr1.169768413.169769086	62.0394	1.43685	0.258513	5.55813	2.72683e-08	1.68263e-06
chr1.87797926.87798780	47.7908	1.92467	0.346327	5.55736	2.73884e-08	1.68812e-06
chr3.97827687.97828753	88.7898	-1.21965	0.219569	-5.55475	2.78014e-08	1.71066e-06
chr15.90512738.90513318	134.558	-1.02581	0.184681	-5.5545	2.78413e-08	1.71263e-06
chr9.9241902.9242445	115.81	-1.22139	0.219914	-5.55394	2.793e-08	1.7176e-06
chr15.52922234.52922761	145.464	-1.04855	0.18883	-5.55287	2.81021e-08	1.72721e-06
chr10.40871989.40872565	54.5513	-1.71388	0.308663	-5.55259	2.81471e-08	1.7284e-06
chr9.123464944.123466059	121.761	-1.02675	0.184912	-5.55264	2.81386e-08	1.7284e-06
chr16.8666393.8666919	135.96	-1.02205	0.18408	-5.55221	2.82075e-08	1.73123e-06
chr8.70811786.70812592	94.5851	-1.08004	0.194551	-5.55144	2.83319e-08	1.73788e-06
chr18.75909067.75909599	120.346	-1.07143	0.193015	-5.55102	2.84002e-08	1.74109e-06
chr9.6072436.6073051	37.2601	-1.90403	0.343131	-5.54898	2.87345e-08	1.76009e-06
chr4.41534795.41535357	99.1889	-1.12189	0.202185	-5.54886	2.87532e-08	1.76074e-06
chr15.55140895.55142101	73.0752	-1.36287	0.24564	-5.54824	2.88555e-08	1.76601e-06
chr19.10137339.10137920	111.565	-1.03455	0.186509	-5.54693	2.90729e-08	1.77781e-06
chr18.88849958.88850486	95.8767	-1.11832	0.201613	-5.54688	2.90814e-08	1.77783e-06
chr5.149473601.149474255	42.8839	1.77261	0.319705	5.54454	2.94732e-08	1.79975e-06
chr9.15541236.15542330	103.897	1.11648	0.201412	5.54328	2.96863e-08	1.81123e-06
chr7.66580635.66581258	111.884	-1.10515	0.199452	-5.54094	3.00851e-08	1.83402e-06
chr16.71963528.71964098	46.6581	1.64579	0.29703	5.54084	3.01029e-08	1.83459e-06
chr1.97961409.97961945	116.513	1.02997	0.185891	5.54074	3.01201e-08	1.8346e-06
chr10.17175314.17175894	80.1575	-1.2428	0.224302	-5.54076	3.01167e-08	1.8346e-06
chr2.60700755.60701463	101.328	-1.07204	0.193511	-5.53994	3.02584e-08	1.84152e-06
chr8.86685196.86685750	84.0858	-1.22802	0.221668	-5.53993	3.02592e-08	1.84152e-06
chr11.57635185.57635751	75.1354	-1.2915	0.233208	-5.53798	3.05977e-08	1.86004e-06
chr17.43130756.43131305	105.693	-1.03408	0.186757	-5.53705	3.07615e-08	1.86843e-06
chr1.104824562.104825309	48.2051	1.65774	0.299411	5.53667	3.08285e-08	1.87145e-06
chr6.145723349.145723978	54.0953	-1.53367	0.277018	-5.53634	3.08862e-08	1.87443e-06
chr8.128238909.128239449	83.9859	-1.27315	0.230049	-5.53424	3.12576e-08	1.89484e-06
chr10.34491754.34492385	41.6155	1.63714	0.295838	5.53391	3.13169e-08	1.89738e-06
chr17.16622093.16622911	80.8351	1.27533	0.230466	5.53371	3.13521e-08	1.89898e-06
chr10.118771925.118772519	56.2392	1.6522	0.298588	5.53337	3.14144e-08	1.90116e-06
chr13.90397597.90398278	65.0554	-1.31827	0.238285	-5.53234	3.1598e-08	1.91174e-06
chr2.62423300.62423866	84.8274	-1.34399	0.242968	-5.53155	3.17417e-08	1.91937e-06
chr17.83901857.83903018	109.13	-1.01078	0.182737	-5.53134	3.17797e-08	1.92059e-06
chr1.6457759.6458332	119.53	-1.03789	0.187665	-5.53056	3.19202e-08	1.92801e-06
chr1.151243240.151243878	43.1491	1.83996	0.332769	5.52922	3.21649e-08	1.94135e-06
chr1.45541048.45541599	108.413	-1.12687	0.203803	-5.52921	3.21678e-08	1.94135e-06
chr1.64088157.64088751	56.4268	-1.44409	0.261173	-5.52927	3.21566e-08	1.94135e-06
chr5.150706550.150707088	121.749	-1.0127	0.183219	-5.52724	3.25305e-08	1.96105e-06
chr2.138247948.138248482	116.017	-1.00074	0.181088	-5.52629	3.27065e-08	1.96843e-06
chr11.89023343.89023915	49.4264	-1.60766	0.291035	-5.52395	3.31458e-08	1.99316e-06
chr19.11389986.11390540	72.0023	1.27017	0.229957	5.5235	3.32316e-08	1.99721e-06
chr13.23499518.23501245	64.0228	-1.39376	0.25248	-5.52027	3.38482e-08	2.03146e-06
chr14.27636453.27637086	62.8487	-1.36813	0.247856	-5.51987	3.39251e-08	2.03494e-06
chr11.44049177.44050074	56.0531	-1.48399	0.268994	-5.51682	3.45197e-08	2.06889e-06
chr1.164114126.164114818	47.6525	-1.67882	0.304324	-5.51655	3.45711e-08	2.0714e-06
chr6.5553582.5554461	150.629	-1.03186	0.18707	-5.5159	3.47003e-08	2.078e-06
chr10.91183189.91183772	85.6802	-1.32261	0.23982	-5.51499	3.48797e-08	2.08643e-06
chr11.104560920.104561461	106.505	-1.12408	0.203887	-5.51326	3.52256e-08	2.10365e-06
chr15.101368404.101369492	123.252	-1.03458	0.187702	-5.51178	3.55221e-08	2.1196e-06
chr2.145761322.145761964	64.1893	-1.3933	0.25281	-5.51126	3.56274e-08	2.12472e-06
chr6.87005469.87006035	82.384	-1.3151	0.238728	-5.50878	3.6133e-08	2.15073e-06
chr5.5342201.5342802	49.1328	-1.55973	0.283159	-5.50831	3.6229e-08	2.15585e-06
chr9.92611894.92613655	126.157	1.01475	0.184242	5.50772	3.63505e-08	2.1619e-06
chr13.45402241.45402780	94.958	-1.10691	0.200973	-5.50774	3.63464e-08	2.1619e-06
chr4.49506618.49507648	112.789	1.0233	0.185937	5.50348	3.72356e-08	2.21151e-06
chr18.23631891.23632968	91.498	1.18444	0.215254	5.50252	3.74405e-08	2.22246e-06
chr15.53193062.53193609	73.6319	-1.33192	0.242069	-5.50225	3.74978e-08	2.22465e-06
chr8.86786415.86786980	90.2545	-1.21706	0.221218	-5.50164	3.76278e-08	2.23053e-06
chr15.6539939.6540466	80.5455	-1.28186	0.233015	-5.50118	3.77268e-08	2.23579e-06
chr13.5566612.5567338	38.8316	1.7942	0.32638	5.49727	3.85711e-08	2.28208e-06
[truncated: 4,115 more rows]

## Sheet: ST3. RNA_DESeq_CK666_vs_ctrl
Supplementary Data 3: Differentially expressed genes between MSC cells with CK666 added vs control cells (DESeq2 using Wald Test; adjusted p-values calculated using the Benjamini-Hochberg correction).
EnsEMBL ID	Base Mean	Log2FoldChange	LFC SE	Stat	P-value	Adjusted P-value	Gene Symbol	Entrez ID
ENSMUSG00000019997.11	12473.9	-3.81112	0.0968528	-39.3496	0	0	Ccn2	14219
ENSMUSG00000038393.14	2519.14	-4.26172	0.113064	-37.6928	0	0	Txnip	56338
ENSMUSG00000051920.7	3283.01	-3.34352	0.0836253	-39.9821	0	0	Rspo2	239405
ENSMUSG00000072235.6	12228.2	-3.34404	0.100585	-33.2459	2.33707e-242	9.5586e-239	Tuba1a	22142
ENSMUSG00000000901.17	5146.99	3.44382	0.113885	30.2393	7.21059e-201	2.35931e-197	Mmp11	17385
ENSMUSG00000032715.9	2600.09	4.65674	0.166202	28.0185	9.66063e-173	2.63413e-169	Trib3	228775
ENSMUSG00000030208.15	33740.2	-1.92535	0.0695048	-27.7009	6.8047e-169	1.59035e-165	Emp1	13730
ENSMUSG00000028967.10	1871.15	-2.65942	0.0993284	-26.774	6.49129e-158	1.32747e-154	Errfi1	74155
ENSMUSG00000022673.5	2887.69	-1.8753	0.0720145	-26.0405	1.7225e-149	3.13113e-146	Mcm4	17217
ENSMUSG00000021226.7	1729.22	2.6843	0.103754	25.8718	1.38511e-147	2.26604e-144	Acot2	171210
ENSMUSG00000054364.5	4276.09	-2.34297	0.0911	-25.7186	7.23365e-146	1.07584e-142	Rhob	11852
ENSMUSG00000025921.7	1292.37	-2.32825	0.0915545	-25.4302	1.16798e-142	1.59235e-139	Rdh10	98711
ENSMUSG00000001525.10	24124.4	-1.93805	0.0781695	-24.7929	1.06874e-135	1.34497e-132	Tubb5	22154
ENSMUSG00000032802.8	8175.43	1.80304	0.0730939	24.6675	2.38952e-134	2.79233e-131	Srxn1	76650
ENSMUSG00000022206.7	1082.9	-2.74551	0.114999	-23.8743	5.66299e-126	6.17644e-123	Npr3	18162
ENSMUSG00000031700.11	1001.3	2.44308	0.104761	23.3206	2.7422e-120	2.8039e-117	Gpt2	108682
ENSMUSG00000024691.13	809.417	-2.37321	0.10339	-22.9539	1.34677e-116	1.29607e-113	Fam111a	107373
ENSMUSG00000028124.15	6272.3	2.24041	0.0990475	22.6196	2.78143e-113	2.52801e-110	Gclm	14630
ENSMUSG00000025408.15	4287.96	4.32171	0.195808	22.0712	5.98356e-108	5.15216e-105	Ddit3	13198
ENSMUSG00000022309.9	3500.62	-3.40817	0.155413	-21.9298	1.35002e-106	1.10432e-103	Angpt1	11600
ENSMUSG00000024590.8	2059.93	-1.7725	0.080898	-21.9104	2.0695e-106	1.61224e-103	Lmnb1	16906
ENSMUSG00000021831.9	5039.27	2.35624	0.107608	21.8966	2.80021e-106	2.08234e-103	Ero1a	50527
ENSMUSG00000023832.14	1609.08	-1.9022	0.086901	-21.8893	3.2882e-106	2.33891e-103	Acat2	110460
ENSMUSG00000001473.7	5220.33	-2.42937	0.111138	-21.8591	6.36823e-106	4.34101e-103	Tubb6	67951
ENSMUSG00000027800.14	3908.82	-2.94531	0.135576	-21.7244	1.20756e-104	7.90225e-102	Tm4sf1	17112
ENSMUSG00000024378.9	1638.99	-2.56782	0.118477	-21.6736	3.64374e-104	2.29275e-101	Stard4	170459
ENSMUSG00000040152.8	64783.4	-3.38997	0.156467	-21.6658	4.31395e-104	2.61393e-101	Thbs1	21825
ENSMUSG00000036390.8	1909.97	4.00943	0.185193	21.65	6.07603e-104	3.55014e-101	Gadd45a	13197
ENSMUSG00000022351.14	3886.71	-1.79714	0.0843572	-21.304	1.04339e-100	5.88615e-98	Sqle	20775
ENSMUSG00000043587.15	1852.32	-2.56441	0.122278	-20.9719	1.18453e-97	6.45962e-95	Pxylp1	235534
ENSMUSG00000058672.7	2308.95	-1.74331	0.0835917	-20.8551	1.37012e-96	7.23071e-94	Tubb2a	22151
ENSMUSG00000016382.15	6744.37	-1.40387	0.0673217	-20.8532	1.42556e-96	7.28819e-94	Pls3	102866
ENSMUSG00000026456.18	3662.43	3.15867	0.151948	20.7878	5.57654e-96	2.76461e-93	Cyb5r1	72017
ENSMUSG00000058258.14	2275.61	-2.79292	0.13635	-20.4835	3.02176e-93	1.454e-90	Idi1	319554
ENSMUSG00000091243.2	1475.34	-1.84676	0.091018	-20.29	1.57491e-91	7.36157e-89	Vgll3	73569
ENSMUSG00000001467.5	3605.37	-1.70212	0.0856935	-19.8629	8.52787e-88	3.87544e-85	Cyp51	13121
ENSMUSG00000031762.7	3039.9	3.6652	0.186001	19.7053	1.94267e-86	8.58976e-84	Mt2	17750
ENSMUSG00000022324.15	1987.81	1.86771	0.0948563	19.6899	2.63465e-86	1.13428e-83	Matn2	17181
ENSMUSG00000031337.16	919.093	2.21996	0.113208	19.6097	1.27844e-85	5.36289e-83	Mtm1	17772
ENSMUSG00000093930.2	2965.72	-1.62325	0.0828046	-19.6034	1.44554e-85	5.91227e-83	Hmgcs1	208715
ENSMUSG00000039518.7	262.644	5.09146	0.261723	19.4536	2.71449e-84	1.08315e-81	Cdsn	386463
ENSMUSG00000028557.10	3608.6	1.60395	0.0831702	19.2851	7.16615e-83	2.79139e-80	Rnf11	29864
ENSMUSG00000040204.6	1600.43	-2.34571	0.121724	-19.2707	9.45604e-83	3.59769e-80	Pclaf	68026
ENSMUSG00000028212.16	416.375	-2.89123	0.150173	-19.2526	1.3415e-82	4.98794e-80	Ccne2	12448
ENSMUSG00000027715.9	3070.56	-1.47777	0.0767633	-19.251	1.3839e-82	5.03123e-80	Ccna2	12428
ENSMUSG00000027313.3	624.863	3.0128	0.157926	19.0773	3.89916e-81	1.38674e-78	Chac1	69065
ENSMUSG00000027848.12	2468.39	-1.75811	0.0928627	-18.9323	6.18026e-80	2.15126e-77	Olfml3	99543
ENSMUSG00000056481.7	1938.41	-2.25541	0.119267	-18.9105	9.33783e-80	3.18264e-77	Cd248	70445
ENSMUSG00000020123.6	1289.63	-2.32831	0.124445	-18.7096	4.1384e-78	1.38172e-75	Avpr1a	54140
ENSMUSG00000027221.5	898.188	-1.91834	0.103097	-18.6072	2.80875e-77	9.19025e-75	Chst1	76969
ENSMUSG00000049929.7	381.754	3.6667	0.200103	18.324	5.32026e-75	1.70666e-72	Lpar4	78134
ENSMUSG00000026628.13	429.199	4.25271	0.232155	18.3184	5.90712e-75	1.85847e-72	Atf3	11910
ENSMUSG00000005413.8	12841.5	2.29004	0.125205	18.2904	9.86966e-75	3.04656e-72	Hmox1	15368
ENSMUSG00000020142.12	1155.98	2.05835	0.113519	18.1322	1.7762e-73	5.38122e-71	Slc1a4	55963
ENSMUSG00000023004.8	34384.6	-2.0701	0.115893	-17.8622	2.32396e-71	6.91273e-69	Tuba1b	22143
ENSMUSG00000028179.12	244.729	3.4794	0.194878	17.8543	2.6785e-71	7.82505e-69	Cth	107869
ENSMUSG00000026683.14	1550.36	-1.54287	0.0865273	-17.831	4.05962e-71	1.16518e-68	Nuf2	66977
ENSMUSG00000024892.17	2059.73	1.72145	0.0975039	17.6552	9.28419e-70	2.61878e-67	Pcx	18563
ENSMUSG00000000278.10	7212.44	1.20814	0.0697578	17.3191	3.37478e-67	9.35787e-65	Scpep1	74617
ENSMUSG00000020140.15	268.119	-4.04564	0.234042	-17.286	5.99976e-67	1.63593e-64	Lgr5	14160
ENSMUSG00000021500.17	1330.89	-2.20659	0.127749	-17.2729	7.52486e-67	2.01814e-64	Ddx46	212880
ENSMUSG00000050288.6	1432.11	-1.61464	0.0936952	-17.2329	1.50307e-66	3.96616e-64	Fzd2	57265
ENSMUSG00000003849.8	1326.9	1.43174	0.0834222	17.1626	5.05667e-66	1.31313e-63	Nqo1	18104
ENSMUSG00000072082.7	1301.43	-1.76612	0.102932	-17.1581	5.46549e-66	1.39712e-63	Ccnf	12449
ENSMUSG00000041028.16	7800.11	1.28563	0.0750675	17.1263	9.44845e-66	2.3781e-63	Ghitm	66092
ENSMUSG00000005410.6	2131.86	-1.56663	0.0922104	-16.9898	9.77826e-65	2.42382e-62	Mcm5	17218
ENSMUSG00000020614.13	2210.93	-1.47684	0.087212	-16.9339	2.53148e-64	6.12423e-62	Fam20a	208659
ENSMUSG00000027996.13	383.281	-2.42982	0.143499	-16.9327	2.58296e-64	6.12423e-62	Sfrp2	20319
ENSMUSG00000050410.15	520.741	-2.32668	0.137404	-16.9331	2.56309e-64	6.12423e-62	Tcf19	106795
ENSMUSG00000010095.13	8015.88	2.64762	0.160175	16.5296	2.24706e-61	5.2517e-59	Slc3a2	17254
ENSMUSG00000001228.14	2170.91	-1.81725	0.110038	-16.5147	2.87431e-61	6.62306e-59	Uhrf1	18140
ENSMUSG00000001506.10	45756.7	-1.47789	0.0904959	-16.3311	5.93356e-60	1.34824e-57	Col1a1	12842
ENSMUSG00000038296.14	1358.41	-1.8367	0.112505	-16.3255	6.4967e-60	1.45597e-57	Galnt18	233733
ENSMUSG00000035373.2	601.686	-2.68912	0.164769	-16.3205	7.05151e-60	1.55895e-57	Ccl7	20306
ENSMUSG00000043079.17	1012.38	-2.14001	0.131548	-16.2679	1.66742e-59	3.63721e-57	Synpo	104027
ENSMUSG00000001918.17	2991.92	1.27574	0.0790893	16.1304	1.55907e-58	3.3561e-56	Slc1a5	20514
ENSMUSG00000025934.15	206.71	4.5937	0.285726	16.0773	3.68306e-58	7.8253e-56	Gsta3	14859
ENSMUSG00000041168.10	3975.26	1.49581	0.093575	15.9851	1.6231e-57	3.40434e-55	Lonp1	74142
ENSMUSG00000020185.16	424.298	-2.76125	0.173312	-15.9323	3.782e-57	7.83209e-55	E2f7	52679
ENSMUSG00000036306.13	132.197	5.01502	0.315152	15.913	5.14562e-57	1.05228e-54	Lzts1	211134
ENSMUSG00000027639.16	3373.54	-1.29575	0.0820586	-15.7905	3.61447e-56	7.30033e-54	Samhd1	56045
ENSMUSG00000026355.11	3556.97	-1.77388	0.112682	-15.7424	7.74937e-56	1.54609e-53	Mcm6	17219
ENSMUSG00000035385.5	148.419	-3.92605	0.249598	-15.7295	9.49851e-56	1.87224e-53	Ccl2	20296
ENSMUSG00000026915.16	628.682	1.66034	0.106042	15.6573	2.96142e-55	5.76771e-53	Strbp	20744
ENSMUSG00000000058.6	1612.87	-1.59447	0.102189	-15.6032	6.92858e-55	1.33355e-52	Cav2	12390
ENSMUSG00000052684.4	921.994	-1.66942	0.107982	-15.4602	6.43896e-54	1.2249e-51	Jun	16476
ENSMUSG00000022322.8	614.715	-1.81153	0.117264	-15.4483	7.74362e-54	1.45616e-51	Shcbp1	20419
ENSMUSG00000024529.14	94254.4	-1.55678	0.101009	-15.4123	1.35249e-53	2.51441e-51	Lox	16948
ENSMUSG00000028068.14	856.408	-1.65038	0.107088	-15.4114	1.37277e-53	2.52343e-51	Iqgap3	404710
ENSMUSG00000039114.16	2495.23	-1.10939	0.0721619	-15.3736	2.45924e-53	4.47035e-51	Nrn1	68404
ENSMUSG00000068566.12	4711.29	-1.49927	0.0975505	-15.3692	2.63404e-53	4.73548e-51	Myadm	50918
ENSMUSG00000038210.10	1409.18	-1.41692	0.0925629	-15.3076	6.80274e-53	1.2097e-50	Hoxa11	15396
ENSMUSG00000040435.12	1643.86	3.75703	0.245763	15.2872	9.30154e-53	1.63627e-50	Ppp1r15a	17872
ENSMUSG00000027737.10	506.077	3.8041	0.249433	15.251	1.62147e-52	2.82205e-50	Slc7a11	26570
ENSMUSG00000006678.6	935.034	-1.72518	0.1136	-15.1864	4.35457e-52	7.49903e-50	Pola1	18968
ENSMUSG00000054408.9	5429.51	-1.09852	0.0724255	-15.1676	5.79181e-52	9.87021e-50	Spcs3	76687
ENSMUSG00000085208.3	1580.87	-1.3552	0.0897616	-15.0978	1.67465e-51	2.82446e-49	Brip1os	74038
ENSMUSG00000024413.14	2398.56	1.43557	0.0951526	15.087	1.9722e-51	3.29236e-49	Npc1	18145
ENSMUSG00000005667.8	2290.56	1.86559	0.123777	15.0721	2.47016e-51	4.08199e-49	Mthfd2	17768
ENSMUSG00000004044.9	13988.6	-1.28526	0.0853498	-15.0587	3.02673e-51	4.95173e-49	Cavin1	19285
ENSMUSG00000026600.12	5163.61	1.40333	0.0932809	15.0442	3.76954e-51	6.10591e-49	Soat1	20652
ENSMUSG00000026430.16	566.926	2.40046	0.159823	15.0195	5.47507e-51	8.78159e-49	Rassf5	54354
ENSMUSG00000027654.2	1023.3	-1.55916	0.10393	-15.002	7.12519e-51	1.13173e-48	Fam83d	71878
ENSMUSG00000058056.16	3553.45	-1.48403	0.0989533	-14.9972	7.6541e-51	1.19258e-48	Palld	72333
ENSMUSG00000062991.9	355.332	-2.63392	0.175625	-14.9974	7.6387e-51	1.19258e-48	Nrg1	211323
ENSMUSG00000000078.7	2210.57	-1.1718	0.0783754	-14.9512	1.53024e-50	2.36176e-48	Klf6	23849
ENSMUSG00000016262.14	431.63	-2.01779	0.135043	-14.9418	1.7611e-50	2.69267e-48	Sertad4	214791
ENSMUSG00000021266.16	3617.83	1.21405	0.0814896	14.8983	3.3826e-50	5.12402e-48	Wars	22375
ENSMUSG00000117975.1	1271.53	-1.72102	0.11581	-14.8608	5.92444e-50	8.8921e-48	Itprip	414801
ENSMUSG00000025993.10	337.409	2.14166	0.146454	14.6234	1.9924e-48	2.96324e-46	Slc40a1	53945
ENSMUSG00000020649.11	13514.7	-1.11041	0.0759994	-14.6108	2.39748e-48	3.53358e-46	Rrm2	20135
ENSMUSG00000026981.15	1562.61	-3.56521	0.244158	-14.6021	2.7238e-48	3.9787e-46	Il1rn	16181
ENSMUSG00000028381.8	2304.95	-1.63736	0.112559	-14.5467	6.12514e-48	8.8679e-46	Ugcg	22234
ENSMUSG00000041459.15	3227.94	-1.53287	0.105888	-14.4763	1.70948e-47	2.45325e-45	Tardbp	230908
ENSMUSG00000026043.18	4581.64	-2.07848	0.143637	-14.4704	1.86449e-47	2.65244e-45	Col3a1	12825
ENSMUSG00000026068.11	138.248	-3.27649	0.227039	-14.4314	3.28393e-47	4.63147e-45	Il18rap	16174
ENSMUSG00000071847.13	480.255	3.22525	0.224877	14.3423	1.191e-46	1.66536e-44	Apcdd1	494504
ENSMUSG00000015837.15	30009.6	1.83694	0.128441	14.3018	2.13102e-46	2.95453e-44	Sqstm1	18412
ENSMUSG00000034906.15	1480.41	-1.36208	0.0952811	-14.2954	2.33837e-46	3.21477e-44	Ncaph	215387
ENSMUSG00000030978.10	5849.87	-1.24129	0.0868786	-14.2877	2.61162e-46	3.56051e-44	Rrm1	20133
ENSMUSG00000038943.16	2953.29	-1.47153	0.103023	-14.2834	2.77603e-46	3.75338e-44	Prc1	233406
ENSMUSG00000039994.15	615.585	-1.68354	0.118077	-14.258	3.99871e-46	5.3622e-44	Timeless	21853
ENSMUSG00000053716.9	964.508	-1.26983	0.0893037	-14.2193	6.95905e-46	9.25611e-44	Dusp7	235584
ENSMUSG00000031538.6	556.138	-1.82973	0.128721	-14.2147	7.43198e-46	9.80542e-44	Plat	18791
ENSMUSG00000036752.4	9394.81	-1.67495	0.117931	-14.2028	8.80746e-46	1.15272e-43	Tubb4b	227613
ENSMUSG00000056394.17	1592.02	-1.44744	0.102192	-14.164	1.53008e-45	1.98667e-43	Lig1	16881
ENSMUSG00000028542.17	611.861	2.40176	0.169584	14.1627	1.55927e-45	2.00864e-43	Slc6a9	14664
ENSMUSG00000051220.2	665.675	-1.80439	0.127421	-14.1608	1.60078e-45	2.046e-43	Ercc6l	236930
ENSMUSG00000004099.16	2086.54	-2.01055	0.142647	-14.0946	4.10253e-45	5.2029e-43	Dnmt1	13433
ENSMUSG00000042834.15	1047.2	-1.56459	0.111406	-14.044	8.38968e-45	1.05581e-42	Nrep	27528
ENSMUSG00000045092.8	731.19	-2.21906	0.158125	-14.0335	9.72127e-45	1.21405e-42	S1pr1	13609
ENSMUSG00000028494.12	9350.56	1.21598	0.0868258	14.0048	1.45695e-44	1.80573e-42	Plin2	11520
ENSMUSG00000039770.6	1632.23	1.54286	0.110478	13.9653	2.53901e-44	3.12317e-42	Ypel5	383295
ENSMUSG00000068196.5	3485.59	-1.29141	0.0925626	-13.9517	3.07011e-44	3.74828e-42	Col8a1	12837
ENSMUSG00000017009.3	2059.02	-1.37344	0.0987414	-13.9095	5.54933e-44	6.72497e-42	Sdc4	20971
ENSMUSG00000020914.17	6713.56	-1.02725	0.0738769	-13.9049	5.91166e-44	7.11137e-42	Top2a	21973
ENSMUSG00000004530.12	3504.93	-1.239	0.0892051	-13.8894	7.34921e-44	8.77613e-42	Coro1c	23790
ENSMUSG00000053641.9	1019.83	1.5775	0.114035	13.8335	1.60134e-43	1.8984e-41	Dennd4a	102442
ENSMUSG00000021707.5	512.071	-1.52683	0.110581	-13.8073	2.30282e-43	2.71037e-41	Dhfr	13361
ENSMUSG00000026069.15	272.716	-4.09052	0.296475	-13.7972	2.65089e-43	3.09776e-41	Il1rl1	17082
ENSMUSG00000005103.12	8032.37	-1.04713	0.0759337	-13.79	2.92788e-43	3.39717e-41	Wdr1	22388
ENSMUSG00000020598.16	572.737	3.51718	0.255613	13.7598	4.45061e-43	5.1276e-41	Nrcam	319504
ENSMUSG00000025432.11	91.8548	5.0333	0.366865	13.7197	7.73427e-43	8.84844e-41	Avil	11567
ENSMUSG00000081534.3	5777.72	1.01984	0.0743598	13.715	8.2567e-43	9.38053e-41	Slc48a1	67739
ENSMUSG00000056220.14	2830.31	1.41762	0.103469	13.701	1.00134e-42	1.12205e-40	Pla2g4a	18783
ENSMUSG00000031227.8	923.667	-1.36617	0.100034	-13.657	1.83289e-42	2.03987e-40	Magee1	107528
ENSMUSG00000032193.9	2189.01	-1.92205	0.141157	-13.6164	3.20061e-42	3.53797e-40	Ldlr	16835
ENSMUSG00000031548.7	3637.63	-1.51736	0.111469	-13.6124	3.38072e-42	3.71199e-40	Sfrp1	20377
ENSMUSG00000034311.3	1599.96	-1.31372	0.0965487	-13.6068	3.64887e-42	3.9797e-40	Kif4	16571
ENSMUSG00000024663.20	632.777	-1.61775	0.118899	-13.6061	3.68474e-42	3.9922e-40	Rab3il1	74760
ENSMUSG00000024165.9	2119.51	-1.20616	0.0890092	-13.5509	7.82405e-42	8.42115e-40	Jpt2	52009
ENSMUSG00000012443.4	2140.65	-1.73473	0.128218	-13.5295	1.04691e-41	1.11944e-39	Kif11	16551
ENSMUSG00000022365.6	3823.95	1.07561	0.0800242	13.441	3.47665e-41	3.69338e-39	Derl1	67819
ENSMUSG00000054545.17	1968.79	1.33081	0.0990205	13.4398	3.53602e-41	3.72258e-39	Ugt1a6a	94284
ENSMUSG00000040322.10	2626.74	-1.1798	0.087786	-13.4395	3.54965e-41	3.72258e-39	Slc25a24	229731
ENSMUSG00000055148.7	331.018	-2.07046	0.154073	-13.4382	3.61126e-41	3.76307e-39	Klf2	16598
ENSMUSG00000040084.9	1643.28	-1.51496	0.11288	-13.4209	4.56072e-41	4.72237e-39	Bub1b	12236
ENSMUSG00000029366.10	600.094	-1.4311	0.106673	-13.4158	4.88719e-41	5.02858e-39	Dck	13178
ENSMUSG00000019528.18	2395.28	1.11534	0.0832266	13.4012	5.94997e-41	6.08384e-39	Gyg	27357
ENSMUSG00000050860.6	2486.14	1.15724	0.0864761	13.3822	7.689e-41	7.81317e-39	Phospho1	237928
ENSMUSG00000030867.7	1726.26	-1.3811	0.103396	-13.3573	1.07363e-40	1.08423e-38	Plk1	18817
ENSMUSG00000045294.11	3817.56	-1.04755	0.0784936	-13.3456	1.25599e-40	1.26062e-38	Insig1	231070
ENSMUSG00000013584.5	3709.26	-1.02116	0.0770749	-13.2489	4.57884e-40	4.56767e-38	Aldh1a2	19378
ENSMUSG00000034926.3	1477.79	-1.67007	0.126122	-13.2417	5.04031e-40	4.99754e-38	Dhcr24	74754
ENSMUSG00000046027.17	338.901	2.28164	0.172447	13.231	5.8133e-40	5.72925e-38	Stard5	170460
ENSMUSG00000020099.8	2999.31	1.35334	0.102429	13.2124	7.43803e-40	7.2866e-38	Unc5b	107449
ENSMUSG00000017499.15	249.739	-2.4453	0.185529	-13.1801	1.1417e-39	1.1118e-37	Cdc6	23834
ENSMUSG00000001755.12	753.752	1.72386	0.131261	13.133	2.12944e-39	2.0614e-37	Coasy	71743
ENSMUSG00000025268.15	2841.79	-1.11444	0.0849168	-13.1239	2.40289e-39	2.2989e-37	Maged2	80884
ENSMUSG00000047407.17	2256.06	1.21566	0.0929087	13.0844	4.0426e-39	3.84517e-37	Tgif1	21815
ENSMUSG00000004069.17	1550.56	1.30619	0.100265	13.0273	8.55831e-39	8.09329e-37	Dnaja3	83945
ENSMUSG00000021260.8	192.427	2.54807	0.195692	13.0208	9.32005e-39	8.76299e-37	Hhipl1	214305
ENSMUSG00000038615.17	5117.85	1.45302	0.111793	12.9974	1.26629e-38	1.1838e-36	Nfe2l1	18023
ENSMUSG00000041842.15	751.387	-1.68099	0.130506	-12.8805	5.79511e-38	5.35638e-36	Fhdc1	229474
ENSMUSG00000038508.7	5854.59	2.87554	0.223697	12.8546	8.10439e-38	7.44875e-36	Gdf15	23886
ENSMUSG00000036777.8	4897.97	-1.47656	0.115251	-12.8117	1.41095e-37	1.2824e-35	Anln	68743
ENSMUSG00000067586.4	2099.86	-1.89935	0.148589	-12.7826	2.05131e-37	1.85411e-35	S1pr3	13610
ENSMUSG00000039942.15	321.167	-1.91282	0.149805	-12.7687	2.45133e-37	2.2035e-35	Ptger4	19219
ENSMUSG00000043542.12	2049.65	-1.131	0.0886069	-12.7642	2.59796e-37	2.32255e-35	Zc2hc1a	67306
ENSMUSG00000026675.12	2278.43	-1.80347	0.141433	-12.7514	3.06149e-37	2.72206e-35	Hsd17b7	15490
ENSMUSG00000040618.7	3813.76	1.48644	0.11672	12.7351	3.7747e-37	3.32011e-35	Pck2	74551
ENSMUSG00000029822.15	708.911	-1.4742	0.1165	-12.6541	1.0623e-36	9.19539e-35	Osbpl3	71720
ENSMUSG00000023055.10	1638.94	1.26893	0.100309	12.6502	1.11604e-36	9.60968e-35	Calcoco1	67488
ENSMUSG00000024659.15	18425.1	-1.38629	0.109594	-12.6494	1.12742e-36	9.65683e-35	Anxa1	16952
ENSMUSG00000015880.13	1086.95	-1.292	0.102782	-12.5703	3.07435e-36	2.6196e-34	Ncapg	54392
ENSMUSG00000055360.13	158.997	2.55647	0.203586	12.5572	3.6302e-36	3.06134e-34	Prl2c5	107849
ENSMUSG00000023953.9	854.795	-1.36874	0.109297	-12.5231	5.58455e-36	4.68529e-34	Polh	80905
ENSMUSG00000011179.8	7031.84	1.38008	0.110225	12.5206	5.76302e-36	4.81036e-34	Odc1	18263
ENSMUSG00000023886.10	2658.51	-1.13589	0.0911911	-12.4561	1.29472e-35	1.07521e-33	Smoc2	64074
ENSMUSG00000022364.14	755.232	1.46955	0.118095	12.4439	1.51002e-35	1.24767e-33	Tbc1d31	210544
ENSMUSG00000039474.13	996.235	1.45745	0.117465	12.4075	2.38042e-35	1.95697e-33	Wfs1	22393
ENSMUSG00000024791.10	425.274	-1.55722	0.125645	-12.3937	2.82548e-35	2.31124e-33	Cdca5	67849
ENSMUSG00000038910.7	622.927	1.68537	0.136069	12.3862	3.10577e-35	2.52788e-33	Plcl2	224860
ENSMUSG00000037185.9	95.2767	-3.4686	0.280117	-12.3827	3.24311e-35	2.6266e-33	Krt80	74127
ENSMUSG00000025203.6	15714.9	-1.63686	0.132608	-12.3436	5.27399e-35	4.25037e-33	Scd2	20250
ENSMUSG00000001123.15	1081.18	-1.2952	0.105077	-12.3262	6.54683e-35	5.2503e-33	Lgals9	16859
ENSMUSG00000031906.9	140.071	-2.98195	0.242044	-12.3198	7.0839e-35	5.65329e-33	Smpd3	58994
ENSMUSG00000019773.7	582.31	-1.75998	0.142871	-12.3187	7.18539e-35	5.70645e-33	Fbxo5	67141
ENSMUSG00000074170.5	908.128	-1.22075	0.0991622	-12.3107	7.93718e-35	6.27305e-33	Plekhf1	72287
ENSMUSG00000024087.4	6245.23	-1.60904	0.130783	-12.3032	8.70964e-35	6.85047e-33	Cyp1b1	13078
ENSMUSG00000022034.10	449.159	-1.96118	0.15999	-12.2582	1.51892e-34	1.18331e-32	Esco2	71988
ENSMUSG00000079092.4	28875.3	1.59964	0.130743	12.235	2.02227e-34	1.56798e-32	Prl2c2	18811
ENSMUSG00000027499.12	619.591	-1.36326	0.111432	-12.2341	2.04401e-34	1.57736e-32	Pkia	18767
ENSMUSG00000037364.12	1718.58	-1.08352	0.0885847	-12.2314	2.11219e-34	1.62232e-32	Srrt	83701
ENSMUSG00000027230.9	2625.56	-1.39996	0.114603	-12.2158	2.55985e-34	1.95697e-32	Creb3l1	26427
ENSMUSG00000064337.1	2688.91	1.58823	0.130401	12.1795	3.99568e-34	3.04044e-32	NA	NA
ENSMUSG00000002068.16	571.15	-1.44686	0.118987	-12.1598	5.08565e-34	3.85191e-32	Ccne1	12447
ENSMUSG00000020897.12	854.347	-1.50136	0.123567	-12.1502	5.72206e-34	4.31396e-32	Aurkb	20877
ENSMUSG00000038564.11	620.113	1.72115	0.141841	12.1344	6.94055e-34	5.20859e-32	Ift172	67661
ENSMUSG00000036257.15	2007.91	1.01325	0.0837829	12.0938	1.1395e-33	8.51241e-32	Pnpla8	67452
ENSMUSG00000002017.10	1155.66	-1.1874	0.0982678	-12.0833	1.29348e-33	9.61877e-32	Fam98a	72722
ENSMUSG00000029752.12	5576.16	1.26652	0.105138	12.0462	2.03134e-33	1.50374e-31	Asns	27053
ENSMUSG00000031380.10	365.545	-1.91966	0.159564	-12.0307	2.45077e-33	1.79796e-31	Vegfd	14205
ENSMUSG00000040734.14	591.162	-1.57982	0.131463	-12.0172	2.88498e-33	2.10707e-31	Ppp1r13l	333654
ENSMUSG00000046561.9	276.36	-2.12991	0.177603	-11.9926	3.88685e-33	2.82617e-31	Arsj	271970
ENSMUSG00000035683.13	694.969	-1.58087	0.131938	-11.9819	4.41892e-33	3.19883e-31	Melk	17279
ENSMUSG00000025190.13	2258.34	1.60394	0.134278	11.945	6.8985e-33	4.94998e-31	Got1	14718
ENSMUSG00000042804.13	569.129	-1.37579	0.11523	-11.9395	7.36539e-33	5.26191e-31	Gpr153	100129
ENSMUSG00000027699.19	1152.86	-1.40788	0.118159	-11.9152	9.86727e-33	7.01863e-31	Ect2	13605
ENSMUSG00000032046.15	3363.27	1.20395	0.101057	11.9136	1.00531e-32	7.11985e-31	Abhd12	76192
ENSMUSG00000021913.8	977.002	1.30051	0.109275	11.9012	1.16678e-32	8.22782e-31	Ogdhl	239017
ENSMUSG00000030748.9	1716.97	-1.59375	0.133973	-11.8961	1.24004e-32	8.70689e-31	Il4ra	16190
ENSMUSG00000029718.14	13314.3	-1.30737	0.110164	-11.8675	1.7455e-32	1.22036e-30	Pcolce	18542
ENSMUSG00000027832.5	479.723	2.1379	0.180597	11.838	2.48403e-32	1.72931e-30	Ptx3	19288
ENSMUSG00000035621.13	3465.02	-1.4754	0.124712	-11.8305	2.71623e-32	1.88295e-30	Midn	59090
ENSMUSG00000021485.14	244.497	-2.34861	0.198728	-11.8183	3.14123e-32	2.16838e-30	Mxd3	17121
ENSMUSG00000039405.7	3947.68	-1.18258	0.100099	-11.8141	3.29941e-32	2.268e-30	Prss23	76453
ENSMUSG00000022385.11	2067.12	-1.10171	0.093302	-11.808	3.54755e-32	2.42837e-30	Gtse1	29870
ENSMUSG00000021823.10	5782.21	-1.95606	0.165796	-11.798	3.99637e-32	2.72419e-30	Vcl	22330
ENSMUSG00000041431.16	2838.76	-1.15085	0.0975845	-11.7933	4.22464e-32	2.86785e-30	Ccnb1	268697
ENSMUSG00000029135.10	2358.05	-1.55478	0.132176	-11.763	6.05723e-32	4.07804e-30	Fosl2	14284
ENSMUSG00000027947.11	349.618	-2.27968	0.194433	-11.7247	9.51907e-32	6.38246e-30	Il6ra	16194
ENSMUSG00000030890.16	3516.96	-1.18314	0.101068	-11.7064	1.18215e-31	7.89389e-30	Ilk	16202
ENSMUSG00000028195.4	4995.96	-1.26119	0.108024	-11.6751	1.70927e-31	1.13674e-29	Ccn1	16007
ENSMUSG00000032348.6	205.313	2.66202	0.228109	11.6699	1.81551e-31	1.2025e-29	Gsta4	14860
ENSMUSG00000021306.11	1929.15	2.17506	0.186766	11.6459	2.40701e-31	1.58785e-29	Gpr137b	83924
ENSMUSG00000025358.16	858.634	-1.23266	0.105902	-11.6396	2.59113e-31	1.70245e-29	Cdk2	12566
ENSMUSG00000027335.9	1373.91	-1.28842	0.110754	-11.6331	2.79694e-31	1.83032e-29	Adra1d	11550
ENSMUSG00000026536.9	725.79	-1.15806	0.0996964	-11.6159	3.42316e-31	2.23119e-29	Ifi211	381308
ENSMUSG00000028175.15	537.863	-1.59363	0.137228	-11.613	3.53963e-31	2.29795e-29	Depdc1a	76131
ENSMUSG00000005803.14	1611.17	1.63195	0.140654	11.6026	3.9968e-31	2.58449e-29	Sqor	59010
ENSMUSG00000061666.6	571.168	1.45131	0.125204	11.5915	4.549e-31	2.92999e-29	Gdpd1	66569
ENSMUSG00000042675.15	598.202	1.96497	0.16963	11.5839	4.97388e-31	3.19109e-29	Ypel3	66090
ENSMUSG00000063229.15	22997.5	-1.30986	0.113162	-11.5751	5.51344e-31	3.52343e-29	Ldha	16828
ENSMUSG00000090877.3	690.478	-1.57932	0.136446	-11.5746	5.54059e-31	3.52701e-29	Hspa1b	15511
ENSMUSG00000021559.14	692.604	2.56627	0.221776	11.5714	5.75176e-31	3.64724e-29	Dapk1	69635
ENSMUSG00000018340.13	5372.9	-1.12346	0.0971968	-11.5586	6.67631e-31	4.21716e-29	Anxa6	11749
ENSMUSG00000041130.10	1258.97	1.03658	0.0896992	11.5562	6.87098e-31	4.32343e-29	Zfp598	213753
ENSMUSG00000015143.15	12524.7	-1.41262	0.122453	-11.5361	8.67966e-31	5.44059e-29	Actn1	109711
ENSMUSG00000031202.5	203.983	2.40291	0.208417	11.5293	9.38783e-31	5.86202e-29	Rab39b	67790
ENSMUSG00000042066.16	598.695	1.27566	0.110917	11.501	1.30359e-30	8.10904e-29	Tmcc2	68875
ENSMUSG00000021253.7	1114.13	-1.34313	0.117033	-11.4765	1.73162e-30	1.07308e-28	Tgfb3	21809
ENSMUSG00000029570.5	602.802	-1.40064	0.12205	-11.476	1.74156e-30	1.07516e-28	Lfng	16848
ENSMUSG00000008090.14	2478.09	1.14723	0.100121	11.4584	2.13393e-30	1.30753e-28	Fgfrl1	116701
ENSMUSG00000026864.13	30358.1	1.37955	0.120395	11.4585	2.13081e-30	1.30753e-28	Hspa5	14828
ENSMUSG00000027346.15	974.268	1.4821	0.129914	11.4083	3.80021e-30	2.31121e-28	Gpcpd1	74182
ENSMUSG00000016918.15	747.815	-1.35221	0.118592	-11.4022	4.07469e-30	2.46896e-28	Sulf1	240725
ENSMUSG00000019978.16	4273.89	-1.28235	0.112683	-11.3801	5.25208e-30	3.17063e-28	Epb41l2	13822
ENSMUSG00000036564.17	628.492	-1.35864	0.119844	-11.3368	8.62499e-30	5.18768e-28	Ndrg4	234593
ENSMUSG00000056870.9	1339	-1.27122	0.112339	-11.3158	1.09541e-29	6.5405e-28	Gulp1	70676
ENSMUSG00000020108.4	1778.06	1.56086	0.137987	11.3116	1.14925e-29	6.83697e-28	Ddit4	74747
ENSMUSG00000030468.12	1173.67	-1.42933	0.126365	-11.3111	1.15603e-29	6.85243e-28	Siglecg	243958
ENSMUSG00000042379.8	420.029	-1.86138	0.164688	-11.3024	1.27614e-29	7.53707e-28	Esm1	71690
ENSMUSG00000030103.11	2307.5	-1.0084	0.0892874	-11.2939	1.40655e-29	8.27741e-28	Bhlhe40	20893
ENSMUSG00000002105.15	1080.33	-1.15843	0.102615	-11.2891	1.48602e-29	8.71371e-28	Slc39a13	68427
ENSMUSG00000043091.9	11976	-1.53095	0.135895	-11.2657	1.93786e-29	1.13226e-27	Tuba1c	22146
ENSMUSG00000006498.16	10787.9	-1.08903	0.0967688	-11.2539	2.21504e-29	1.28961e-27	Ptbp1	19205
ENSMUSG00000028675.12	1665.91	1.04134	0.0925743	11.2487	2.35087e-29	1.36384e-27	Pnrc2	52830
ENSMUSG00000022895.16	1181.4	1.0882	0.0970567	11.212	3.5609e-29	2.05128e-27	Ets2	23872
ENSMUSG00000027306.15	1129.54	-1.08984	0.0972011	-11.2122	3.55309e-29	2.05128e-27	Nusap1	108907
ENSMUSG00000039231.18	1214.48	-1.1557	0.103213	-11.1973	4.20557e-29	2.41415e-27	Suv39h1	20937
ENSMUSG00000038264.8	889.461	-1.2334	0.110239	-11.1884	4.64649e-29	2.65792e-27	Sema7a	20361
ENSMUSG00000047022.18	378.062	1.39019	0.124313	11.183	4.93906e-29	2.81544e-27	Mipol1	73490
ENSMUSG00000003779.16	4497.08	-1.0678	0.0956945	-11.1585	6.51102e-29	3.69862e-27	Kif20a	19348
ENSMUSG00000038366.15	8567.89	-1.18456	0.106289	-11.1447	7.59742e-29	4.30082e-27	Lasp1	16796
ENSMUSG00000017686.17	1623.53	1.06573	0.0956448	11.1426	7.78111e-29	4.38962e-27	Rhot1	59040
ENSMUSG00000057604.9	386.548	-1.53312	0.137842	-11.1223	9.77685e-29	5.49654e-27	Lmcd1	30937
ENSMUSG00000010609.15	849.531	1.83846	0.165626	11.1001	1.25349e-28	6.99901e-27	Psen2	19165
ENSMUSG00000024521.8	852.856	1.28147	0.115607	11.0847	1.48837e-28	8.28225e-27	Pmaip1	58801
ENSMUSG00000024989.15	1011.78	-1.17417	0.105995	-11.0776	1.61181e-28	8.93872e-27	Cep55	74107
ENSMUSG00000078566.8	2032.14	-1.25474	0.113713	-11.0343	2.6109e-28	1.44305e-26	Bnip3	12176
ENSMUSG00000063415.12	706.631	-1.58856	0.144436	-10.9984	3.8918e-28	2.14377e-26	Cyp26b1	232174
ENSMUSG00000037474.13	816.088	-1.11074	0.101158	-10.9802	4.75855e-28	2.60368e-26	Dtl	76843
ENSMUSG00000028007.13	1373.48	-1.30307	0.118741	-10.9741	5.09115e-28	2.77637e-26	Snx7	76561
ENSMUSG00000028278.14	235.606	1.95716	0.178423	10.9692	5.37422e-28	2.921e-26	Rragd	52187
ENSMUSG00000006418.17	987.524	1.01892	0.0930499	10.9502	6.62792e-28	3.59049e-26	Rnf114	81018
ENSMUSG00000049580.12	1266.32	2.00437	0.183156	10.9435	7.13956e-28	3.85489e-26	Tsku	244152
ENSMUSG00000021000.17	2386.81	1.14813	0.105007	10.9339	7.93945e-28	4.27268e-26	Mia2	338320
ENSMUSG00000024795.11	1179.74	-1.5474	0.141684	-10.9215	9.09641e-28	4.87925e-26	Kif20b	240641
ENSMUSG00000043903.4	526.941	-1.86572	0.170932	-10.915	9.77689e-28	5.22712e-26	Zfp469	195209
ENSMUSG00000017485.11	4327.27	-1.04876	0.0962236	-10.8992	1.16337e-27	6.19957e-26	Top2b	21974
ENSMUSG00000033717.6	64.4221	4.63123	0.425323	10.8887	1.30436e-27	6.92834e-26	Adra2a	11551
ENSMUSG00000028312.19	2023.94	-1.38783	0.127992	-10.8432	2.14908e-27	1.13416e-25	Smc2	14211
ENSMUSG00000039748.11	299.881	-1.70826	0.157633	-10.8369	2.30037e-27	1.2101e-25	Exo1	26909
ENSMUSG00000026039.9	1145.43	-1.21782	0.112382	-10.8364	2.31389e-27	1.21331e-25	Sgo2a	68549
ENSMUSG00000047139.9	755.873	-1.48948	0.137648	-10.8209	2.74112e-27	1.42818e-25	Cd24a	12484
ENSMUSG00000020412.16	1414.74	1.08814	0.10059	10.8177	2.83947e-27	1.47472e-25	Ascc2	75452
ENSMUSG00000029456.12	299.126	1.88421	0.174372	10.8057	3.23529e-27	1.6697e-25	Acad10	71985
ENSMUSG00000060376.7	707.056	1.1549	0.106955	10.798	3.51817e-27	1.80997e-25	Bckdha	12039
ENSMUSG00000031765.8	10175.7	1.91295	0.177478	10.7785	4.34783e-27	2.2298e-25	Mt1	17748
ENSMUSG00000026142.15	1502.65	1.55501	0.144308	10.7756	4.48864e-27	2.29482e-25	Rhbdd1	76867
ENSMUSG00000031530.6	846.119	1.57151	0.14613	10.7541	5.6667e-27	2.87019e-25	Dusp4	319520
ENSMUSG00000027386.9	221.023	2.25228	0.209572	10.7471	6.11821e-27	3.08932e-25	Fbln7	70370
ENSMUSG00000097715.2	804.681	1.42896	0.133299	10.7199	8.20782e-27	4.13169e-25	NA	NA
ENSMUSG00000039157.12	368.186	1.44411	0.13498	10.6987	1.03249e-26	5.16561e-25	Fam102a	98952
ENSMUSG00000007038.5	1261.61	1.3611	0.127404	10.6834	1.21776e-26	6.07395e-25	Neu1	18010
ENSMUSG00000018362.14	5820.62	-1.12197	0.105072	-10.678	1.28981e-26	6.41377e-25	Kpna2	16647
ENSMUSG00000033762.8	395.689	1.48692	0.139306	10.6738	1.34999e-26	6.6927e-25	Recql4	79456
ENSMUSG00000048327.6	1871.01	-1.20023	0.112529	-10.666	1.46745e-26	7.25302e-25	Ckap2l	70466
ENSMUSG00000030074.9	898.908	-1.2434	0.116731	-10.6518	1.70952e-26	8.42401e-25	Gxylt2	232313
ENSMUSG00000025001.11	1099.15	-1.38582	0.130414	-10.6263	2.24771e-26	1.10428e-24	Hells	15201
ENSMUSG00000020277.10	3061.84	-1.18235	0.111461	-10.6078	2.7422e-26	1.34318e-24	Pfkl	18641
ENSMUSG00000069910.2	353.312	-1.50246	0.141731	-10.6008	2.95378e-26	1.4425e-24	Spdl1	70385
ENSMUSG00000037010.7	179.298	-1.95072	0.184209	-10.5897	3.32623e-26	1.61956e-24	Apln	30878
ENSMUSG00000020439.17	1217.48	-1.01674	0.0960694	-10.5834	3.55713e-26	1.72684e-24	Smtn	29856
ENSMUSG00000042699.11	4625.32	-1.47638	0.139545	-10.58	3.69017e-26	1.78613e-24	Dhx9	13211
ENSMUSG00000031513.8	1523.13	1.17841	0.111573	10.5617	4.48246e-26	2.16322e-24	Leprotl1	68192
ENSMUSG00000022742.6	1094.98	1.11179	0.10555	10.5333	6.06591e-26	2.91021e-24	Cpox	12892
ENSMUSG00000027379.13	1527.77	-1.00151	0.0951786	-10.5225	6.80652e-26	3.25598e-24	Bub1	12235
ENSMUSG00000036986.16	1119.84	-1.19544	0.113649	-10.5187	7.08414e-26	3.37891e-24	Pml	18854
ENSMUSG00000025509.15	2132.79	1.11634	0.106389	10.493	9.29846e-26	4.40936e-24	Pnpla2	66853
ENSMUSG00000041132.11	133.869	2.67055	0.255021	10.4719	1.16321e-25	5.50002e-24	N4bp2l1	100637
ENSMUSG00000018965.11	4142.74	-1.07524	0.102736	-10.466	1.23812e-25	5.83737e-24	Ywhah	22629
ENSMUSG00000107768.1	158.206	-2.63352	0.251796	-10.4589	1.33344e-25	6.26868e-24	Gm36582	102640545
ENSMUSG00000056643.5	471.329	-1.74788	0.167231	-10.4519	1.43625e-25	6.73266e-24	Chst13	71797
ENSMUSG00000028111.4	1981.09	1.52212	0.145706	10.4465	1.51966e-25	7.10332e-24	Ctsk	13038
ENSMUSG00000030880.14	739.717	1.26188	0.120922	10.4355	1.70691e-25	7.93402e-24	Polr3e	26939
ENSMUSG00000029126.7	857.046	-1.22613	0.117496	-10.4355	1.70707e-25	7.93402e-24	Nsg1	18196
ENSMUSG00000034329.16	281.588	-1.83295	0.175687	-10.4331	1.75145e-25	8.11718e-24	Brip1	237911
ENSMUSG00000031016.9	689.272	-1.06031	0.101668	-10.4291	1.8258e-25	8.42397e-24	Wee1	22390
ENSMUSG00000002835.9	919.583	-1.16421	0.111776	-10.4156	2.10557e-25	9.67617e-24	Chaf1a	27221
ENSMUSG00000028678.13	965.238	-1.12922	0.108427	-10.4145	2.12901e-25	9.75647e-24	Kif2c	73804
ENSMUSG00000040105.3	519.611	1.26453	0.121619	10.3975	2.54478e-25	1.15968e-23	Plpp6	74411
ENSMUSG00000038742.7	106.86	6.06939	0.583752	10.3972	2.55312e-25	1.16025e-23	Angptl6	70726
ENSMUSG00000031586.17	1166.43	1.27128	0.122279	10.3966	2.56865e-25	1.16408e-23	Rbpms	19663
ENSMUSG00000032733.6	750.146	1.13669	0.109545	10.3765	3.1731e-25	1.43403e-23	Snx33	235406
ENSMUSG00000006611.15	359.028	1.87691	0.181818	10.323	5.54541e-25	2.48066e-23	Hfe	15216
ENSMUSG00000025911.14	88.4593	3.26183	0.316659	10.3008	6.98912e-25	3.11559e-23	Adhfe1	76187
ENSMUSG00000038379.15	416.101	-1.50308	0.146161	-10.2837	8.34473e-25	3.70978e-23	Ttk	22137
ENSMUSG00000046179.17	459.719	-2.30721	0.224713	-10.2673	9.8905e-25	4.38506e-23	E2f8	108961
ENSMUSG00000042766.17	186.493	2.48117	0.241848	10.2592	1.07616e-24	4.75838e-23	Trim46	360213
ENSMUSG00000020911.14	286.061	-1.98306	0.193556	-10.2454	1.24144e-24	5.45967e-23	Krt19	16669
ENSMUSG00000038252.13	3799	-1.30947	0.128141	-10.219	1.63022e-24	7.0932e-23	Ncapd2	68298
ENSMUSG00000059743.12	1977.91	-1.5742	0.154193	-10.2093	1.80162e-24	7.81817e-23	Fdps	110196
ENSMUSG00000026580.16	450.475	1.16627	0.11429	10.2045	1.89361e-24	8.19564e-23	Selp	20344
ENSMUSG00000034120.18	6227.02	-1.25744	0.123531	-10.1791	2.45813e-24	1.06108e-22	Srsf2	20382
ENSMUSG00000023074.11	792.403	1.12297	0.110596	10.1538	3.18642e-24	1.36466e-22	Mospd1	70380
ENSMUSG00000018415.14	827.163	1.01675	0.100211	10.146	3.45238e-24	1.4747e-22	Gid4	66771
ENSMUSG00000031442.21	310.484	-4.04997	0.399597	-10.1352	3.85775e-24	1.64356e-22	Mcf2l	17207
ENSMUSG00000047264.8	778.788	1.33635	0.132248	10.1049	5.2558e-24	2.2161e-22	Zfp358	140482
ENSMUSG00000000631.20	2966.75	-1.29827	0.128489	-10.1041	5.29795e-24	2.22814e-22	Myo18a	360013
ENSMUSG00000046610.15	68.0031	-3.50685	0.347627	-10.088	6.24584e-24	2.60005e-22	Oacyl	319888
ENSMUSG00000089917.7	848.007	1.10905	0.110007	10.0817	6.65961e-24	2.76526e-22	Uckl1	68556
ENSMUSG00000040713.12	2460.77	1.5429	0.153226	10.0694	7.54228e-24	3.12384e-22	Creg1	433375
ENSMUSG00000019850.11	393.599	-2.21473	0.220184	-10.0586	8.42261e-24	3.47964e-22	Tnfaip3	21929
ENSMUSG00000001300.16	291.398	-1.5093	0.150354	-10.0383	1.03418e-23	4.24038e-22	Efnb2	13642
ENSMUSG00000009633.3	592.825	2.43448	0.242566	10.0364	1.05479e-23	4.3141e-22	G0s2	14373
ENSMUSG00000058013.11	7788.91	-1.21918	0.121502	-10.0342	1.07787e-23	4.39748e-22	Septin11	52398
ENSMUSG00000050931.7	803.75	-1.38631	0.138231	-10.029	1.13664e-23	4.62573e-22	Sgms2	74442
ENSMUSG00000024423.6	3310.93	1.38206	0.137972	10.017	1.28322e-23	5.20928e-22	Impact	16210
ENSMUSG00000025232.8	3733.94	1.05245	0.105085	10.0152	1.30738e-23	5.29425e-22	Hexa	15211
ENSMUSG00000027122.15	1836.25	1.04087	0.103987	10.0097	1.38238e-23	5.58412e-22	Arl14ep	212772
ENSMUSG00000021390.6	2131.44	-1.13078	0.112983	-10.0084	1.39954e-23	5.63954e-22	Ogn	18295
ENSMUSG00000017550.14	298.364	-1.92093	0.19208	-10.0007	1.51333e-23	6.05331e-22	Atad5	237877
ENSMUSG00000030685.5	327.997	1.98909	0.199	9.99542	1.59605e-23	6.36864e-22	Kctd13	233877
ENSMUSG00000089901.1	200.801	-2.25126	0.225612	-9.97843	1.89442e-23	7.5225e-22	NA	NA
ENSMUSG00000021453.2	875.744	-2.13328	0.213875	-9.97441	1.97274e-23	7.79566e-22	Gadd45g	23882
ENSMUSG00000004665.10	7512.72	-1.28656	0.129207	-9.95734	2.34243e-23	9.18997e-22	Cnn2	12798
ENSMUSG00000015850.11	417.795	-1.76935	0.177827	-9.94984	2.52589e-23	9.86242e-22	Adamtsl4	229595
ENSMUSG00000019989.8	407.57	-1.42687	0.143872	-9.91761	3.49007e-23	1.35947e-21	Enpp3	209558
ENSMUSG00000072889.9	536.117	1.31119	0.132224	9.91644	3.5314e-23	1.3723e-21	Nfxl1	100978
ENSMUSG00000040557.14	389.584	1.46794	0.148087	9.91266	3.66756e-23	1.41847e-21	Mettl27	79565
ENSMUSG00000031604.10	2396.19	-1.34523	0.135913	-9.89776	4.25709e-23	1.64259e-21	Msmo1	66234
ENSMUSG00000015542.17	271.167	1.63517	0.16524	9.8957	4.34539e-23	1.67272e-21	Nat9	66176
ENSMUSG00000029283.17	154.077	-1.85527	0.18811	-9.86271	6.03966e-23	2.31945e-21	Cdc7	12545
ENSMUSG00000042292.18	1485.8	-1.42951	0.145053	-9.85513	6.51309e-23	2.49541e-21	Mrtfa	223701
ENSMUSG00000022718.12	755.889	-1.3306	0.13508	-9.85046	6.82291e-23	2.60801e-21	Dgcr8	94223
ENSMUSG00000022091.6	870.395	-1.03695	0.105317	-9.84596	7.13542e-23	2.72111e-21	Sorbs3	20410
ENSMUSG00000002409.18	368.455	1.40067	0.142396	9.83647	7.84138e-23	2.98337e-21	Dyrk1b	13549
ENSMUSG00000039633.7	571.752	1.4422	0.146643	9.83481	7.97217e-23	3.02609e-21	Lonrf1	244421
ENSMUSG00000042515.13	278.838	-2.08928	0.213006	-9.80856	1.03431e-22	3.89892e-21	Pwwp3b	245631
ENSMUSG00000062421.13	809.3	-1.25239	0.127879	-9.79356	1.2e-22	4.50274e-21	Arf2	11841
ENSMUSG00000028551.14	763.759	-1.38052	0.141299	-9.77022	1.51127e-22	5.64484e-21	Cdkn2c	12580
ENSMUSG00000068739.13	5651.85	1.23605	0.126729	9.75346	1.78288e-22	6.62908e-21	Sars	20226
ENSMUSG00000020019.4	295.176	-1.3538	0.138909	-9.74594	1.92001e-22	7.12275e-21	Ntn4	57764
ENSMUSG00000018909.15	439.043	-1.71047	0.175761	-9.73182	2.2061e-22	8.14713e-21	Arrb1	109689
ENSMUSG00000042489.15	389.827	-2.0642	0.212494	-9.71416	2.62407e-22	9.64716e-21	Clspn	269582
ENSMUSG00000032849.14	1332.26	1.7396	0.179242	9.70528	2.86279e-22	1.05012e-20	Abcc4	239273
ENSMUSG00000023022.14	6111.99	-1.01511	0.104757	-9.69013	3.32094e-22	1.21545e-20	Lima1	65970
ENSMUSG00000030717.9	963.556	1.94607	0.201085	9.67785	3.74509e-22	1.36763e-20	Nupr1	56312
ENSMUSG00000020604.13	166.488	2.05977	0.212876	9.67591	3.8168e-22	1.38762e-20	Arsg	74008
ENSMUSG00000048387.8	263.144	-2.28929	0.236596	-9.67595	3.81526e-22	1.38762e-20	Osr1	23967
ENSMUSG00000034667.8	5335.65	1.22962	0.127139	9.67146	3.98654e-22	1.44292e-20	Xpot	73192
ENSMUSG00000026627.7	355.579	1.41009	0.145886	9.66575	4.215e-22	1.52224e-20	Pacc1	66950
ENSMUSG00000058454.15	399.81	-1.7234	0.178373	-9.66179	4.38143e-22	1.57886e-20	Dhcr7	13360
ENSMUSG00000050578.10	156.811	2.2374	0.23158	9.66145	4.39615e-22	1.58068e-20	Mmp13	17386
ENSMUSG00000112854.1	46.3337	4.36986	0.452385	9.65961	4.47566e-22	1.60574e-20	Gm38403	216377
ENSMUSG00000022021.14	2302.5	-1.35316	0.140287	-9.64562	5.12998e-22	1.83246e-20	Diaph3	56419
ENSMUSG00000007080.14	944.67	-1.0534	0.109229	-9.64399	5.21232e-22	1.85781e-20	Pole	18973
ENSMUSG00000027641.13	1155.16	-1.16827	0.1212	-9.63916	5.4635e-22	1.94311e-20	Rbl1	19650
ENSMUSG00000028893.8	1955.02	1.10867	0.115049	9.63649	5.60719e-22	1.98988e-20	Sesn2	230784
ENSMUSG00000029446.14	1140.56	1.68477	0.174988	9.62789	6.09674e-22	2.15893e-20	Psph	100678
ENSMUSG00000012889.8	287.3	-1.48457	0.154435	-9.61292	7.05214e-22	2.49186e-20	Podnl1	244550
ENSMUSG00000031349.4	641.04	-1.17162	0.122055	-9.59912	8.06289e-22	2.84286e-20	Nsdhl	18194
ENSMUSG00000026547.15	6597.58	-1.029	0.107225	-9.59664	8.25923e-22	2.90583e-20	Tagln2	21346
ENSMUSG00000112794.1	135.668	-2.06861	0.216251	-9.56576	1.11376e-21	3.8934e-20	NA	NA
ENSMUSG00000032643.12	623.508	-1.10668	0.11579	-9.5577	1.20408e-21	4.20015e-20	Fhl3	14201
ENSMUSG00000025395.14	655.403	-1.28331	0.134368	-9.55076	1.28745e-21	4.48142e-20	Prim1	19075
ENSMUSG00000039395.8	63.3976	2.97064	0.311873	9.52517	1.64776e-21	5.72342e-20	Mreg	381269
ENSMUSG00000055301.8	320.383	1.47813	0.155281	9.51912	1.74646e-21	6.05342e-20	Adh7	11529
ENSMUSG00000028961.15	7345.73	1.01125	0.106261	9.51665	1.78845e-21	6.18584e-20	Pgd	110208
ENSMUSG00000024924.14	1246.42	1.228	0.129149	9.50841	1.93596e-21	6.68193e-20	Vldlr	22359
ENSMUSG00000118365.1	281.572	-1.8459	0.19426	-9.5022	2.05499e-21	7.07782e-20	NA	NA
ENSMUSG00000021965.3	486.955	-1.07095	0.112739	-9.4993	2.11306e-21	7.26254e-20	Ska3	219114
ENSMUSG00000042821.7	388.756	-1.27262	0.134174	-9.48483	2.42786e-21	8.29223e-20	Snai1	20613
ENSMUSG00000001248.15	703	1.62598	0.171637	9.47336	2.70979e-21	9.23585e-20	Gramd1a	52857
ENSMUSG00000041220.10	669.767	-1.4358	0.151628	-9.46928	2.81783e-21	9.58414e-20	Elovl6	170439
ENSMUSG00000027341.10	597.147	1.09913	0.116237	9.45593	3.20162e-21	1.08669e-19	Tmem230	70612
ENSMUSG00000058135.12	1749.62	1.07753	0.114051	9.4478	3.46033e-21	1.17207e-19	Gstm1	14862
ENSMUSG00000003348.10	924.802	-1.19891	0.127015	-9.43912	3.75924e-21	1.27069e-19	Mob3a	208228
ENSMUSG00000074749.10	445.095	1.60595	0.170389	9.4252	4.29286e-21	1.44806e-19	Kiz	228730
ENSMUSG00000074457.10	2663.84	-1.37499	0.145917	-9.42309	4.37993e-21	1.4744e-19	S100a16	67860
ENSMUSG00000022178.11	1197.35	-1.04715	0.111253	-9.41231	4.85335e-21	1.63041e-19	Ajuba	16475
ENSMUSG00000026202.13	1200.74	-1.12561	0.119651	-9.40752	5.07974e-21	1.70296e-19	Tuba4a	22145
ENSMUSG00000024742.15	855.121	-1.42032	0.151134	-9.39776	5.57363e-21	1.86472e-19	Fen1	14156
ENSMUSG00000002222.14	1916.45	1.19545	0.127226	9.39631	5.65079e-21	1.88667e-19	Rmnd5a	68477
ENSMUSG00000086290.9	259.214	2.16499	0.231309	9.35974	7.99349e-21	2.658e-19	Snhg12	100039864
ENSMUSG00000026421.14	2451.66	-1.12271	0.120108	-9.34745	8.97888e-21	2.97357e-19	Csrp1	13007
ENSMUSG00000026134.11	737.561	-1.11762	0.119808	-9.32847	1.07415e-20	3.55011e-19	Prim2	19076
ENSMUSG00000037946.11	529.626	-1.91284	0.205287	-9.31792	1.18642e-20	3.91327e-19	Fgd3	30938
ENSMUSG00000052609.9	913.735	-1.1315	0.12157	-9.30746	1.30926e-20	4.30976e-19	Plekhg3	263406
ENSMUSG00000022033.9	812.184	-1.2421	0.133695	-9.29052	1.5354e-20	5.02383e-19	Pbk	52033
ENSMUSG00000019942.13	2919.7	-1.20291	0.130041	-9.25023	2.24008e-20	7.28583e-19	Cdk1	12534
ENSMUSG00000054099.11	446.112	1.18137	0.127733	9.24878	2.27072e-20	7.37083e-19	Slc25a40	319653
ENSMUSG00000021196.14	873.555	-1.00665	0.108875	-9.24596	2.33136e-20	7.55267e-19	Pfkp	56421
ENSMUSG00000005470.8	537.275	-1.65002	0.178763	-9.23024	2.7002e-20	8.71307e-19	Asf1b	66929
ENSMUSG00000000938.11	1223.99	-1.04575	0.113356	-9.22531	2.82732e-20	9.10529e-19	Hoxa10	15395
ENSMUSG00000035455.12	549.459	-1.5582	0.169013	-9.21942	2.98719e-20	9.60125e-19	Fignl1	60530
ENSMUSG00000055239.10	3060.92	1.0883	0.118191	9.20799	3.323e-20	1.06388e-18	Kcmf1	74287
ENSMUSG00000042406.8	7261.55	1.43385	0.15578	9.20433	3.43795e-20	1.09853e-18	Atf4	11911
ENSMUSG00000027811.9	488.371	-1.26832	0.137855	-9.20043	3.56523e-20	1.13698e-18	4930579G24Rik	75939
ENSMUSG00000021236.16	1300.15	1.56291	0.170055	9.19063	3.90541e-20	1.24304e-18	Entpd5	12499
ENSMUSG00000038065.13	662.336	-1.2632	0.137481	-9.18814	3.997e-20	1.26973e-18	Mturn	68235
ENSMUSG00000022945.12	872.61	-1.25305	0.136585	-9.17411	4.55325e-20	1.44084e-18	Chaf1b	110749
ENSMUSG00000027510.17	255.023	2.26693	0.24753	9.15822	5.27612e-20	1.66636e-18	Rbm38	56190
ENSMUSG00000025747.12	949.375	-1.0748	0.117364	-9.15789	5.29195e-20	1.66814e-18	Tyms	22171
ENSMUSG00000021238.11	870.737	1.16299	0.127018	9.15616	5.37779e-20	1.69146e-18	Aldh6a1	104776
ENSMUSG00000051378.10	541.943	-1.17567	0.128405	-9.15598	5.3866e-20	1.69146e-18	Kif18b	70218
ENSMUSG00000041731.13	198.931	2.17991	0.23835	9.14581	5.91863e-20	1.85496e-18	Pgm5	226041
ENSMUSG00000025085.16	83.1075	-3.38102	0.369766	-9.14367	6.03687e-20	1.8884e-18	Ablim1	226251
ENSMUSG00000079484.12	195.12	1.98979	0.21836	9.11239	8.05875e-20	2.50173e-18	Phyhd1	227696
ENSMUSG00000041594.18	1634.27	1.02749	0.112962	9.09595	9.37629e-20	2.89974e-18	Tmtc4	70551
ENSMUSG00000022422.13	131.451	-1.71607	0.189979	-9.03291	1.67166e-19	5.13103e-18	Dscc1	72107
ENSMUSG00000031004.8	4561.97	-1.90367	0.210916	-9.02574	1.78489e-19	5.46831e-18	Mki67	17345
ENSMUSG00000022479.15	148.543	-1.79941	0.199379	-9.0251	1.79531e-19	5.48994e-18	Vdr	22337
ENSMUSG00000026483.13	140.971	-2.30118	0.255248	-9.01545	1.96071e-19	5.98456e-18	Niban1	63913
ENSMUSG00000033862.7	459.286	1.4221	0.157775	9.01351	1.99566e-19	6.0799e-18	Cdk10	234854
ENSMUSG00000021950.15	266.757	-1.55785	0.17301	-9.0044	2.16843e-19	6.59398e-18	Anxa8	11752
ENSMUSG00000031821.11	875.744	-1.33417	0.14847	-8.98613	2.56095e-19	7.7444e-18	Gins2	272551
ENSMUSG00000030094.8	376.096	1.15979	0.12912	8.9823	2.65167e-19	8.00393e-18	Xpc	22591
ENSMUSG00000020032.14	749.187	-1.66301	0.185239	-8.97765	2.76609e-19	8.33394e-18	Nuak1	77976
ENSMUSG00000030029.14	979.96	-1.08711	0.121129	-8.97476	2.83977e-19	8.54019e-18	Lrig1	16206
ENSMUSG00000032470.17	384.139	1.07976	0.120321	8.97401	2.85914e-19	8.58267e-18	Mras	17532
ENSMUSG00000028982.9	263.477	1.63616	0.182441	8.96816	3.01505e-19	9.03412e-18	Slc25a33	70556
ENSMUSG00000020689.4	453.499	1.31711	0.146958	8.96249	3.17421e-19	9.49362e-18	Itgb3	16416
ENSMUSG00000078190.7	313.296	-2.17448	0.242742	-8.95796	3.3074e-19	9.87391e-18	Dnm3os	474332
ENSMUSG00000034614.14	400.257	1.6374	0.18287	8.95387	3.43235e-19	1.02283e-17	Pik3ip1	216505
ENSMUSG00000034327.17	828.78	-1.02811	0.114987	-8.94115	3.85131e-19	1.14559e-17	Kctd9	105440
ENSMUSG00000028266.17	1412.57	1.11351	0.124544	8.94072	3.86638e-19	1.14798e-17	Lmo4	16911
ENSMUSG00000046694.6	177.981	-2.09107	0.234115	-8.9318	4.19139e-19	1.241e-17	Tent5b	100342
ENSMUSG00000025930.6	175.006	-2.14003	0.240064	-8.91438	4.90545e-19	1.446e-17	Msc	17681
ENSMUSG00000002944.15	94.1637	2.90441	0.32629	8.90131	5.5191e-19	1.62397e-17	Cd36	12491
ENSMUSG00000021591.8	1143.79	-1.2128	0.136269	-8.90008	5.58086e-19	1.63919e-17	Glrx	93692
ENSMUSG00000047205.12	249.62	1.82871	0.205559	8.89631	5.77356e-19	1.68972e-17	Dusp18	75219
ENSMUSG00000032118.16	297.007	2.20816	0.248559	8.88384	6.45897e-19	1.88694e-17	Fez1	235180
ENSMUSG00000053647.4	126.341	-2.35256	0.264839	-8.88298	6.5091e-19	1.8982e-17	Gper1	76854
ENSMUSG00000047104.5	91.5136	-2.82708	0.318341	-8.88069	6.64467e-19	1.93429e-17	Pbp2	76400
ENSMUSG00000044783.16	4151.23	-1.32993	0.149961	-8.86852	7.41248e-19	2.15015e-17	A730008H23Rik	212427
ENSMUSG00000005897.14	752.236	1.16632	0.131581	8.86391	7.72539e-19	2.23694e-17	Nr2c1	22025
ENSMUSG00000032254.10	1289	-1.19286	0.134673	-8.85745	8.18667e-19	2.36632e-17	Kif23	71819
ENSMUSG00000024055.15	199.405	1.76301	0.199385	8.84223	9.38298e-19	2.70256e-17	Cyp4f13	170716
ENSMUSG00000089940.1	141.87	4.14418	0.469029	8.83566	9.95049e-19	2.85597e-17	NA	NA
ENSMUSG00000032783.9	478.802	-1.45157	0.164727	-8.81198	1.22951e-18	3.50431e-17	Troap	78733
ENSMUSG00000054115.11	374.315	-1.43445	0.162853	-8.80825	1.2711e-18	3.61655e-17	Skp2	27401
ENSMUSG00000097195.10	535.209	2.06229	0.234558	8.79225	1.4659e-18	4.15635e-17	Snhg5	72655
ENSMUSG00000030346.16	370.827	-1.4597	0.166162	-8.78483	1.56601e-18	4.43252e-17	Rad51ap1	19362
ENSMUSG00000018648.15	146.709	-1.97988	0.225577	-8.77697	1.67938e-18	4.74519e-17	Dusp14	56405
ENSMUSG00000008318.10	313.876	-1.32666	0.15127	-8.77018	1.78376e-18	5.02277e-17	Relt	320100
ENSMUSG00000033207.7	1089.03	1.00325	0.114423	8.76794	1.81961e-18	5.11493e-17	Mamdc2	71738
ENSMUSG00000051510.13	1736.29	1.17641	0.134181	8.76734	1.82937e-18	5.13353e-17	Mafg	17134
ENSMUSG00000022148.16	439.11	-1.68124	0.19184	-8.76376	1.88846e-18	5.29029e-17	Fyb	23880
ENSMUSG00000051235.10	489.31	-1.80952	0.206581	-8.75936	1.96361e-18	5.4914e-17	Gen1	209334
ENSMUSG00000046731.5	407.886	-1.09464	0.12505	-8.75357	2.0671e-18	5.77094e-17	Kctd11	216858
ENSMUSG00000000751.13	2861.42	-1.05577	0.120649	-8.75077	2.11899e-18	5.90573e-17	Rpa1	68275
ENSMUSG00000031770.16	1243.54	1.0207	0.117241	8.70599	3.14801e-18	8.74389e-17	Herpud1	64209
ENSMUSG00000055013.16	1329.13	1.17764	0.135288	8.70471	3.18398e-18	8.82879e-17	Agap1	347722
ENSMUSG00000045136.6	195.497	-1.67395	0.192319	-8.70401	3.20364e-18	8.86829e-17	Tubb2b	73710
ENSMUSG00000032487.8	619.699	1.10205	0.126801	8.6912	3.58632e-18	9.89413e-17	Ptgs2	19225
ENSMUSG00000030641.10	748.668	-1.32985	0.153041	-8.68953	3.63957e-18	1.00241e-16	Ddias	74041
ENSMUSG00000029722.15	514.128	-1.23998	0.142746	-8.68659	3.7347e-18	1.02689e-16	Agfg2	231801
ENSMUSG00000027333.18	927.227	1.33162	0.15378	8.65921	4.7506e-18	1.29749e-16	Smox	228608
ENSMUSG00000050370.5	57.2686	2.86032	0.330491	8.65475	4.94009e-18	1.347e-16	Ch25h	12642
ENSMUSG00000027509.11	1350.79	1.05373	0.121794	8.65169	5.07438e-18	1.38131e-16	Rae1	66679
ENSMUSG00000006356.10	4129.95	-1.01906	0.117876	-8.64522	5.36997e-18	1.45935e-16	Crip2	68337
ENSMUSG00000032899.14	235.07	-1.78773	0.206835	-8.64328	5.46228e-18	1.48197e-16	Styk1	243659
ENSMUSG00000057342.15	541.762	1.19738	0.13914	8.60557	7.59377e-18	2.04669e-16	Sphk2	56632
ENSMUSG00000020256.14	3016.31	1.65549	0.192455	8.60197	7.8361e-18	2.10853e-16	Aldh1l2	216188
ENSMUSG00000024074.8	1293.85	-1.28947	0.149985	-8.59736	8.15682e-18	2.19123e-16	Crim1	50766
ENSMUSG00000022003.7	731.222	1.12209	0.13055	8.59505	8.32277e-18	2.23214e-16	Slc25a30	67554
ENSMUSG00000004043.14	719.345	-1.18457	0.137971	-8.58565	9.0323e-18	2.41576e-16	Stat5a	20850
ENSMUSG00000027999.15	927.352	1.52648	0.177824	8.58421	9.1462e-18	2.44098e-16	Pla2g12a	66350
ENSMUSG00000032477.14	424.198	-1.12952	0.131693	-8.57696	9.74104e-18	2.5955e-16	Cdc25a	12530
ENSMUSG00000064267.13	99.1566	2.58033	0.301182	8.56735	1.05898e-17	2.80792e-16	Hvcn1	74096
ENSMUSG00000037999.13	223.426	1.62936	0.190314	8.56143	1.11475e-17	2.94626e-16	Arap2	212285
ENSMUSG00000039745.8	427.361	1.34627	0.157731	8.53526	1.39847e-17	3.6842e-16	Htatip2	53415
ENSMUSG00000050199.13	1833.1	-1.17408	0.137847	-8.51727	1.63354e-17	4.28969e-16	Lgr4	107515
ENSMUSG00000045664.5	239.645	-1.72193	0.202281	-8.51255	1.70142e-17	4.46078e-16	Cdc42ep2	104252
ENSMUSG00000040502.5	400.483	1.22344	0.143811	8.50726	1.78096e-17	4.66184e-16	Marchf9	216438
ENSMUSG00000024580.8	539.285	1.02401	0.120492	8.49854	1.91996e-17	5.01767e-16	Grpel2	17714
ENSMUSG00000037104.9	2283.94	-1.27584	0.150243	-8.49182	2.03426e-17	5.30791e-16	Socs5	56468
ENSMUSG00000052631.15	35.8177	5.20657	0.613885	8.48134	2.22613e-17	5.78087e-16	Sh2d6	71130
ENSMUSG00000041064.14	286.959	-1.44485	0.170494	-8.47448	2.36133e-17	6.12224e-16	Pif1	208084
ENSMUSG00000029314.14	334.689	1.80421	0.212966	8.4718	2.41633e-17	6.25492e-16	Gpat3	231510
ENSMUSG00000067924.4	2650.02	1.33918	0.158656	8.44078	3.15232e-17	8.14723e-16	Rtl8b	553127
ENSMUSG00000017491.9	223.177	-1.85006	0.219217	-8.43943	3.18888e-17	8.22872e-16	Rarb	218772
ENSMUSG00000066621.12	1088.8	1.12236	0.133203	8.42594	3.57858e-17	9.20527e-16	Tecpr1	70381
ENSMUSG00000052539.15	681.111	-1.59805	0.189751	-8.42187	3.70531e-17	9.51631e-16	Magi3	99470
ENSMUSG00000038530.11	272.559	-1.47139	0.174944	-8.41064	4.07768e-17	1.04562e-15	Rgs4	19736
ENSMUSG00000038058.14	279.112	-1.89887	0.226144	-8.39672	4.5912e-17	1.17362e-15	Nod1	107607
ENSMUSG00000074364.6	11308.8	-1.3684	0.162974	-8.39644	4.60228e-17	1.17462e-15	Ehd2	259300
ENSMUSG00000030157.5	405.128	1.32568	0.157948	8.39315	4.73304e-17	1.20424e-15	Clec2d	93694
ENSMUSG00000040254.11	58.5497	-2.96561	0.353504	-8.38918	4.89536e-17	1.2436e-15	Sema3d	108151
ENSMUSG00000037552.17	952.858	-1.53953	0.183622	-8.38423	5.10586e-17	1.29507e-15	Plekhg2	101497
ENSMUSG00000040289.8	39.0084	5.44094	0.64914	8.38177	5.21386e-17	1.32041e-15	Hey1	15213
ENSMUSG00000026708.16	346.348	-1.43426	0.171148	-8.38026	5.28093e-17	1.33533e-15	Cenpl	70454
ENSMUSG00000024158.17	508.866	1.26783	0.15163	8.36133	6.2014e-17	1.55845e-15	Hagh	14651
ENSMUSG00000025185.14	480.856	-1.62056	0.193827	-8.36089	6.22444e-17	1.56184e-15	Loxl4	67573
ENSMUSG00000055912.8	967.498	1.07911	0.129081	8.35996	6.27377e-17	1.5718e-15	Tmem150a	232086
ENSMUSG00000074415.14	1036.9	-2.18662	0.261954	-8.34734	6.98193e-17	1.74122e-15	Mir100hg	73144
ENSMUSG00000078622.8	1696.61	1.18062	0.141593	8.33812	7.54841e-17	1.87678e-15	Ccdc47	67163
ENSMUSG00000030747.5	181.478	1.48472	0.178285	8.32776	8.23865e-17	2.04529e-15	Dgat2	67800
ENSMUSG00000008136.14	2633.63	-1.16271	0.139623	-8.32751	8.25617e-17	2.04653e-15	Fhl2	14200
ENSMUSG00000030319.8	511.913	-1.47834	0.177647	-8.32179	8.66466e-17	2.14454e-15	Cand2	67088
ENSMUSG00000025939.19	1451.41	1.00415	0.120683	8.32057	8.75443e-17	2.16022e-15	Ube2w	66799
ENSMUSG00000028145.9	226.988	1.69608	0.20397	8.31531	9.15103e-17	2.25468e-15	Them4	75778
ENSMUSG00000021748.9	2623.66	1.08141	0.130216	8.30473	1.00044e-16	2.45753e-15	Pdhb	68263
ENSMUSG00000026270.11	483.4	1.25486	0.151222	8.2981	1.05786e-16	2.59468e-15	Capn10	23830
ENSMUSG00000051236.13	3093.19	-1.00934	0.12164	-8.29773	1.0612e-16	2.59899e-15	Msrb3	320183
ENSMUSG00000021556.12	479.115	-1.21745	0.146808	-8.29282	1.10597e-16	2.70055e-15	Golm1	105348
ENSMUSG00000048922.18	766.238	-1.39915	0.169235	-8.26751	1.36781e-16	3.33492e-15	Cdca2	108912
ENSMUSG00000097789.2	518.405	-2.18467	0.264654	-8.2548	1.52155e-16	3.69874e-15	Gm2115	100039239
ENSMUSG00000028194.15	1858.94	-1.2398	0.150255	-8.2513	1.5668e-16	3.79746e-15	Ddah1	69219
ENSMUSG00000032815.16	439.873	-1.03606	0.125798	-8.23594	1.78158e-16	4.29896e-15	Fanca	14087
ENSMUSG00000021752.13	290.135	1.29869	0.157779	8.23107	1.85545e-16	4.47056e-15	Kctd6	71393
ENSMUSG00000040111.17	313.077	2.22099	0.26993	8.228	1.90366e-16	4.57998e-15	Gramd1b	235283
ENSMUSG00000036599.10	461.264	-1.20396	0.146399	-8.22385	1.97078e-16	4.73449e-15	Chst12	59031
ENSMUSG00000004891.16	139.558	-1.4674	0.178547	-8.21858	2.05934e-16	4.93277e-15	Nes	18008
ENSMUSG00000028273.15	2172.2	-1.11836	0.136156	-8.21383	2.14252e-16	5.1245e-15	Pdlim5	56376
ENSMUSG00000000028.15	475.281	-1.14253	0.139515	-8.18928	2.6279e-16	6.26712e-15	Cdc45	12544
ENSMUSG00000026317.7	993.945	1.34924	0.164804	8.18696	2.67906e-16	6.37055e-15	Cln8	26889
ENSMUSG00000047757.17	130.171	-1.86121	0.227347	-8.18667	2.68547e-16	6.37654e-15	Fancb	237211
ENSMUSG00000073489.6	455.527	-1.0626	0.129826	-8.18478	2.7281e-16	6.459e-15	Ifi204	15951
ENSMUSG00000032508.8	703.475	1.06033	0.129677	8.17674	2.91634e-16	6.88475e-15	Myd88	17874
ENSMUSG00000039396.11	199.991	-1.41138	0.172687	-8.17303	3.00727e-16	7.0892e-15	Neil3	234258
ENSMUSG00000019768.16	187.156	-1.69775	0.208135	-8.15696	3.43568e-16	8.05269e-15	Esr1	13982
ENSMUSG00000029581.14	5429.14	-1.199	0.147106	-8.15062	3.62049e-16	8.4737e-15	Fscn1	14086
ENSMUSG00000030243.16	527.964	-1.13721	0.139558	-8.14869	3.67881e-16	8.59791e-15	Recql	19691
ENSMUSG00000033016.16	1389.28	-1.27116	0.156305	-8.1326	4.20162e-16	9.79182e-15	Nfatc1	18018
ENSMUSG00000026779.6	928.332	-1.07647	0.132444	-8.12775	4.3733e-16	1.01629e-14	Mastl	67121
ENSMUSG00000076431.4	2197.3	1.08111	0.133236	8.11422	4.8891e-16	1.13294e-14	Sox4	20677
ENSMUSG00000024911.7	1010.2	1.30416	0.160938	8.10348	5.34108e-16	1.23244e-14	Fibp	58249
ENSMUSG00000030555.16	465.811	1.74368	0.215249	8.10074	5.46238e-16	1.25866e-14	Ttc23	67009
ENSMUSG00000033730.4	441.175	-1.62911	0.201163	-8.09845	5.56656e-16	1.28086e-14	Egr3	13655
ENSMUSG00000102697.1	98.8971	2.06376	0.254877	8.09708	5.62924e-16	1.29346e-14	Pcdhac2	353237
ENSMUSG00000039656.17	943.388	1.13103	0.139766	8.09227	5.85632e-16	1.34375e-14	Rxrb	20182
ENSMUSG00000061111.8	1163.52	1.54369	0.190939	8.08471	6.23118e-16	1.42776e-14	Mcrip1	192173
ENSMUSG00000033446.7	163.567	-1.55155	0.191926	-8.08407	6.26404e-16	1.43328e-14	Lpar6	67168
ENSMUSG00000032172.8	35.9383	4.43656	0.549632	8.07187	6.92299e-16	1.57964e-14	Olfm2	244723
ENSMUSG00000016756.17	124.458	-2.89913	0.359326	-8.06825	7.13121e-16	1.62488e-14	Cmah	12763
ENSMUSG00000028497.12	383.147	-1.19464	0.148352	-8.05272	8.09716e-16	1.8373e-14	Hacd4	66775
ENSMUSG00000026435.15	84.5507	2.30198	0.286274	8.04116	8.89935e-16	2.01374e-14	Slc45a3	212980
ENSMUSG00000032038.7	622.917	1.08325	0.134792	8.03641	9.25089e-16	2.08751e-14	St3gal4	20443
ENSMUSG00000037905.13	2628.54	1.34914	0.167929	8.03396	9.4373e-16	2.12664e-14	Bri3bp	76809
ENSMUSG00000046169.10	172.249	-1.93806	0.241299	-8.03177	9.60746e-16	2.16201e-14	Adamts6	108154
ENSMUSG00000022555.12	861.972	1.09256	0.136426	8.00844	1.16172e-15	2.60709e-14	Dgat1	13350
ENSMUSG00000022508.5	393.035	1.33385	0.166773	7.99799	1.26466e-15	2.82262e-14	Bcl6	12053
ENSMUSG00000034317.14	1542.76	-1.03248	0.129144	-7.99478	1.29801e-15	2.8931e-14	Trim59	66949
ENSMUSG00000034206.15	176.986	-1.5346	0.192341	-7.97851	1.48114e-15	3.29679e-14	Polq	77782
ENSMUSG00000027115.14	472.463	-1.1103	0.139308	-7.97013	1.58513e-15	3.5187e-14	Kif18a	228421
ENSMUSG00000017417.14	84.4137	2.29155	0.288209	7.95101	1.84994e-15	4.10096e-14	Plxdc1	72324
ENSMUSG00000022665.15	3622.26	-1.01557	0.127782	-7.94768	1.9003e-15	4.20688e-14	Ccdc80	67896
ENSMUSG00000020362.13	1750.47	-1.12123	0.141104	-7.94614	1.92417e-15	4.25397e-14	Cnot6	104625
ENSMUSG00000042182.16	126.856	1.54925	0.195522	7.92365	2.30643e-15	5.07849e-14	Bend6	320705
ENSMUSG00000037370.13	1277.52	-1.09214	0.137843	-7.92308	2.31689e-15	5.09467e-14	Enpp1	18605
ENSMUSG00000111394.1	498.748	-2.02322	0.255435	-7.92069	2.36193e-15	5.18674e-14	NA	NA
ENSMUSG00000029591.14	190.257	-1.53618	0.194085	-7.915	2.47249e-15	5.42224e-14	Ung	22256
ENSMUSG00000037965.14	1067.03	-1.10758	0.140112	-7.90495	2.68036e-15	5.84757e-14	Zc3h7a	106205
ENSMUSG00000029060.17	490.489	1.60154	0.202653	7.90287	2.72559e-15	5.93749e-14	Mib2	76580
ENSMUSG00000020303.2	283.841	1.04814	0.132663	7.90076	2.77216e-15	6.03093e-14	Stc2	20856
ENSMUSG00000035293.13	787.109	-1.59898	0.202528	-7.89511	2.90051e-15	6.30177e-14	G2e3	217558
ENSMUSG00000004319.15	209.479	1.38491	0.175429	7.89443	2.9164e-15	6.32789e-14	Clcn3	12725
ENSMUSG00000033763.14	1305.73	1.55834	0.19747	7.89154	2.98476e-15	6.46765e-14	Mtss2	244654
ENSMUSG00000031490.6	2130.52	1.41842	0.179876	7.88555	3.13165e-15	6.768e-14	Eif4ebp1	13685
ENSMUSG00000110605.1	82.1101	2.2107	0.28045	7.8827	3.20391e-15	6.91503e-14	Gm32856	102635552
ENSMUSG00000022960.13	302.292	-1.16773	0.148323	-7.87289	3.46549e-15	7.46974e-14	Donson	60364
ENSMUSG00000020330.16	1572.09	-1.22394	0.156051	-7.84321	4.39183e-15	9.41829e-14	Hmmr	15366
ENSMUSG00000034586.14	293.151	1.15811	0.147843	7.83342	4.74764e-15	1.01531e-13	Hid1	217310
ENSMUSG00000074813.14	160.287	-1.51913	0.193937	-7.83315	4.75804e-15	1.01621e-13	Morrbid	100043424
ENSMUSG00000022464.14	84.9745	-2.18588	0.279168	-7.82999	4.87927e-15	1.04074e-13	Slc38a4	69354
ENSMUSG00000062248.5	810.737	-1.02137	0.130539	-7.82423	5.10785e-15	1.08666e-13	Cks2	66197
ENSMUSG00000025352.6	296.836	-1.12307	0.14375	-7.81265	5.59962e-15	1.18665e-13	Gdf11	14561
ENSMUSG00000037613.16	404.296	-1.41382	0.181297	-7.79836	6.27179e-15	1.32395e-13	Tnfrsf23	79201
ENSMUSG00000037315.15	717.682	1.1915	0.152856	7.79497	6.44257e-15	1.35825e-13	Jade3	382207
ENSMUSG00000060671.12	2130.36	-1.20977	0.155229	-7.79346	6.52e-15	1.37281e-13	Atp8b2	54667
ENSMUSG00000027293.13	1296.22	-1.15872	0.14914	-7.76936	7.88828e-15	1.65452e-13	Ehd4	98878
ENSMUSG00000090958.2	6249.75	-1.4456	0.18607	-7.76909	7.90498e-15	1.6559e-13	Lrrc32	434215
ENSMUSG00000037225.13	1252.35	-1.29482	0.166738	-7.76561	8.12545e-15	1.6999e-13	Fgf2	14173
ENSMUSG00000031749.12	1691.46	-1.23182	0.158787	-7.75767	8.65041e-15	1.80281e-13	St3gal2	20444
ENSMUSG00000027342.14	4640.86	-1.12672	0.145559	-7.74067	9.88976e-15	2.05586e-13	Pcna	18538
ENSMUSG00000020739.11	960.627	-1.10206	0.142526	-7.73237	1.05561e-14	2.1916e-13	Nup85	445007
ENSMUSG00000031659.13	66.454	-2.87737	0.372157	-7.73159	1.06215e-14	2.20237e-13	Adcy7	11513
ENSMUSG00000009575.14	3936	-1.11288	0.144127	-7.7215	1.14971e-14	2.37791e-13	Cbx5	12419
ENSMUSG00000033697.16	732.517	1.71084	0.221878	7.71072	1.25107e-14	2.58427e-13	Arhgap39	223666
ENSMUSG00000020648.3	229.454	1.41125	0.183226	7.70227	1.33668e-14	2.75764e-13	Dus4l	71916
ENSMUSG00000036278.7	281.435	1.5589	0.202583	7.69514	1.41336e-14	2.90851e-13	Macrod1	107227
ENSMUSG00000018427.8	303.953	2.05268	0.2671	7.68506	1.52926e-14	3.13979e-13	Ypel2	77864
ENSMUSG00000059791.14	186.168	-1.58985	0.206876	-7.68503	1.52959e-14	3.13979e-13	Nrm	106582
ENSMUSG00000078201.5	318.891	1.28809	0.167748	7.67873	1.60679e-14	3.29e-13	Tmem203	227615
ENSMUSG00000048764.16	48.4462	-2.87349	0.374896	-7.66478	1.79141e-14	3.66344e-13	Tmprss11f	243083
ENSMUSG00000056917.13	740.838	-1.11574	0.145603	-7.66291	1.81768e-14	3.71251e-13	Sipa1	20469
ENSMUSG00000019986.17	594.678	1.02971	0.134691	7.64503	2.089e-14	4.25076e-13	Ahi1	52906
ENSMUSG00000021830.14	1076.63	1.07398	0.140846	7.62516	2.43734e-14	4.93501e-13	Txndc16	70561
ENSMUSG00000107770.1	130.353	1.45687	0.191111	7.62316	2.4754e-14	5.00587e-13	Gm44126	118567384
ENSMUSG00000041779.5	708.228	-1.47223	0.193279	-7.61712	2.59391e-14	5.23906e-13	Tram2	170829
ENSMUSG00000036934.9	333.114	1.27086	0.166913	7.61391	2.65921e-14	5.36432e-13	4921524J17Rik	66714
ENSMUSG00000031290.14	1122.34	-1.03217	0.135646	-7.60932	2.75548e-14	5.55167e-13	Lrch2	210297
ENSMUSG00000021798.14	87.3927	-2.42838	0.319605	-7.59808	3.00553e-14	6.04803e-13	Ldb3	24131
ENSMUSG00000102692.1	39.0956	-3.96373	0.521848	-7.59556	3.06468e-14	6.15948e-13	Dchs2	100534287
ENSMUSG00000074825.4	403.056	-1.07135	0.141198	-7.58755	3.26002e-14	6.54405e-13	Itpripl1	73338
ENSMUSG00000038780.14	2657.7	1.01694	0.134264	7.57417	3.61419e-14	7.23723e-13	Smurf1	75788
ENSMUSG00000070644.13	30.9433	5.4972	0.726074	7.57113	3.69978e-14	7.39956e-13	Etnk2	214253
ENSMUSG00000043336.14	441.446	-2.13049	0.281699	-7.56299	3.93895e-14	7.85868e-13	Filip1l	78749
ENSMUSG00000028465.16	8955.35	-1.10731	0.146422	-7.56241	3.95657e-14	7.88423e-13	Tln1	21894
ENSMUSG00000109946.1	162.118	1.86779	0.247126	7.55804	4.0919e-14	8.13408e-13	Brd3os	100504116
ENSMUSG00000085282.8	53.8815	2.74789	0.364071	7.54766	4.43135e-14	8.77685e-13	Gm15663	327812
ENSMUSG00000021214.14	459.242	-1.25477	0.166378	-7.5417	4.63896e-14	9.16587e-13	Akr1c18	105349
ENSMUSG00000050587.14	66.944	-2.04065	0.271231	-7.52365	5.32683e-14	1.04996e-12	Lrrc4c	241568
ENSMUSG00000026784.14	246.491	-1.35705	0.180705	-7.50973	5.9249e-14	1.16504e-12	Pdss1	56075
ENSMUSG00000005124.10	1067.02	-1.26383	0.168435	-7.50334	6.22107e-14	1.21888e-12	Ccn4	22402
ENSMUSG00000024276.7	1064.77	1.11379	0.148707	7.48981	6.89733e-14	1.34654e-12	Zfp397	69256
ENSMUSG00000057706.7	148.946	1.61613	0.215948	7.48386	7.21691e-14	1.40725e-12	Mex3b	108797
ENSMUSG00000036534.6	927.387	1.01864	0.136162	7.48108	7.37159e-14	1.43571e-12	Slc38a7	234595
ENSMUSG00000074063.10	144.116	1.59192	0.212901	7.4773	7.58646e-14	1.4758e-12	Osgin1	71839
ENSMUSG00000022253.15	532.674	1.02529	0.137597	7.45134	9.23954e-14	1.79311e-12	Nadk2	68646
ENSMUSG00000055866.9	159.799	-1.72828	0.231952	-7.45102	9.26202e-14	1.79534e-12	Per2	18627
ENSMUSG00000020901.13	217.797	-1.2723	0.171095	-7.43623	1.03598e-13	1.99866e-12	Pik3r5	320207
ENSMUSG00000020682.17	393.157	1.49227	0.200726	7.43436	1.05072e-13	2.0247e-12	Mmp28	118453
ENSMUSG00000049804.9	435.599	-1.39056	0.187099	-7.43221	1.06796e-13	2.05552e-12	Armcx4	100503043
ENSMUSG00000030279.15	407.938	-1.11685	0.150368	-7.42746	1.10701e-13	2.12817e-12	C2cd5	74741
ENSMUSG00000034101.14	5698.56	-1.17605	0.158424	-7.42348	1.14082e-13	2.19059e-12	Ctnnd1	12388
ENSMUSG00000025574.13	1702.48	-1.29232	0.174092	-7.42321	1.14316e-13	2.19251e-12	Tk1	21877
ENSMUSG00000020601.8	1289.81	-1.24808	0.16841	-7.41095	1.254e-13	2.40227e-12	Trib2	217410
ENSMUSG00000001751.9	2401.47	1.11007	0.15013	7.39404	1.42436e-13	2.72226e-12	Naglu	27419
ENSMUSG00000022040.8	189.084	1.40924	0.190609	7.39333	1.43193e-13	2.73353e-12	Ephx2	13850
ENSMUSG00000029771.12	225.051	-1.48865	0.201409	-7.39116	1.45554e-13	2.77536e-12	Irf5	27056
ENSMUSG00000075000.11	1035	1.04905	0.141974	7.389	1.47937e-13	2.81751e-12	Nrbf2	641340
ENSMUSG00000019992.8	185.465	-1.35141	0.182942	-7.38712	1.50042e-13	2.85429e-12	Mtfr2	71804
ENSMUSG00000064370.1	24189.7	-1.24472	0.168855	-7.37153	1.68682e-13	3.19772e-12	CYTB	17711
ENSMUSG00000035934.16	387.235	-1.28704	0.174666	-7.36862	1.72409e-13	3.26459e-12	Pknox2	208076
ENSMUSG00000052534.15	4251.78	-1.14534	0.155482	-7.36638	1.75329e-13	3.31605e-12	Pbx1	18514
ENSMUSG00000049624.14	487.901	1.17701	0.159812	7.36493	1.77234e-13	3.3482e-12	Slc17a5	235504
ENSMUSG00000033952.14	1457.7	-1.33274	0.180961	-7.36478	1.77446e-13	3.34834e-12	Aspm	12316
ENSMUSG00000041482.17	286.338	-1.96313	0.267045	-7.35134	1.96236e-13	3.69014e-12	Piezo2	667742
ENSMUSG00000034354.17	1916.16	1.02685	0.139701	7.35038	1.97651e-13	3.70822e-12	Mtmr3	74302
ENSMUSG00000069793.12	805.244	-1.97605	0.269274	-7.33844	2.16097e-13	4.022e-12	Slfn9	237886
ENSMUSG00000021697.12	158.847	-1.29012	0.175808	-7.33821	2.16466e-13	4.0243e-12	Depdc1b	218581
ENSMUSG00000037447.16	94.0913	2.53009	0.344819	7.33746	2.1769e-13	4.03787e-12	Arid5a	214855
ENSMUSG00000041633.14	1190.68	-1.56013	0.212827	-7.33051	2.29275e-13	4.23836e-12	Kctd12b	207474
ENSMUSG00000047388.10	599.499	1.07687	0.146943	7.32846	2.32819e-13	4.299e-12	Atmin	234776
ENSMUSG00000076928.5	65.2157	-4.23191	0.578234	-7.31868	2.50423e-13	4.61364e-12	NA	NA
ENSMUSG00000055725.11	155.25	2.22085	0.303519	7.31701	2.53561e-13	4.6662e-12	Paqr3	231474
ENSMUSG00000030546.14	87.6315	2.63671	0.360668	7.31063	2.65901e-13	4.88232e-12	Plin1	103968
ENSMUSG00000027674.16	183.63	1.55138	0.212218	7.31031	2.66519e-13	4.8827e-12	Pex5l	58869
ENSMUSG00000079685.10	2079.84	-1.55916	0.213339	-7.30834	2.70472e-13	4.94958e-12	Ulbp1	77777
ENSMUSG00000110206.1	127.988	1.92048	0.262804	7.30764	2.71868e-13	4.96956e-12	Flt3l	14256
ENSMUSG00000030545.9	448.164	1.0085	0.138084	7.30351	2.8036e-13	5.11907e-12	Pex11a	18631
ENSMUSG00000045917.17	312.248	1.78364	0.244258	7.30226	2.82981e-13	5.16117e-12	Tmem268	230279
ENSMUSG00000017146.12	424.716	-1.12752	0.154569	-7.2946	2.99543e-13	5.44502e-12	Brca1	12189
ENSMUSG00000036768.6	859.767	-1.51841	0.208256	-7.29105	3.07542e-13	5.57804e-12	Kif15	209737
ENSMUSG00000027358.6	45.9124	2.66167	0.365296	7.28633	3.18508e-13	5.77054e-12	Bmp2	12156
ENSMUSG00000050382.14	327.83	1.11774	0.15346	7.28357	3.25089e-13	5.87674e-12	Kif7	16576
ENSMUSG00000030774.13	1230.3	-1.02736	0.141181	-7.27688	3.41628e-13	6.16211e-12	Pak1	18479
ENSMUSG00000037892.13	223.533	-2.12534	0.292156	-7.27469	3.47225e-13	6.25617e-12	Pcdh18	73173
ENSMUSG00000033540.18	430.046	1.18532	0.163086	7.26807	3.64655e-13	6.56298e-12	Idua	15932
ENSMUSG00000029851.5	144.77	-1.62998	0.224277	-7.26769	3.65679e-13	6.57419e-12	Tcaf2	232748
ENSMUSG00000027357.16	1256.5	1.05169	0.144784	7.2639	3.76079e-13	6.74634e-12	Crls1	66586
ENSMUSG00000029797.13	47.9213	5.02422	0.691785	7.26269	3.7948e-13	6.79989e-12	Sspo	243369
ENSMUSG00000021822.3	116.608	-1.6002	0.220503	-7.25704	3.9565e-13	7.08187e-12	Plau	18792
ENSMUSG00000032352.16	243.989	1.15694	0.159792	7.24026	4.47841e-13	7.97245e-12	Lrrc1	214345
ENSMUSG00000031667.16	687.275	1.08325	0.149724	7.23494	4.65721e-13	8.27274e-12	Aktip	14339
ENSMUSG00000064181.6	630.143	1.16536	0.161099	7.23382	4.69591e-13	8.33243e-12	Rab3ip	216363
ENSMUSG00000042759.12	239.942	2.22029	0.307004	7.23211	4.75543e-13	8.4289e-12	Apobr	171504
ENSMUSG00000044042.19	1324.26	-1.07884	0.149291	-7.22642	4.95896e-13	8.76119e-12	Fmn1	14260
ENSMUSG00000048065.8	30.6344	4.78684	0.662649	7.22379	5.05571e-13	8.92248e-12	Cyb5r2	320635
ENSMUSG00000075602.10	407.119	-1.05846	0.146596	-7.22029	5.18779e-13	9.13587e-12	Ly6a	110454
ENSMUSG00000047497.10	972.476	-1.54002	0.213407	-7.21634	5.34036e-13	9.38435e-12	Adamts12	239337
ENSMUSG00000039158.11	141.402	1.68453	0.233495	7.21441	5.417e-13	9.50881e-12	Akna	100182
ENSMUSG00000067818.6	1009.73	-1.37692	0.190923	-7.21191	5.51737e-13	9.67461e-12	Myl9	98932
ENSMUSG00000105867.2	102.108	2.183	0.303119	7.20182	5.94144e-13	1.04071e-11	Gm42517	115490131
ENSMUSG00000033355.6	64.0875	2.22881	0.309615	7.19864	6.0815e-13	1.0641e-11	Rtp4	67775
ENSMUSG00000031367.15	592.564	-1.06422	0.147855	-7.19776	6.12109e-13	1.06988e-11	Ap1s2	108012
ENSMUSG00000023007.15	421.946	1.40343	0.195006	7.19688	6.16077e-13	1.07567e-11	Prpf40b	54614
ENSMUSG00000001517.14	1909.23	-1.1709	0.162717	-7.19597	6.20184e-13	1.08169e-11	Foxm1	14235
ENSMUSG00000086841.1	719.291	1.92444	0.267896	7.18352	6.79399e-13	1.18352e-11	2410006H16Rik	69221
ENSMUSG00000014232.14	275.489	1.25447	0.174666	7.18213	6.86351e-13	1.19327e-11	Cluap1	76779
ENSMUSG00000109372.1	45.5199	7.68088	1.06956	7.18135	6.90245e-13	1.19877e-11	Gm19410	100502846
ENSMUSG00000078716.10	172.279	1.46506	0.204208	7.17434	7.26557e-13	1.2605e-11	Tmem8b	242409
ENSMUSG00000087408.10	48.3461	2.7699	0.386937	7.15852	8.15504e-13	1.41331e-11	Gdf1	14559
ENSMUSG00000027667.13	524.078	1.21395	0.169624	7.15672	8.26274e-13	1.42744e-11	Zfp639	67778
ENSMUSG00000027615.14	395.179	1.0268	0.143695	7.14571	8.95288e-13	1.54341e-11	Hps3	12807
ENSMUSG00000033278.10	1885.98	1.23298	0.172796	7.13551	9.64262e-13	1.65533e-11	Ptprm	19274
ENSMUSG00000030653.17	29.073	-8.92346	1.2506	-7.13535	9.65391e-13	1.65553e-11	Pde2a	207728
ENSMUSG00000096472.2	267.221	-1.59634	0.223835	-7.13176	9.9097e-13	1.69407e-11	Cdkn2d	12581
ENSMUSG00000026564.9	221.85	-1.41022	0.197893	-7.12618	1.03195e-12	1.76228e-11	Dusp27	240892
ENSMUSG00000022142.8	1583.68	-1.23683	0.173844	-7.11464	1.12207e-12	1.91204e-11	Nup155	170762
ENSMUSG00000023092.16	246.383	-1.37424	0.193321	-7.10858	1.17239e-12	1.99173e-11	Fhl1	14199
ENSMUSG00000024661.7	74554.1	1.09796	0.154725	7.0962	1.28233e-12	2.17173e-11	Fth1	14319
ENSMUSG00000028238.6	123.154	1.83715	0.258981	7.09378	1.30496e-12	2.20778e-11	Atp6v0d2	242341
ENSMUSG00000022453.8	1436.65	1.14059	0.160938	7.08714	1.36912e-12	2.31393e-11	Naga	17939
ENSMUSG00000039055.4	106.108	-1.76655	0.249561	-7.07865	1.45564e-12	2.44751e-11	Eme1	268465
ENSMUSG00000059555.6	293.787	-1.08393	0.153182	-7.07607	1.48297e-12	2.49091e-11	Tor4a	227612
ENSMUSG00000037434.7	560.38	1.26428	0.178838	7.06938	1.5563e-12	2.60605e-11	Slc30a1	22782
ENSMUSG00000041406.14	359.729	-1.1349	0.160763	-7.05945	1.67165e-12	2.78779e-11	BC055324	381306
ENSMUSG00000049932.3	1649.57	-1.20793	0.17113	-7.05852	1.68288e-12	2.80365e-11	H2ax	15270
ENSMUSG00000056749.7	342.913	1.27786	0.181182	7.05293	1.75185e-12	2.91559e-11	Nfil3	18030
ENSMUSG00000052572.19	42.2009	2.93802	0.416818	7.04869	1.80615e-12	2.99986e-11	Dlg2	23859
ENSMUSG00000038587.10	4973.18	-1.27014	0.181053	-7.01529	2.29476e-12	3.77689e-11	Akap12	83397
ENSMUSG00000070576.4	184.521	-1.63209	0.233055	-7.003	2.5053e-12	4.10689e-11	Mn1	433938
ENSMUSG00000024424.15	445.467	1.00302	0.143782	6.97601	3.03692e-12	4.9486e-11	Ttc39c	72747
ENSMUSG00000054453.11	278.958	-2.42451	0.347918	-6.96863	3.20036e-12	5.19939e-11	Sytl5	236643
ENSMUSG00000097785.2	30.1227	3.61427	0.518954	6.96453	3.29494e-12	5.33715e-11	B230217O12Rik	320879
ENSMUSG00000046743.6	51.9161	-2.86694	0.411936	-6.95969	3.41029e-12	5.51308e-11	Fat4	329628
ENSMUSG00000028036.6	237.644	-1.40818	0.202604	-6.95041	3.64233e-12	5.87604e-11	Ptgfr	19220
ENSMUSG00000112441.1	56.9635	-2.13349	0.306964	-6.95028	3.64559e-12	5.87604e-11	NA	NA
ENSMUSG00000059173.19	220.616	1.70729	0.245975	6.94092	3.89554e-12	6.26658e-11	Pde1a	18573
ENSMUSG00000029461.17	1668.07	-1.24123	0.178861	-6.93967	3.93029e-12	6.31626e-11	Fam168a	319604
ENSMUSG00000020974.6	359.27	-1.08665	0.156671	-6.93587	4.03737e-12	6.48198e-11	Pole2	18974
ENSMUSG00000025269.16	250.761	-1.23647	0.178424	-6.92998	4.20905e-12	6.75098e-11	Apex2	77622
ENSMUSG00000056501.3	2799.66	1.58698	0.229146	6.92564	4.34008e-12	6.94074e-11	Cebpb	12608
ENSMUSG00000028483.13	188.534	-1.16803	0.168743	-6.92198	4.45379e-12	7.11562e-11	Snapc3	77634
ENSMUSG00000035824.7	507.349	1.16599	0.168796	6.90768	4.92636e-12	7.85529e-11	Tk2	57813
ENSMUSG00000022292.16	503.212	1.21823	0.176454	6.90394	5.05805e-12	8.05742e-11	Rrm2b	382985
ENSMUSG00000021460.17	387.999	1.15888	0.168162	6.89144	5.52298e-12	8.74695e-11	Auh	11992
ENSMUSG00000033768.17	49.0708	2.88583	0.421013	6.8545	7.15649e-12	1.12253e-10	Nrxn2	18190
ENSMUSG00000030677.8	1129.1	-1.05661	0.154172	-6.85346	7.2087e-12	1.12964e-10	Kif22	110033
ENSMUSG00000040466.16	897.301	1.32949	0.194098	6.84956	7.40784e-12	1.15974e-10	Blvrb	233016
ENSMUSG00000027698.14	414.323	1.1179	0.16325	6.8478	7.49951e-12	1.17296e-10	Nceh1	320024
ENSMUSG00000022947.8	512.026	1.38213	0.201918	6.84501	7.64707e-12	1.1949e-10	Cbr3	109857
ENSMUSG00000028702.15	195.333	-1.09469	0.159944	-6.84424	7.68818e-12	1.20018e-10	Rad54l	19366
ENSMUSG00000054792.15	240.057	-1.0696	0.156299	-6.84329	7.73923e-12	1.20585e-10	Klhl18	270201
[truncated: 823 more rows]

## Sheet: ST4. RNA_DESeq_CytoD_vs_ctrl
Supplementary Data 4: Differentially expressed genes between MSC cells with CytoD added vs control cells (DESeq2 using Wald Test; adjusted p-values calculated using the Benjamini-Hochberg correction).
[truncated: 1,257 more rows]

[truncated: 6 more sheets: ST5. ATAC_DESeq_siArp_vs_ctrl, ST6. ATAC_DESeq_siArpCK666vsctl, ST7. RNA_DESeq_siArp_vs_ctrl, ST8. RNA_DESeq_siArpCK666vsctl, ST9. ATAC_DESeq_CK666vsctrl_4hr, ST10 ATAC_NIH3T3DESeq_CKvctrl4h]
