# Supplementary material for: Nuclear actin structure regulates chromatin accessibility
Source: Nat Commun. 2024 May 15;15:4095. doi: 10.1038/s41467-024-48580-y (PMC11096319; doi:10.1038/s41467-024-48580-y)
Supplement: Supplementary file 6 — Source data [file 41467_2024_48580_MOESM6_ESM.xlsx]

## Sheet: Fig 1E
2023-12-20	MSC, nuclear G/F actin fractionation, CTL vs CK666 vs CytoD
	Densitometry
		CTL	2023-03-30		2023-05-15		2023-11-20		2023-11-29		2023-12-10
		G	46750.5		55449.7		43697		56369.7		59313.8
		F	66779.7		52057.6		53187		51478.7		46264.8
		CK666
		G	65267		76622.7		68169.8		72757.8		69405.3
		F	54695		52752.2		53040.8		54693.6		58405.5
		CytoD
		G	25741.5		28431.6		36116.9		25546.7		31429.5
		F	69503.5		73931.1		72385.9		69383.7		75569.2
			Raw Data	Everage	%	% average	sem
	CTL	G	46750.5	52316.1	89.3615	100	6.02626		TTEST	G vs F	0.471619
			55449.7		105.99
			43697		83.5248
			56369.7		107.748
			59313.8		113.376
		F	66779.7	53953.6	127.646	103.13	6.98048
			52057.6		99.5059
			53187		101.665
			51478.7		98.3993
			46264.8		88.4332
	CK666	G	65267	70444.5	124.755	134.652	4.78601			G vs F	9.74207e-05
			76622.7		146.461
			68169.8		130.304
			72757.8		139.073
			69405.3		132.665
		F	54695	54717.4	104.547	104.59	0.998392
			52752.2		100.833
			53040.8		101.385
			54693.6		104.544
			58405.5		111.64
	CytoD	G	25741.5	29453.2	49.2038	56.2986	4.73092			G vs F	7.90895e-08
			28431.6		54.3457
			36116.9		69.0358
			25546.7		48.8313
			31429.5		60.0762
		F	69503.5	72154.7	132.853	137.921	2.13719
			73931.1		141.316
			72385.9		138.362
			69383.7		132.624
			75569.2		144.447

## Sheet: Fig 5A
2022-12-09	Nuclear HAF Counting (50 cells/condition)
	H3K9me3 staining, MSC CTL vs CK666 vs CytoD
		HAF
		1	2	3	4	5	6	7	8	9	10	11	12	13	14	15	16	17	18	19	20	21	22	23	24	25	26	27	28	29	30	31	32	33	34	35	36	37	38	39	40	41	42	43	44	45	46	47	48
	CTL	41	44	22	38	31	46	39	19	20	33	32	30	29	30	41	45	18	35	36	22	40	24	30	26	16	23	30	32	38	33	22	35	36	29	24	19	22	28	45	29	22	22	36	32	29	29	30	36
	CK666	15	22	21	23	18	15	20	13	15	22	16	23	18	15	24	24	18	19	26	15	23	24	19	15	13	20	23	18	15	29	21	18	36	25	21	18	22	20	10	15	9	16	18	20	21	29	22	18
	CytoD	40	28	20	28	24	23	22	26	29	26	20	24	25	21	25	23	26	32	19	18	33	29	19	23	28	40	25	22	24	20	22	26	19	18	35	29	28	22	21	19	41	24	21	22	18	30	30	29
	Cell	Foci#/cell	mean	sem			N = 50
CTL	1	41	30.3	4.28507
	2	44
	3	22
	4	38
	5	31
	6	46
	7	39
	8	19
	9	20
	10	33
	11	32
	12	30
	13	29
	14	30
	15	41
	16	45
	17	18
	18	35
	19	36
	20	22
	21	40
	22	24
	23	30
	24	26
	25	16
	26	23
	27	30
	28	32
	29	38
	30	33
	31	22
	32	35
	33	36
	34	29
	35	24
	36	19
	37	22
	38	28
	39	45
	40	29
	41	22
	42	22
	43	36
	44	32
	45	29
	46	29
	47	30
	48	36
	49	18
	50	29
CK666	1	15	19.46	2.75206
	2	22
	3	21
	4	23
	5	18
	6	15
	7	20
	8	13
	9	15
	10	22
	11	16
	12	23
	13	18
	14	15
	15	24
	16	24
	17	18
	18	19
	19	26
	20	15
	21	23
	22	24
	23	19
	24	15
	25	13
	26	20
	27	23
	28	18
	29	15
	30	29
	31	21
	32	18
	33	36
	34	25
	35	21
	36	18
	37	22
	38	20
	39	10
	40	15
	41	9
	42	16
	43	18
	44	20
	45	21
	46	29
	47	22
	48	18
	49	17
	50	16
CytoD	1	40	25.32	3.58079
	2	28
	3	20
	4	28
	5	24
	6	23
	7	22
	8	26
	9	29
	10	26
	11	20
	12	24
	13	25
	14	21
	15	25
	16	23
	17	26
	18	32
	19	19
	20	18
	21	33
	22	29
	23	19
	24	23
	25	28
	26	40
	27	25
	28	22
	29	24
	30	20
	31	22
	32	26
	33	19
	34	18
	35	35
	36	29
	37	28
	38	22
	39	21
	40	19
	41	41
	42	24
	43	21
	44	22
	45	18
	46	30
	47	30
	48	29
	49	27
	50	23
		mean	sem			P value
	CTL	30.3	4.28507		CTL vs CK666	< 0.0001
	CK666	19.46	2.75206		CK666 vs CytoD	< 0.0001
	CytoD	25.32	3.58079		CTL vs CytoD	< 0.0004
	n=50
[truncated: 2 more columns]

## Sheet: Fig 5B
2023-01-18	H3K9me3
		MSC in MEM, CTL vs CK666 (200 uM for 4 hr)
	Relative IF intensity of H3K9me3 Staining (total nuclear area vs nuclear inside area)
			CTL										CK666
				area	mean	min	max	IntDen	RawIntDen	Total/Inside				area	mean	min	max	IntDen	RawIntDen	Total/Inside
		1	Total	34163	34.798	3	101	1188788	1188788	0.916147	CTL1-1	1	Total	21439	54.387	4	103	1165995	1165995	0.974119		ck1-1
			Inside	26973	37.983	6	101	1024504	1024504				Inside	16341	55.832	17	100	912344	912344
		2	Total	34121	43.179	2	101	1473322	1473322	0.913532	CTL2-1	2	Total	24607	45.408	2	104	1117365	1117365	0.944819		ck1-2
			Inside	27492	47.266	11	101	1299443	1299443				Inside	19076	48.06	14	104	916787	916787
		3	Total	26643	34.223	2	100	911798	911798	0.944682	CTL2-2	3	Total	14617	56.366	2	106	823896	823896	0.999025		ck2-1
			Inside	20939	36.227	10	100	758559	758559				Inside	10543	56.421	14	102	594842	594842
		4	Total	33314	28.148	3	99	937738	937738	0.928609	CTL3-1	4	Total	20004	35.037	3	103	700878	700878	1.00586		ck3-1
			Inside	26313	30.312	6	99	797611	797611				Inside	14967	34.833	7	102	521351	521351
		5	Total	29115	29.228	2	99	850962	850962	0.911268	CTL3-2	5	Total	19200	32.894	4	100	631571	631571	0.994137		ck3-2
			Inside	23036	32.074	7	99	738847	738847				Inside	13551	33.088	6	99	448377	448377
		6	Total	25123	41.973	3	99	1054495	1054495	0.878262	CTL4-1	6	Total	15763	54.466	1	102	858550	858550	0.948389		ck4-1
			Inside	19562	47.791	7	99	934891	934891				Inside	11308	57.43	13	102	649418	649418
		7	Total	29993	39.902	3	101	1196790	1196790	0.878647	CTL4-2	7	Total	16490	49.857	2	103	822145	822145	0.988991		ck4-2
			Inside	23898	45.413	7	101	1085278	1085278				Inside	12021	50.412	10	101	606001	606001
		8	Total	26513	44.31	2	99	1174797	1174797	0.909875	CTL4-3	8	Total	15559	66.206	1	108	1030106	1030106	0.950253		ck5-1
			Inside	20784	48.699	10	99	1012151	1012151				Inside	11174	69.672	22	108	778517	778517
		9	Total	16459	31.576	5	99	519713	519713	0.888164	CTL5-1	9	Total	17138	58.188	2	106	997221	997221	0.960689		ck5-2
			Inside	11894	35.552	10	99	422860	422860				Inside	12505	60.569	17	106	757412	757412
		10	Total	26765	23.624	4	97	632283	632283	0.904337	CTL5-2	10	Total	28172	47.889	3	105	1349137	1349137	0.957091		ck6-1
			Inside	20988	26.123	7	97	548270	548270				Inside	22309	50.036	8	105	1116258	1116258
		11	Total	21294	37.662	1	100	801981	801981	0.899413	CTL5-3	11	Total	16459	63.918	3	105	1052023	1052023	0.980909		ck6-2
			Inside	15978	41.874	11	100	669063	669063				Inside	12000	65.162	15	105	781945	781945
		12	Total	24756	35.876	2	100	888144	888144	0.880285	CTL5-4	12	Total	22753	59.313	0	108	1349541	1349541	1.01055		ck7-1
			Inside	19074	40.755	6	100	777360	777360				Inside	16919	58.694	15	108	993048	993048
		13	Total	32437	45.041	3	100	1460982	1460982	0.930484	CTL6-1	13	Total	33442	62.667	2	104	2095704	2095704	0.984077		ck8-1
			Inside	26140	48.406	10	100	1265337	1265337				Inside	26911	63.681	13	104	1713719	1713719
		14	Total	22664	36.508	2	103	827414	827414	0.885622	CTL7-1	14	Total	26922	71.149	3	104	1915475	1915475	0.981068		ck9-1
			Inside	17415	41.223	11	103	717902	717902				Inside	21147	72.522	22	101	1533626	1533626
		15	Total	38993	23.064	3	99	899329	899329	0.901113	CTL8-1	15	Total	15909	76.061	3	103	1210060	1210060	0.952		ck9-2
			Inside	31819	25.595	5	99	814414	814414				Inside	11409	79.896	27	103	911538	911538
		16	Total	29042	21.035	2	103	610904	610904	0.915919	CTL8-2	16	Total	30402	62.333	3	100	1895042	1895042	0.972935		ck10-1
			Inside	22926	22.966	5	103	526521	526521				Inside	24173	64.067	20	100	1548689	1548689
		17	Total	25040	35.674	2	100	893280	893280	0.898092	CTL9-1	17	Total	16477	35.472	3	99	584478	584478	0.98506		ck10-2
			Inside	19505	39.722	11	100	774768	774768				Inside	11756	36.01	9	98	423333	423333
		18	Total	26752	34.091	3	101	912007	912007	0.926487	CTL9-2	18	Total	13104	44.286	3	99	580328	580328	1.00833		ck11-1
			Inside	21041	36.796	8	101	774219	774219				Inside	9126	43.92	13	99	400810	400810
		19	Total	25130	34.87	2	103	876280	876280	0.908073	CTL9-3	19	Total	16549	48.385	6	100	800716	800716	1.07331		ck12-1
			Inside	19497	38.4	9	103	748690	748690				Inside	11764	45.08	9	99	530322	530322
		20	Total	25389	31.929	3	101	810655	810655	0.889883	CTL10-1	20	Total	12799	40.64	3	98	520148	520148	0.977134		ck13-1
			Inside	19667	35.88	9	101	705644	705644				Inside	8893	41.591	12	98	369873	369873
		21	Total	31035	27.65	2	101	858132	858132	0.922682	CTL10-2	21	Total	13717	37.313	3	98	511821	511821	0.982593		ck13-2
			Inside	24923	29.967	7	101	746877	746877				Inside	9666	37.974	9	98	367059	367059
		22	Total	22050	40.872	3	99	901219	901219	0.890283	CTL10-3	22	Total	15690	39.149	4	99	614254	614254	0.953714		ck13-3
			Inside	16706	45.909	8	99	766964	766964				Inside	11327	41.049	12	99	464965	464965
		23	Total	38245	50.502	1	101	1931463	1931463	0.900214	CTL11-1	23	Total	17842	45.304	3	101	808311	808311	1.05623		ck14-1
			Inside	31095	56.1	15	101	1744422	1744422				Inside	13231	42.892	13	101	567502	567502
		24	Total	38015	55.063	2	101	2093227	2093227	0.927893	CTL11-2	24	Total	16736	27.734	4	98	464154	464154	0.918466		ck15-1
			Inside	31144	59.342	16	101	1848145	1848145				Inside	12154	30.196	8	98	367008	367008
		25	Total	38000	57.34	1	100	2178914	2178914	0.9195	CTL12-1	25	Total	29734	51.524	5	102	1532013	1532013	0.99785		ck15-3
			Inside	30855	62.36	20	100	1924125	1924125				Inside	23748	51.635	14	99	1226229	1226229
		26	Total	25107	27.952	3	98	701787	701787	0.877889	CTL13-1	26	Total	33901	39.732	4	106	1346943	1346943	1.0143		ck15-4
			Inside	19437	31.84	5	98	618871	618871				Inside	27416	39.172	7	106	1073927	1073927
		27	Total	19712	33.411	2	100	658596	658596	0.889868	CTL13-2	27	Total	15717	39.728	4	98	624401	624401	0.962403		ck16-1
			Inside	14862	37.546	10	100	558014	558014				Inside	11343	41.28	10	98	468236	468236
		28	Total	17479	36.438	3	99	636899	636899	0.889296	CTL13-3	28	Total	14429	42.815	5	102	617780	617780	1.01225		ck16-2
			Inside	12395	40.974	12	99	507872	507872				Inside	10322	42.297	10	102	436594	436594
		29	Total	25039	32.663	3	99	817846	817846	0.919049	CTL13-4	29	Total	32896	34.879	3	101	1147396	1147396	0.996543		ck17-1
			Inside	19561	35.54	10	99	695201	695201				Inside	26212	35	6	100	917417	917417
		30	Total	36204	19.767	4	101	715636	715636	0.89801	CTL13-5	30	Total	12863	47.862	4	99	615655	615655	0.954453		ck18-1
			Inside	29391	22.012	5	101	646960	646960				Inside	8914	50.146	10	99	447004	447004
		31	Total	42822	52.873	1	102	2264123	2264123	0.942108	CTL14-1	31	Total	16737	47.744	4	100	799088	799088	0.923035		ck18-2
			Inside	35436	56.122	17	102	1988730	1988730				Inside	12306	51.725	11	100	636525	636525
		32	Total	32424	30.364	3	101	984519	984519	0.897547	CTL15-1	32	Total	21972	43.051	5	102	945914	945914	0.986187		ck18-3
			Inside	25541	33.83	7	101	864047	864047				Inside	16407	43.654	10	102	716232	716232
		33	Total	27671	32.763	2	104	906581	906581	0.905455	CTL15-2	33	Total	10651	43.494	5	100	463253	463253	1.00774		ck19-1
			Inside	21775	36.184	6	101	787905	787905				Inside	7150	43.16	6	98	308592	308592
		34	Total	18372	46.041	3	101	845866	845866	0.876237	CTL15-3	34	Total	10831	46.064	4	101	498918	498918	1.00102		ck19-2
			Inside	13226	52.544	14	100	694945	694945				Inside	7290	46.017	9	101	335461	335461
		35	Total	48083	33.749	3	102	1622739	1622739	0.910929	CTL16-1	35	Total	7769	60.855	9	101	472784	472784	1.04168		ck19-3
			Inside	40327	37.049	8	102	1494084	1494084				Inside	4689	58.42	14	98	273930	273930
		36	Total	25385	31.795	3	104	807121	807121	0.888476	CTL17-1	36	Total	12452	57.444	5	105	715292	715292	0.996911		ck19-4
			Inside	19626	35.786	9	104	702338	702338				Inside	8535	57.622	11	105	491808	491808
		37	Total	19626	34.214	2	100	671488	671488	0.864339	CTL17-2	37	Total	31704	30.617	6	100	970675	970675	0.969199		ck20-1
			Inside	14658	39.584	9	100	580224	580224				Inside	25423	31.59	6	98	803124	803124
		38	Total	16503	37.353	3	99	616432	616432	0.863214	CTL17-3	38	Total	20046	41.988	5	100	841693	841693	0.94372		ck20-2
			Inside	11856	43.272	10	99	513036	513036				Inside	15068	44.492	10	100	670407	670407
		39	Total	15504	33.128	4	98	513613	513613	0.872777	CTL18-1	39	Total	19079	31.877	3	107	608178	608178	0.95839		ck21-1
			Inside	11138	37.957	9	98	422768	422768				Inside	14241	33.261	8	107	473673	473673
		40	Total	17656	30.21	4	99	533385	533385	0.900554	CTL18-2	40	Total	17858	28.623	2	101	511145	511145	1.10509		ck21-2
			Inside	13110	33.546	9	99	439789	439789				Inside	12918	25.901	8	101	334583	334583
		41	Total	19697	32.35	4	101	637196	637196	0.884532	CTL18-3	41	Total	17430	38.713	3	101	674771	674771	1.0008		ck22-1
			Inside	14792	36.573	11	101	540994	540994				Inside	12630	38.682	11	101	488559	488559
		42	Total	19190	34.672	4	102	665364	665364	0.869823	CTL18-4	42	Total	18270	30.723	3	104	561309	561309	1.03598		ck22-2
			Inside	14302	39.861	10	102	570086	570086				Inside	13344	29.656	7	104	395728	395728
		43	Total	23223	39.46	3	102	916377	916377	0.870851	CTL18-5	43	Total	16103	45.847	4	100	738278	738278	0.976216		ck23-1
			Inside	17472	45.312	8	102	791697	791697				Inside	11801	46.964	8	100	554220	554220
		44	Total	26273	28.471	3	101	748013	748013	0.907269	CTL19-1	44	Total	14946	50.186	3	104	750087	750087	0.928751		ck23-2
			Inside	20641	31.381	8	101	647729	647729				Inside	10795	54.036	11	102	583321	583321
		45	Total	20060	37.633	3	98	754914	754914	0.897884	CTL19-2	45	Total	15434	42.288	4	104	652675	652675	1.00095		ck23-3
			Inside	15057	41.913	10	98	631079	631079				Inside	10784	42.248	13	100	455606	455606
		46	Total	23804	48.606	1	100	1157018	1157018	0.913355	CTL19-3	46	Total	22309	48.86	4	104	1090008	1090008	0.990894		ck24-1
			Inside	18391	53.217	17	100	978705	978705				Inside	17115	49.309	12	104	843922	843922
		47	Total	17598	31.272	1	104	550323	550323	0.855267	CTL19-4	47	Total	14293	33.985	4	100	485749	485749	1.04569		ck25-1
			Inside	12899	36.564	7	104	471636	471636				Inside	10037	32.5	6	100	326203	326203
		48	Total	26077	32.202	2	99	839744	839744	0.882488	CTL20-1	48	Total	18831	42.774	2	100	805486	805486	0.967497		ck-25-2
			Inside	20431	36.49	8	99	745534	745534				Inside	14119	44.211	10	100	624210	624210
		49	Total	23725	34.911	3	99	828263	828263	0.893664	CTL20-2	49	Total	31215	41.988	3	102	1310656	1310656	1.00812		ck26-1
			Inside	18401	39.065	8	99	718830	718830				Inside	25036	41.65	7	101	1042744	1042744
		50	Total	20074	44.174	3	102	886751	886751	0.909735	CTL20-3	50	Total	20334	52.33	5	99	1064079	1064079	1.02297		ck26-2
			Inside	15085	48.557	17	102	732485	732485				Inside	14709	51.155	13	99	752439	752439
	CTL	0.916147	0.913532	0.944682	0.928609	0.911268	0.878262	0.909875	0.888164	0.904337	0.899413	0.880285	0.930484	0.885622	0.901113	0.915919	0.898092	0.926487	0.908073	0.889883	0.922682	0.890283	0.900214	0.927893	0.9195	0.877889	0.889868	0.889296	0.919049	0.89801	0.942108	0.897547	0.905455	0.876237	0.910929	0.888476	0.864339	0.863214	0.872777	0.900554	0.884532	0.869823	0.870851	0.907269	0.897884	0.913355	0.855267	0.882488	0.893664
	CK666	0.974119	0.944819	0.999025	1.00586	0.994137	0.948389	0.950253	0.960689	0.957091	0.980909	1.01055	0.984077	0.981068	0.952	0.972935	0.98506	1.00833	1.07331	0.977134	0.982593	0.953714	1.05623	0.918466	0.99785	1.0143	0.962403	1.01225	0.996543	0.954453	0.923035	0.986187	1.00774	1.00102	1.04168	0.996911	0.969199	0.94372	0.95839	1.10509	1.0008	1.03598	0.976216	0.928751	1.00095	0.990894	1.04569	0.967497	1.00812
	CTL		RawIntDen
		Central	1024504	1299443	758559	797611	738847	934891	1085278	1012151	422860	548270	669063	777360	1265337	717902	814414	526521	774768	774219	748690	705644	746877	766964	1744422	1848145	1924125	618871	558014	507872	695201	646960	1988730	864047	787905	694945	1494084	702338	580224	513036	422768	439789	540994	570086	791697	647729	631079	978705	471636
		Total	1188788	1473322	911798	937738	850962	1054495	1196790	1174797	519713	632283	801981	888144	1460982	827414	899329	610904	893280	912007	876280	810655	858132	901219	1931463	2093227	2178914	701787	658596	636899	817846	715636	2264123	984519	906581	845866	1622739	807121	671488	616432	513613	533385	637196	665364	916377	748013	754914	1157018	550323
			Area
		Central	26973	27492	20939	26313	23036	19562	23898	20784	11894	20988	15978	19074	26140	17415	31819	22926	19505	21041	19497	19667	24923	16706	31095	31144	30855	19437	14862	12395	19561	29391	35436	25541	21775	13226	40327	19626	14658	11856	11138	13110	14792	14302	17472	20641	15057	18391	12899
		Total	34163	34121	26643	33314	29115	25123	29993	26513	16459	26765	21294	24756	32437	22664	38993	29042	25040	26752	25130	25389	31035	22050	38245	38015	38000	25107	19712	17479	25039	36204	42822	32424	27671	18372	48083	25385	19626	16503	15504	17656	19697	19190	23223	26273	20060	23804	17598
	CK666		RawIntDen
		Central	912344	916787	594842	521351	448377	649418	606001	778517	757412	1116258	781945	993048	1713719	1533626	911538	1548689	423333	400810	530322	369873	367059	464965	567502	367008	1226229	1073927	468236	436594	917417	447004	636525	716232	308592	335461	273930	491808	803124	670407	473673	334583	488559	395728	554220	583321	455606	843922	326203
		Total	1165995	1117365	823896	700878	631571	858550	822145	1030106	997221	1349137	1052023	1349541	2095704	1915475	1210060	1895042	584478	580328	800716	520148	511821	614254	808311	464154	1532013	1346943	624401	617780	1147396	615655	799088	945914	463253	498918	472784	715292	970675	841693	608178	511145	674771	561309	738278	750087	652675	1090008	485749
			Area
		Central	16341	19076	10543	14967	13551	11308	12021	11174	12505	22309	12000	16919	26911	21147	11409	24173	11756	9126	11764	8893	9666	11327	13231	12154	23748	27416	11343	10322	26212	8914	12306	16407	7150	7290	4689	8535	25423	15068	14241	12918	12630	13344	11801	10795	10784	17115	10037
		Total	21439	24607	14617	20004	19200	15763	16490	15559	17138	28172	16459	22753	33442	26922	15909	30402	16477	13104	16549	12799	13717	15690	17842	16736	29734	33901	15717	14429	32896	12863	16737	21972	10651	10831	7769	12452	31704	20046	19079	17858	17430	18270	16103	14946	15434	22309	14293
	CTL
			RawIntDen
		Central	1024504	1299443	758559	797611	738847	934891	1085278	1012151	422860	548270	669063	777360	1265337	717902	814414	526521	774768	774219	748690	705644	746877	766964	1744422	1848145	1924125	618871	558014	507872	695201	646960	1988730	864047	787905	694945	1494084	702338	580224	513036	422768	439789	540994	570086	791697	647729	631079	978705	471636
		Total	1188788	1473322	911798	937738	850962	1054495	1196790	1174797	519713	632283	801981	888144	1460982	827414	899329	610904	893280	912007	876280	810655	858132	901219	1931463	2093227	2178914	701787	658596	636899	817846	715636	2264123	984519	906581	845866	1622739	807121	671488	616432	513613	533385	637196	665364	916377	748013	754914	1157018	550323
		Total-Central	164284	173879	153239	140127	112115	119604	111512	162646	96853	84013	132918	110784	195645	109512	84915	84383	118512	137788	127590	105011	111255	134255	187041	245082	254789	82916	100582	129027	122645	68676	275393	120472	118676	150921	128655	104783	91264	103396	90845	93596	96202	95278	124680	100284	123835	178313	78687
		(Total-Central)/Total	0.138195	0.118018	0.168062	0.149431	0.131751	0.113423	0.0931759	0.138446	0.186359	0.132872	0.165737	0.124737	0.133913	0.132355	0.0944204	0.138128	0.132671	0.151082	0.145604	0.129538	0.129648	0.14897	0.096839	0.117083	0.116934	0.11815	0.152722	0.202586	0.149961	0.095965	0.121633	0.122366	0.130905	0.178422	0.0792826	0.129823	0.135913	0.167733	0.176874	0.175476	0.150977	0.143197	0.136058	0.134067	0.164039	0.154114	0.142983
	CK666		RawIntDen
		Central	912344	916787	594842	521351	448377	649418	606001	778517	757412	1116258	781945	993048	1713719	1533626	911538	1548689	423333	400810	530322	369873	367059	464965	567502	367008	1226229	1073927	468236	436594	917417	447004	636525	716232	308592	335461	273930	491808	803124	670407	473673	334583	488559	395728	554220	583321	455606	843922	326203
		Total	1165995	1117365	823896	700878	631571	858550	822145	1030106	997221	1349137	1052023	1349541	2095704	1915475	1210060	1895042	584478	580328	800716	520148	511821	614254	808311	464154	1532013	1346943	624401	617780	1147396	615655	799088	945914	463253	498918	472784	715292	970675	841693	608178	511145	674771	561309	738278	750087	652675	1090008	485749
		Total-Central	253651	200578	229054	179527	183194	209132	216144	251589	239809	232879	270078	356493	381985	381849	298522	346353	161145	179518	270394	150275	144762	149289	240809	97146	305784	273016	156165	181186	229979	168651	162563	229682	154661	163457	198854	223484	167551	171286	134505	176562	186212	165581	184058	166766	197069	246086	159546
		(Total-Central)/Total	0.21754	0.17951	0.278013	0.256146	0.290061	0.243587	0.262903	0.244236	0.240477	0.172613	0.256723	0.264159	0.18227	0.19935	0.2467	0.182768	0.275708	0.309339	0.33769	0.288908	0.282837	0.243041	0.297916	0.209297	0.199596	0.202693	0.250104	0.293286	0.200436	0.273938	0.203436	0.242815	0.333859	0.327623	0.420602	0.312437	0.172613	0.203502	0.221161	0.345424	0.275963	0.294991	0.249307	0.222329	0.30194	0.225765	0.328454
[truncated: 3 more columns]

## Sheet: Fig 5D
2022-03-18	H3K27me3		MSC in MEM, +/- CK666 (100uM) or CytoD (0.2ug/ml) or Latrunculin (0.67um) for 3h
	The average intensity of nuclear H3K27me3, center area vs total area
											Center Area
					Nucleus
		CTL										CK666										CytoD
			Area	Mean	Min	Max	IntDen	RawIntDen					Area	Mean	Min	Max	IntDen	RawIntDen					Area	Mean	Min	Max	IntDen	RawIntDen
	1	Total	17958	25.976	0	103	466480	466480			1	Total	23929	29.026	0	116	694556	694556			1	Total	64967	36.331	0	118	2360340	2360340
		Center	8800	21.612	0	95	190188	190188				Center	13362	25.165	0	116	336252	336252				Center	47785	34.078	0	118	1628398	1628398
	2	Total	21463	33.036	0	104	709058	709058			2	Total	14733	36.059	0	124	531250	531250			2	Total	24933	39.707	0	142	990017	990017
		Center	10873	28.632	0	104	311321	311321				Center	6391	29.51	0	116	188600	188600				Center	13955	37.076	0	141	517401	517401
	3	Total	12166	40.386	0	105	491335	491335			3	Total	19037	34.326	0	117	653457	653457			3	Total	16761	41.937	0	129	702913	702913
		Center	5006	31.765	0	102	159015	159015				Center	10132	29.557	0	110	299468	299468				Center	8463	46.125	0	126	390358	390358
	4	Total	21427	28.81	0	107	617321	617321			4	Total	15658	32.124	0	110	502996	502996			4	Total	12299	37.291	0	135	458641	458641
		Center	11169	24.874	0	93	277820	277820				Center	7599	25.249	0	104	191866	191866				Center	5333	37.29	0	135	198870	198870
	5	Total	27176	33.359	0	102	906561	906561			5	Total	32683	25.507	0	116	833654	833654			5	Total	15495	37.973	0	108	588389	588389
		Center	16541	28.757	0	102	475663	475663				Center	20426	21.261	0	116	434279	434279				Center	7502	35.804	0	108	268603	268603
	6	Total	24642	31.339	0	102	772252	772252			6	Total	31128	23.698	0	115	737662	737662			6	Total	18751	31.911	0	103	598365	598365
		Center	13632	25.693	0	97	350249	350249				Center	19477	20.439	0	106	398096	398096				Center	9954	30.526	0	102	303860	303860
	7	Total	23071	31.691	0	123	731145	731145			7	Total	25469	25.53	0	126	650234	650234			7	Total	19803	42.282	0	128	837317	837317
		Center	13184	25.584	0	108	337296	337296				Center	14141	21.152	0	111	299108	299108				Center	10852	40.708	0	120	441762	441762
	8	Total	24680	29.472	0	119	727360	727360			8	Total	20123	31.221	0	105	628270	628270			8	Total	14135	31.195	0	122	440942	440942
		Center	14411	25.175	0	113	362802	362802				Center	10416	26.222	0	101	273125	273125				Center	6539	28.961	0	112	189376	189376
	9	Total	22368	30.151	0	120	674421	674421			9	Total	14560	19.293	0	97	280900	280900			9	Total	16394	28.941	0	124	474452	474452
		Center	12529	25.58	0	120	320497	320497				Center	6871	15.819	0	91	108690	108690				Center	8329	26.184	0	121	218086	218086
	10	Total	30994	19.9	0	110	616783	616783			10	Total	14603	21.424	0	105	312852	312852			10	Total	23637	40.282	0	117	952148	952148
		Center	19428	16.649	0	99	323458	323458				Center	6846	18.059	0	103	123634	123634				Center	13190	37.679	0	109	496989	496989
	11	Total	42494	28.031	0	122	1191143	1191143			11	Total	19080	28.237	0	103	538760	538760			11	Total	26131	24.106	0	108	629915	629915
		Center	28750	24.623	0	110	707908	707908				Center	10114	23.261	0	103	235259	235259				Center	15591	23.351	0	107	364067	364067
	12	Total	13764	36.33	0	122	500048	500048			12	Total	23763	38.23	0	102	908449	908449			12	Total	19848	35.764	0	107	709848	709848
		Center	6438	31.396	0	119	202125	202125				Center	12395	31.822	0	99	394439	394439				Center	10462	34.016	0	107	355871	355871
	13	Total	27655	23.36	0	99	646021	646021			13	Total	16405	26.102	0	98	428201	428201			13	Total	26815	36.238	0	125	971712	971712
		Center	16626	19.945	0	99	331603	331603				Center	7932	21	0	96	166573	166573				Center	15400	32.673	0	121	503159	503159
	14	Total	15835	27.178	0	103	430362	430362			14	Total	21407	25.766	0	108	551569	551569			14	Total	12538	34.522	0	124	432837	432837
		Center	7871	22.973	0	97	180817	180817				Center	11969	21.639	0	100	259001	259001				Center	5381	32.887	0	117	176965	176965
	15	Total	26657	26.23	0	113	699225	699225			15	Total	21558	32.315	0	108	696648	696648			15	Total	15766	42.761	0	116	674177	674177
		Center	15428	22.672	0	101	349784	349784				Center	10823	27.108	0	107	293387	293387				Center	7087	38.966	0	112	276154	276154
	16	Total	16397	29.276	0	121	480039	480039			16	Total	12662	33.794	0	112	427902	427902			16	Total	13449	33.031	0	112	444230	444230
		Center	7871	23.595	0	121	185720	185720				Center	5629	25.993	0	105	146316	146316				Center	6175	28.004	0	109	172927	172927
	17	Total	27383	23.747	0	126	650253	650253			17	Total	14254	36.844	0	112	525176	525176			17	Total	14074	33.819	0	158	475974	475974
		Center	16378	20.116	0	115	329453	329453				Center	5729	32.367	0	105	185430	185430				Center	6674	32.97	0	122	220045	220045
	18	Total	13223	21.572	0	116	285247	285247			18	Total	14248	30.986	0	103	441491	441491			18	Total	13863	36.646	0	129	508025	508025
		Center	5889	17.17	0	116	101113	101113				Center	6319	23.574	0	94	148963	148963				Center	6303	34.696	0	129	218691	218691
	19	Total	12550	28.77	0	116	361068	361068			19	Total	15825	32.418	0	103	513018	513018			19	Total	13007	28.305	0	133	368161	368161
		Center	5518	24.219	0	108	133641	133641				Center	7921	25.923	0	103	205337	205337				Center	5736	25.21	0	119	144606	144606
	20	Total	32025	30.355	0	105	972117	972117			20	Total	19421	29.283	0	107	568703	568703			20	Total	12361	27.866	0	128	344457	344457
		Center	19605	26.475	0	104	519044	519044				Center	10078	24.568	0	94	247595	247595				Center	5007	25.249	0	128	126421	126421
	21	Total	32649	28.078	0	106	916721	916721			21	Total	41479	27.082	0	117	1123339	1123339			21	Total	26055	39.852	0	136	1038341	1038341
		Center	20421	24.676	0	106	503913	503913				Center	27284	23.868	0	117	651222	651222				Center	15586	39.198	0	133	610941	610941
	22	Total	23848	24.667	0	106	588248	588248			22	Total	15477	26.452	0	108	409394	409394			22	Total	14964	38.642	0	119	578239	578239
		Center	13822	21.412	0	102	295960	295960				Center	7720	21.38	0	105	165057	165057				Center	7148	35.872	0	114	256415	256415
	23	Total	18755	31.533	0	112	591404	591404			23	Total	14412	25.66	0	105	369811	369811			23	Total	15275	23.888	0	114	364883	364883
		Center	9454	26.896	0	105	254272	254272				Center	6944	20.808	0	99	144494	144494				Center	7490	23.27	0	109	174289	174289
	24	Total	16459	32.022	0	109	527047	527047			24	Total	14797	25.029	0	104	370354	370354			24	Total	14671	40.252	0	117	590541	590541
		Center	7740	26.068	0	105	201763	201763				Center	7242	20.8	0	104	150630	150630				Center	7066	37.782	0	115	266969	266969
	25	Total	17816	29.467	0	114	524978	524978			25	Total	15204	25.43	0	103	386643	386643			25	Total	12934	31.303	0	115	404875	404875
		Center	8909	24.543	0	111	218656	218656				Center	7252	20.548	0	98	149013	149013				Center	5725	28.056	0	109	160620	160620
	26	Total	19862	22.235	0	112	441631	441631			26	Total	17207	30.809	0	107	530135	530135			26	Total	31002	38.591	0	127	1196411	1196411
		Center	10733	19.164	0	101	205687	205687				Center	8447	25.484	0	101	215262	215262				Center	19524	37.507	0	127	732279	732279
	27	Total	23387	28.351	0	109	663041	663041			27	Total	20409	29.407	0	102	600177	600177			27	Total	16981	42.393	0	121	719870	719870
		Center	13433	24.447	0	105	328398	328398				Center	11037	24.044	0	102	265373	265373				Center	8807	40.284	0	113	354783	354783
	28	Total	16805	23.367	0	110	392683	392683			28	Total	19764	14.324	0	85	283091	283091			28	Total	15635	41.181	0	120	643870	643870
		Center	8671	18.702	0	101	162164	162164				Center	10273	11.551	0	80	118666	118666				Center	7863	39.462	0	120	310293	310293
T - C	4.364	4.404	8.621	3.936	4.602	5.646	6.107	4.297	4.571	3.251	3.408	4.934	3.415	4.205	3.558	5.681	3.631	4.402	4.551	3.88	3.402	3.255	4.637	5.954	4.924	3.071	3.904	4.665
CTL	1	2	3	4	5	6	7	8	9	10	11	12	16	17	19	20	23	24	25	26	27	28	29	30	31	32	33	34
total	25.976	33.036	40.386	28.81	33.359	31.339	31.691	29.472	30.151	19.9	28.031	36.33	23.36	27.178	26.23	29.276	23.747	21.572	28.77	30.355	28.078	24.667	31.533	32.022	29.467	22.235	28.351	23.367
center	21.612	28.632	31.765	24.874	28.757	25.693	25.584	25.175	25.58	16.649	24.623	31.396	19.945	22.973	22.672	23.595	20.116	17.17	24.219	26.475	24.676	21.412	26.896	26.068	24.543	19.164	24.447	18.702
C/T x 100	83.1999	86.6691	78.6535	86.3381	86.2046	81.9841	80.7295	85.4201	84.8396	83.6633	87.842	86.4189	85.381	84.5279	86.4354	80.595	84.7096	79.5939	84.1814	87.2179	87.8838	86.8042	85.2948	81.4065	83.2898	86.1884	86.2298	80.0359
T - C	3.861	6.549	4.769	6.875	4.246	3.259	4.378	4.999	3.474	3.365	4.976	6.408	5.102	4.127	5.207	7.801	4.477	7.412	6.495	4.715	3.214	5.072	4.852	4.229	4.882	5.325	5.363	2.773
CK666	3	4	8	9	10	13	14	15	17	18	19	20	21	22	23	24	25	27	28	29	31	32	33	34	35	36	37	38
total	29.026	36.059	34.326	32.124	25.507	23.698	25.53	31.221	19.293	21.424	28.237	38.23	26.102	25.766	32.315	33.794	36.844	30.986	32.418	29.283	27.082	26.452	25.66	25.029	25.43	30.809	29.407	14.324
center	25.165	29.51	29.557	25.249	21.261	20.439	21.152	26.222	15.819	18.059	23.261	31.822	21	21.639	27.108	25.993	32.367	23.574	25.923	24.568	23.868	21.38	20.808	20.8	20.548	25.484	24.044	11.551
C/T x 100	86.6981	81.8381	86.1067	78.5986	83.3536	86.2478	82.8515	83.9883	81.9935	84.2933	82.3777	83.2383	80.4536	83.9828	83.8867	76.916	87.8488	76.0795	79.9648	83.8985	88.1323	80.8256	81.0912	83.1036	80.8022	82.7161	81.7628	80.6409
T - C	2.253	2.631	-4.188	0.001	2.169	1.385	1.574	2.234	2.757	2.603	0.755	1.748	3.565	1.635	3.795	5.027	0.849	1.95	3.095	2.617	0.654	2.77	0.618	2.47	3.247	1.084	2.109	1.719
CytoD	1	2	3	4	5	6	7	8	9	10	11	12	13	14	15	16	17	18	19	20	21	22	23	24	25	26	27	28
total	36.331	39.707	41.937	37.291	37.973	31.911	42.282	31.195	28.941	40.282	24.106	35.764	36.238	34.522	42.761	33.031	33.819	36.646	28.305	27.866	39.852	38.642	23.888	40.252	31.303	38.591	42.393	41.181
center	34.078	37.076	46.125	37.29	35.804	30.526	40.708	28.961	26.184	37.679	23.351	34.016	32.673	32.887	38.966	28.004	32.97	34.696	25.21	25.249	39.198	35.872	23.27	37.782	28.056	37.507	40.284	39.462
C/T x 100	93.7987	93.374	109.986	99.9973	94.288	95.6598	96.2774	92.8386	90.4737	93.5381	96.868	95.1124	90.1623	95.2639	91.1251	84.781	97.4896	94.6788	89.0655	90.6086	98.3589	92.8316	97.4129	93.8637	89.6272	97.1911	95.0251	95.8257
Ratio of fluorescent intensity of nuclear center area vs total area
CTL	1	2	3	4	5	6	7	8	9	10	11	12	13	14	15	16	17	18	19	20	21	22	23	24	25	26	27	28
C/T x 100	83.1999	86.6691	78.6535	86.3381	86.2046	81.9841	80.7295	85.4201	84.8396	83.6633	87.842	86.4189	85.381	84.5279	86.4354	80.595	84.7096	79.5939	84.1814	87.2179	87.8838	86.8042	85.2948	81.4065	83.2898	86.1884	86.2298	80.0359
CytoD	1	2	3	4	5	6	7	8	9	10	11	12	13	14	15	16	17	18	19	20	21	22	23	24	25	26	27	28
C/T x 100	93.7987	93.374	109.986	99.9973	94.288	95.6598	96.2774	92.8386	90.4737	93.5381	96.868	95.1124	90.1623	95.2639	91.1251	84.781	97.4896	94.6788	89.0655	90.6086	98.3589	92.8316	97.4129	93.8637	89.6272	97.1911	95.0251	95.8257
CK666	1	2	3	4	5	6	7	8	9	10	11	12	13	14	15	16	17	18	19	20	21	22	23	24	25	26	27	28
C/T x 100	86.6981	81.8381	86.1067	78.5986	83.3536	86.2478	82.8515	83.9883	81.9935	84.2933	82.3777	83.2383	80.4536	83.9828	83.8867	76.916	87.8488	76.0795	79.9648	83.8985	88.1323	80.8256	81.0912	83.1036	80.8022	82.7161	81.7628	80.6409
Latrunculin	1	2	3	4	5	6	7	8	9	10	11	12	13	14	15	16	17	18	19	20	21	22	23	24	25	26	27	28
C/T x 100	85.7316	84.1609	83.9672	84.8162	71.1069	87.546	88.2274	86.8924	79.5404	81.3383	83.0035	85.6533	87.9795	82.2671	85.5107	87.3667	79.3692	83.8271	86.3597	83.2647	80.471	84.8395	86.4203	87.0217	86.6087	78.7823	88.1826	87.6085
H3K27me3	Mean Intensity Ratio (Total - Central/Central)
Mean
	CTL
Total	25.976	33.036	40.386	28.81	33.359	31.339	31.691	29.472	30.151	19.9	28.031	36.33	30.578	23.951	22.009	23.36	27.178	25.721	26.23	29.276	22.848	39.429	23.747	21.572	28.77	30.355	28.078	24.667
Central	21.612	28.632	31.765	24.874	28.757	25.693	25.584	25.175	25.58	16.649	24.623	31.396	27.07	21.327	20.003	19.945	22.973	22.605	22.672	23.595	20.34	35.655	20.116	17.17	24.219	26.475	24.676	21.412
Total-Central	4.364	4.404	8.621	3.936	4.602	5.646	6.107	4.297	4.571	3.251	3.408	4.934	3.508	2.624	2.006	3.415	4.205	3.116	3.558	5.681	2.508	3.774	3.631	4.402	4.551	3.88	3.402	3.255
Total-Central/Total	0.168001	0.133309	0.213465	0.136619	0.137954	0.180159	0.192705	0.145799	0.151604	0.163367	0.12158	0.135811	0.114723	0.109557	0.0911445	0.14619	0.154721	0.121146	0.135646	0.19405	0.109769	0.0957164	0.152904	0.204061	0.158186	0.127821	0.121162	0.131958
	CK666
Total	32.407	22.999	29.026	36.059	31.496	29.863	21.004	34.326	32.124	25.507	30.469	32.67	23.698	25.53	31.221	36.39	19.293	21.424	28.237	38.23	26.102	25.766	32.315	33.794	36.844	32.791	30.986	32.418
Central	29.543	20.338	25.165	29.51	28.005	26.838	18.544	29.557	25.249	21.261	26.917	29.875	20.439	21.152	26.222	32.385	15.819	18.059	23.261	31.822	21	21.639	27.108	25.993	32.367	29.945	23.574	25.923
Total-Central	2.864	2.661	3.861	6.549	3.491	3.025	2.46	4.769	6.875	4.246	3.552	2.795	3.259	4.378	4.999	4.005	3.474	3.365	4.976	6.408	5.102	4.127	5.207	7.801	4.477	2.846	7.412	6.495
Total-Central/Total	0.088376	0.115701	0.133019	0.181619	0.110839	0.101296	0.117121	0.138933	0.214014	0.166464	0.116578	0.0855525	0.137522	0.171485	0.160117	0.110058	0.180065	0.157067	0.176223	0.167617	0.195464	0.160172	0.161133	0.23084	0.121512	0.0867921	0.239205	0.200352
	CytoD
Total	36.331	39.707	41.937	37.291	37.973	31.911	42.282	31.195	28.941	40.282	24.106	35.764	36.238	34.522	42.761	33.031	33.819	36.646	28.305	27.866	39.852	38.642	23.888	40.252	31.303	38.591	42.393	41.181
Central	34.078	37.076	46.125	37.29	35.804	30.526	40.708	28.961	26.184	37.679	23.351	34.016	32.673	32.887	38.966	28.004	32.97	34.696	25.21	25.249	39.198	35.872	23.27	37.782	28.056	37.507	40.284	39.462
Total-Central	2.253	2.631	-4.188	0.001	2.169	1.385	1.574	2.234	2.757	2.603	0.755	1.748	3.565	1.635	3.795	5.027	0.849	1.95	3.095	2.617	0.654	2.77	0.618	2.47	3.247	1.084	2.109	1.719
Total-Central/Total	0.0620132	0.0662604	-0.0998641	2.68161e-05	0.0571195	0.043402	0.0372262	0.071614	0.0952628	0.0646194	0.03132	0.048876	0.0983774	0.0473611	0.0887491	0.15219	0.0251042	0.0532118	0.109345	0.0939137	0.0164107	0.0716837	0.0258707	0.0613634	0.103728	0.0280895	0.0497488	0.0417426
	H3K27me3
	RawIntDen
		CTL		CK666		CytoD
1	Total	466480		744876		2360340
	Center		190188		383620		1628398
2	Total	709058		581679		990017
	Center		311321		297746		517401
3	Total	491335		694556		702913
	Center		159015		336252		390358
4	Total	617321		531250		458641
	Center		277820		188600		198870
5	Total	906561		757989		588389
	Center		475663		378713		268603
6	Total	772252		829092		598365
	Center		350249		451714		303860
7	Total	731145		476109		837317
	Center		337296		236386		441762
8	Total	727360		653457		440942
	Center		362802		299468		189376
9	Total	674421		502996		474452
	Center		320497		191866		218086
10	Total	616783		833654		952148
	Center		323458		434279		496989
11	Total	1191143		732178		629915
	Center		707908		364425		364067
12	Total	500048		1324298		709848
	Center		202125		784540		355871
13	Total	408947		737662		971712
	Center		157791		398096		503159
14	Total	358228		650234		432837
	Center		151507		299108		176965
15	Total	537234		628270		674177
	Center		279135		273125		276154
16	Total	646021		1005287		444230
	Center		331603		535486		172927
17	Total	430362		280900		475974
	Center		180817		108690		220045
18	Total	861177		312852		508025
	Center		474474		123634		218691
19	Total	699225		538760		368161
	Center		349784		235259		144606
20	Total	480039		908449		344457
	Center		185720		394439		126421
21	Total	957817		428201		1038341
	Center		570487		166573		610941
22	Total	1299866		551569		578239
	Center		744768		259001		256415
23	Total	650253		696648		364883
	Center		329453		293387		174289
24	Total	285247		427902		590541
	Center		101113		146316		266969
25	Total	361068		525176		404875
	Center		133641		185430		160620
26	Total	972117		587063		1196411
	Center		519044		268128		732279
27	Total	916721		441491		719870
	Center		503913		148963		354783
28	Total	588248		513018		643870
	Center		295960		205337		310293
H3K27me3	RawIntDen
	CTL
Total	466480	709058	491335	617321	906561	772252	731145	727360	674421	616783	1191143	500048	408947	358228	537234	646021	430362	861177	699225	480039	957817	1299866	650253	285247	361068	972117	916721	588248
Central	190188	311321	159015	277820	475663	350249	337296	362802	320497	323458	707908	202125	157791	151507	279135	331603	180817	474474	349784	185720	570487	744768	329453	101113	133641	519044	503913	295960
Total-Central	276292	397737	332320	339501	430898	422003	393849	364558	353924	293325	483235	297923	251156	206721	258099	314418	249545	386703	349441	294319	387330	555098	320800	184134	227427	453073	412808	292288
(Total-Central)/Total	0.592291	0.560937	0.676361	0.549959	0.475311	0.546458	0.538674	0.501207	0.524782	0.475572	0.40569	0.595789	0.614153	0.577065	0.480422	0.486699	0.579849	0.44904	0.499755	0.613115	0.404388	0.427042	0.493346	0.645525	0.629873	0.466068	0.450309	0.496879
	CK666
Total	744876	581679	694556	531250	757989	829092	476109	653457	502996	833654	732178	1324298	737662	650234	628270	1005287	280900	312852	538760	908449	428201	551569	696648	427902	525176	587063	441491	513018
Central	383620	297746	336252	188600	378713	451714	236386	299468	191866	434279	364425	784540	398096	299108	273125	535486	108690	123634	235259	394439	166573	259001	293387	146316	185430	268128	148963	205337
Total-Central	361256	283933	358304	342650	379276	377378	239723	353989	311130	399375	367753	539758	339566	351126	355145	469801	172210	189218	303501	514010	261628	292568	403261	281586	339746	318935	292528	307681
(Total-Central)/Total	0.484988	0.488127	0.515875	0.644988	0.500371	0.45517	0.503504	0.541717	0.618554	0.479066	0.502273	0.40758	0.460327	0.539999	0.565274	0.46733	0.613065	0.604816	0.563332	0.565811	0.610993	0.530429	0.578859	0.658062	0.646918	0.543272	0.662591	0.599747
	CytoD
Total	2360340	990017	702913	458641	588389	598365	837317	440942	474452	952148	629915	709848	971712	432837	674177	444230	475974	508025	368161	344457	1038341	578239	364883	590541	404875	1196411	719870	643870
Central	1628398	517401	390358	198870	268603	303860	441762	189376	218086	496989	364067	355871	503159	176965	276154	172927	220045	218691	144606	126421	610941	256415	174289	266969	160620	732279	354783	310293
Total-Central	731942	472616	312555	259771	319786	294505	395555	251566	256366	455159	265848	353977	468553	255872	398023	271303	255929	289334	223555	218036	427400	321824	190594	323572	244255	464132	365087	333577
(Total-Central)/Total	0.3101	0.477382	0.444657	0.566393	0.543494	0.492183	0.472408	0.570519	0.540341	0.478034	0.422038	0.498666	0.482193	0.591151	0.590384	0.610726	0.537695	0.569527	0.607221	0.632985	0.411618	0.556559	0.522343	0.547925	0.603285	0.387937	0.507157	0.518081
	H3K27me3
		Area/Nucleus
	CTL	17958	21463	12166	21427	27176	24642	23071	24680	22368	30994	42494	17816	19862	23387	24410	27655	16397	33481	26657	18755	41922	32967	27383	26642	35173	32025	32649	23848
	CK666	22985	19421	15477	14733	14412	14797	22668	19037	15658	15204	24030	17207	20409	25469	20123	19764	14560	14603	19080	23763	16405	21407	21558	12662	14254	17903	14248	15825
	CytoD	24967	24933	16761	12299	15495	18751	19803	14135	16394	23637	26131	19848	26815	12538	15766	13449	14074	13863	13007	12361	26055	14964	15275	14671	12934	31002	16981	15635

## Sheet: Fig 5E
2022-04-14	Densitometry
	MSC in MEM, +/- CK666 (100uM) vs CytoS (0.1mg/ml) for 3 days
														H3K9me	Tubulin	K9/Tub	average	% K9/Tub	% average	sem		T Test
				H3K9me3	2022-03-13	2022-03-22	2022-04-04						CTL-1	31008.2	44017.4	0.704453	0.599121	117.581	100	8.80545		CTL vs CK	0.907761
				CTL	31008.2	20035.4	20942.8						CTL-2	20035.4	36311.2	0.551769		92.0964				CTL vs CD	0.754536
				CK666	11636.3	32958.2	26928.1						CTL-3	20942.8	38701.1	0.541142		90.3225
				CytoD	13081.7	26822.5	27926.8
													CK666-1	11636.3	31478.8	0.369654	0.615723	61.6993	102.771	20.6617
													CK666-2	32958.2	43230.2	0.762389		127.251
													CK666-3	26928.1	37655	0.715126		119.362
				Tubulin	2022-03-13	2022-03-22	2022-04-04
				CTL	44017.4	36311.2	38701.1						CytoD-1	13081.7	37543.1	0.348446	0.653507	58.1594	109.078	25.6362
				CK666	31478.8	43230.2	37655						CytoD-2	26822.5	32036	0.837261		139.748
				CytoD	37543.1	32036	36043.3						CytoD-3	27926.8	36043.3	0.774814		129.325
														H3K27me	Tubulin	K27/Tub	average	% K27/Tub	% average	sem		T Test
				H3K27me3	2022-03-13	2022-03-22	2022-04-04						CTL-1	37543.1	44017.4	0.852915	0.775883	109.928	100	5.01757		CTL vs CK	0.498292
				CTL	37543.1	26418.2	28916.9						CTL-2	26418.2	36311.2	0.72755		93.7706				CTL vs CD	0.178104
				CK666	32036	29039	33089.6						CTL-3	28916.9	38701.1	0.747185		96.3012
				CytoD	36043.3	32735.1	27645.1
													CK666-1	32036	31478.8	1.0177	0.856063	131.167	110.334	12.955
													CK666-2	29039	43230.2	0.67173		86.5762
													CK666-3	33089.6	37655	0.878759		113.259
													CytoD-1	36043.3	37543.1	0.96005	0.916291	123.736	118.096	9.89155
													CytoD-2	32735.1	32036	1.02182		131.698
													CytoD-3	27645.1	36043.3	0.766998		98.8548
		H3K9me3										H3K27me3

## Sheet: Fig 6C
2023-02-10	Nuclear HAF Counting
	H3K9me3 staining, MSC +/- siArp4, CTL vs CK666
		HAF
		1	2	3	4	5	6	7	8	9	10	11	12	13	14	15	16	17	18	19	20	21	22	23	24	25	26	27	28
	CTL	43	25	22	24	38	36	37	40	26	46	40	39	28	39	38	40	44	50	43	41	38	39	48	42	46	48	49	52
	CK666	14	18	22	18	20	18	20	26	20	25	15	12	13	16	22	23	16	20	24	24	14	27	15	15	24	23	19	26
	CTL/siArp4	39	29	30	26	23	32	41	49	23	24	36	20	32	43	46	27	28	23	23	22	38	23	21	31	25	23	25	39
	CK666/siArp4	32	28	28	20	20	16	24	25	12	22	23	31	35	28	30	21	16	34	20	21	38	46	43	32	44	31	39	32
	Cell	Foci#/cell	mean	sem
CTL	1	43	39.3214	1.5154
	2	25
	3	22
	4	24
	5	38
	6	36
	7	37
	8	40
	9	26
	10	46
	11	40
	12	39
	13	28
	14	39
	15	38
	16	40
	17	44
	18	50
	19	43
	20	41
	21	38
	22	39
	23	48
	24	42
	25	46
	26	48
	27	49
	28	52
CK666	1	14	19.6071	0.829897
	2	18
	3	22
	4	18
	5	20
	6	18
	7	20
	8	26
	9	20
	10	25
	11	15
	12	12
	13	13
	14	16
	15	22
	16	23
	17	16
	18	20
	19	24
	20	24
	21	14
	22	27
	23	15
	24	15
	25	24
	26	23
	27	19
	28	26
CTL/siArp4	1	39	30.0357	1.5571
	2	29
	3	30
	4	26
	5	23
	6	32
	7	41
	8	49
	9	23
	10	24
	11	36
	12	20
	13	32
	14	43
	15	46
	16	27
	17	28
	18	23
	19	23
	20	22
	21	38
	22	23
	23	21
	24	31
	25	25
	26	23
	27	25
	28	39
CK666/siArp4	1	32	28.25	1.66637
	2	28
	3	28
	4	20
	5	20
	6	16
	7	24
	8	25
	9	12
	10	22
	11	23
	12	31
	13	35
	14	28
	15	30
	16	21
	17	16
	18	34
	19	20
	20	21
	21	38
	22	46
	23	43
	24	32
	25	44
	26	31
	27	39
	28	32
		mean	sem			P value
	CTL	39.3214	1.5154		CTL vs CK666	< 0.0001
	CK666	19.6071	0.829897		CTL vs CTL/siArp4	< 0.0001
	CTL/siArp4	30.0357	1.5571		CTL vs CK666/siArp4	< 0.0001
	CK666/siArp4	28.25	1.66637		CK666 vs CTL/siArp4	< 0.0001
					CK666 vs CK666/siArp	< 0.0001
	n=28				CTL/siArp4 vs CK666/siArp4	< 0.4371

## Sheet: Supple. 2a(i)
2022-02-15	MSC in MEM, +/- CK666 (1:500) vs CytoD (0.1ug/ml) for 3 days
			18S
		CTL-1	6230.09
		CTL-2	5587.6
		CTL-3	5388.97
		CTL-4	5169.74
		CTL-5	5498.29
		CTL-6	5453.81
		CK666-1	4248.58
		CK666-2	4625.72
		CK666-3	5326.33
		CK666-4	3951.7
		CK666-5	4959.64
		CK666-6	4881.56
		CytoD-1	2964.56
		CytoD-2	2877.49
		CytoD-3	3285.4
		CytoD-4	3511.11
		CytoD-5	3224.22
		CytoD-6	3243.12
2022-02-15	MSC in MEM, +/- CK666 (1:500) vs CytoD (0.1ug/ml) for 3 days
		aP2	18S	aP2/18S	average	% aP2/18S	% average	sem				aP2
	CTL-1	11.5617	6230.09	0.00185578	0.00219753	84.4487	100	3.77237				CTL	84.4487	94.0163	101.05	109.038	105.03	106.417
	CTL-2	11.5442	5587.6	0.00206604		94.0163						CK666	1557.92	1432.95	1073.91	1418.93	1307.19	1355.71
	CTL-3	11.9667	5388.97	0.00222059		101.05						CytoD	584.849	573.237	426.035	443.614	467.416	460.021
	CTL-4	12.3875	5169.74	0.00239615		109.038
	CTL-5	12.6904	5498.29	0.00230807		105.03
	CTL-6	12.754	5453.81	0.00233855		106.417
	CK666-1	145.453	4248.58	0.0342357	0.0298374	1557.92	1357.77	66.4801
	CK666-2	145.661	4625.72	0.0314894		1432.95
	CK666-3	125.699	5326.33	0.0235996		1073.91
	CK666-4	123.22	3951.7	0.0311814		1418.93
	CK666-5	142.47	4959.64	0.0287259		1307.19
	CK666-6	145.432	4881.56	0.0297922		1355.71
	CytoD-1	38.1012	2964.56	0.0128522	0.0108235	584.849	492.529	28.0108
	CytoD-2	36.2479	2877.49	0.012597		573.237
	CytoD-3	30.7588	3285.4	0.00936225		426.035
	CytoD-4	34.2282	3511.11	0.00974855		443.614
	CytoD-5	33.118	3224.22	0.0102716		467.416
	CytoD-6	32.785	3243.12	0.0101091		460.021
2022-02-15	MSC in MEM, +/- CK666 (1:500) vs CytoD (0.1ug/ml) for 3 days
		aP2
		CTL	100	3.77237
		CK666	1357.77	66.4801
		CytoD	492.529	28.0108
2022-02-15	MSC in MEM, +/- CK666 (1:500) vs CytoD (0.1ug/ml) for 3 days
		Apn	18S	Apn/18S	average	% Apn/18S	% average	sem				Apn
	CTL-1	1.38062	6230.09	0.000221605	0.000221923	99.8563	100	0.814959				CTL	99.8563	101.635	97.6158	101.181	102.104	97.6076
	CTL-2	1.2603	5587.6	0.000225552		101.635						CK666	2341.09	2156.07	1622.78	2200.12	2140.49	2032.24
	CTL-3	1.16742	5388.97	0.000216632		97.6158						CytoD	1624.66	1753.07	1483.84	1415.85	1620.76	1397.17
	CTL-4	1.16084	5169.74	0.000224545		101.181
	CTL-5	1.24587	5498.29	0.000226592		102.104
	CTL-6	1.18137	5453.81	0.000216614		97.6076
	CK666-1	22.0732	4248.58	0.00519543	0.00462074	2341.09	2082.13	100.556
	CK666-2	22.1332	4625.72	0.00478482		2156.07
	CK666-3	19.1819	5326.33	0.00360134		1622.78
	CK666-4	19.2945	3951.7	0.00488258		2200.12
	CK666-5	23.5595	4959.64	0.00475025		2140.49
	CK666-6	22.0159	4881.56	0.00451002		2032.24
	CytoD-1	10.6888	2964.56	0.00360551	0.0034381	1624.66	1549.23	57.0216
	CytoD-2	11.1948	2877.49	0.00389047		1753.07
	CytoD-3	10.8188	3285.4	0.003293		1483.84
	CytoD-4	11.0323	3511.11	0.0031421		1415.85
	CytoD-5	11.5971	3224.22	0.00359685		1620.76
	CytoD-6	10.0558	3243.12	0.00310065		1397.17
2022-02-15	MSC in MEM, +/- CK666 (1:500) vs CytoD (0.1ug/ml) for 3 days
			Apn
		CTL	100	0.814959
		CK666	2082.13	100.556
		CytoD	1549.23	57.0216
2022-02-15	MSC in MEM, +/- CK666 (1:500) vs CytoD (0.1ug/ml) for 3 days
		Alp	18S	Alp/18s	average	% Alp/18s	% average	sem				Alp
	CTL-1	0.00767265	6230.09	1.23155e-06	1.21085e-06	101.709	100	3.68512				CTL	101.709	111.892	86.9261	92.7092	100.544	106.219
	CTL-2	0.00757034	5587.6	1.35485e-06		111.892						CK666	208.781	200.469	141.666	161.526	156.43	164.002
	CTL-3	0.00567213	5388.97	1.05254e-06		86.9261						CytoD	728.858	740.292	665.477	620.69	581.058	506.288
	CTL-4	0.00580339	5169.74	1.12257e-06		92.7092
	CTL-5	0.00669381	5498.29	1.21743e-06		100.544
	CTL-6	0.00701445	5453.81	1.28615e-06		106.219
	CK666-1	0.0107405	4248.58	2.52802e-06	2.08442e-06	208.781	172.146	10.8004
	CK666-2	0.0112284	4625.72	2.42738e-06		200.469
	CK666-3	0.00913655	5326.33	1.71536e-06		141.666
	CK666-4	0.0077289	3951.7	1.95584e-06		161.526
	CK666-5	0.00939422	4959.64	1.89413e-06		156.43
	CK666-6	0.0096939	4881.56	1.98582e-06		164.002
	CytoD-1	0.0261634	2964.56	8.82537e-06	7.75481e-06	728.858	640.444	36.6643
	CytoD-2	0.0257933	2877.49	8.96381e-06		740.292
	CytoD-3	0.0264735	3285.4	8.05793e-06		665.477
	CytoD-4	0.0263882	3511.11	7.51562e-06		620.69
	CytoD-5	0.0226848	3224.22	7.03574e-06		581.058
	CytoD-6	0.0198815	3243.12	6.13038e-06		506.288
2022-02-15	MSC in MEM, +/- CK666 (1:500) vs CytoD (0.1ug/ml) for 3 days
		Alp
		CTL	100	3.68512
		CK666	172.146	10.8004
		CytoD	640.444	36.6643
2022-02-15	MSC in MEM, +/- CK666 (1:500) vs CytoD (0.1ug/ml) for 3 days
		Osx	18S	Osx/18s	average	% Osx/18S	% average	sem				Osx
	CTL-1	0.0104661	6230.09	1.67992e-06	1.69744e-06	98.9679	100	4.20098				CTL	98.9679	87.4334	109.258	103.258	112.237	88.8463
	CTL-2	0.00829272	5587.6	1.48413e-06		87.4334						CK666	69.7099	61.0548	41.4351	70.2073	65.708	69.4703
	CTL-3	0.00999431	5388.97	1.85459e-06		109.258						CytoD	421.931	508.254	438.633	354.243	325.404	370.897
	CTL-4	0.0090612	5169.74	1.75274e-06		103.258
	CTL-5	0.0104751	5498.29	1.90515e-06		112.237
	CTL-6	0.00822496	5453.81	1.50811e-06		88.8463
	CK666-1	0.00502728	4248.58	1.18328e-06	1.06821e-06	69.7099	62.9309	4.52756
	CK666-2	0.00479395	4625.72	1.03637e-06		61.0548
	CK666-3	0.0037462	5326.33	7.03336e-07		41.4351
	CK666-4	0.00470935	3951.7	1.19173e-06		70.2073
	CK666-5	0.00553175	4959.64	1.11535e-06		65.708
	CK666-6	0.00575641	4881.56	1.17922e-06		69.4703
	CytoD-1	0.0212323	2964.56	7.16203e-06	6.84453e-06	421.931	403.227	27.1632
	CytoD-2	0.024825	2877.49	8.6273e-06		508.254
	CytoD-3	0.0244615	3285.4	7.44552e-06		438.633
	CytoD-4	0.0211125	3511.11	6.01307e-06		354.243
	CytoD-5	0.0178091	3224.22	5.52353e-06		325.404
	CytoD-6	0.0204178	3243.12	6.29575e-06		370.897
2022-02-15	MSC in MEM, +/- CK666 (1:500) vs CytoD (0.1ug/ml) for 3 days
	Osx
	CTL	100	4.20098
	CK666	62.9309	4.52756
	CytoD	403.227	27.1632

## Sheet: Suppl. 2a(ii)
ALP assay	2022-05-26
	MSC in MEM, +/- CK666 (100uM) vs Cyto D (0.1ug/ml) for 3 days
2022-05-20	Seed 3x 6-well plates with MSC (100k/well) in 10% MEM
2022-05-21	Add CK666 or CytoD
2022-05-24		Scrape protein from the plates
2022-05-26	Measure protein concentration
	ALP assay
std (nm)	OD	ave	sem			Std(nm)	OD	sem
0	0					0	0	0
	0	0	0			0.51	0.0256667	0.00185592
	0					1.02	0.0523333	0.00218581
0.511	0.028					2.04	0.114	0.00251661
	0.027	0.0256667	0.00185592			4.09	0.219333	0.000408248
	0.022					6.13	0.328667	0.002848
1.022	0.055
	0.054	0.0523333	0.00218581
	0.048
2.044	0.117
	0.116	0.114	0.00251661
	0.109
4.088	0.222
	0.221	0.219333	0.000408248
	0.215
6.132	0.332
	0.331	0.328667	0.002848
	0.323
8.176	0.431
	0.429	0.426333	0.00371184
	0.419
11.25	0.608
	0.52	0.551	0.0285365
	0.525
22.5	1.183
	1.171	1.17	0.00781025
	1.156
	m	0.0538
	b	0.0003
	1	2	3
BLK1	0.05	0.05	0.055
STD					STD-BLK1
1	0.078	0.077	0.077		0.028	0.027	0.022
2	0.105	0.104	0.103		0.055	0.054	0.048
3	0.167	0.166	0.164		0.117	0.116	0.109
4	0.272	0.271	0.27		0.222	0.221	0.215
5	0.382	0.381	0.378		0.332	0.331	0.323
6	0.481	0.479	0.474		0.431	0.429	0.419
7	0.658	0.57	0.58		0.608	0.52	0.525
8	1.233	1.221	1.211		1.183	1.171	1.156
BLK2	0.309	0.308	0.311
sample					Sample-BLK2
CTL-1	0.391	0.388	0.386		0.082	0.08	0.075
CTL-2	0.383	0.381	0.38		0.074	0.073	0.069
CTL-3	0.4	0.406	0.398		0.091	0.098	0.087
CK-1	0.405	0.396	0.39		0.096	0.088	0.079
CK-2	0.419	0.418	0.412		0.11	0.11	0.101
CK-3	0.409	0.411	0.419		0.1	0.103	0.108
CytoD-1	0.529	0.51	0.517		0.22	0.202	0.206
CytoD-2	0.534	0.528	0.522		0.225	0.22	0.211
CytoD-3	0.519	0.521	0.519		0.21	0.213	0.208
ALP assay	2022-05-26
	MSC in MEM, +/- CK666 (100uM) vs Cyto D (0.1ug/ml) vs Latrunculin (0.1uM) for 3 days
		OD	ave	ALP(nmol)	protein (mg)	ALP (nmol/mg of protein/min)	ave	sem	% control	sem
	CTL	0.082	0.079	0.0294796	0.485807	0.00404544	0.00408886	0.000285036	100	6.97104
		0.08
		0.075
		0.074	0.072	0.0268773	0.49521	0.00361831
		0.073										TTEST	CTL vs CK666	0.00469449
		0.069
		0.091	0.092	0.0343123	0.496973	0.00460283
		0.098
		0.087
	CK666	0.096	0.0876667	0.0327014	0.354746	0.0061455	0.00689522	0.000401896	168.634	9.82905
		0.088
		0.079
		0.11	0.107	0.0398885	0.35357	0.00752108
		0.11										TTEST	CTL vs CytoD	7.95995e-07
		0.101
		0.1	0.103667	0.0386493	0.367088	0.00701909
		0.103
		0.108
	CytoD	0.22	0.209333	0.0779306	0.18901	0.0274873	0.0267101	0.000385016	653.24	9.41622
		0.202
		0.206
		0.225	0.218667	0.0814002	0.203115	0.0267173						TTEST	CK666/CytoD	5.1476e-06
		0.22
		0.211
		0.21	0.210333	0.0783024	0.201352	0.0259256
		0.213
		0.208
ALP assay	2022-05-26
	MSC in MEM, +/- CK666 (100uM) vs Cyto D (0.1ug/ml) vs Latrunculin (0.1uM) for 3 days
	Alp
			sem
	CTL	100	6.97104
	CK666	168.634	9.82905
	CytoD	653.24	9.41622
	ALP
	CTL	100	97.5699	91.4945	88.5652	87.3732	82.6052	108.443	116.757	103.692
	CK666	160.241	146.929	131.953	184.146	184.146	169.121	161.285	166.109	174.149
	Cyto D	688.009	631.794	644.286	654.761	640.23	614.075	616.52	625.315	610.657
	Latrunculin	164.696	162.619	158.465	149.825	138.489	134.71	157.454	163.264	153.581

## Sheet: antibodies
			Antibodies
			Ab	Immunofluorescence	company	catalog#	dilution
			anti-Lam A/C	IF	Abcam	ab26300	(1:150)
			anti-Arp3	IF	Invitrogen	PA5118867	(1:150)
			anti-Aclt6A (Arp4)	IF	Sigma	SAB4503429	(1:150)
			anti-Vinculin	IF	Sigma	V4505	(1:150)
			anti-H3K9me3	IF	Abcam	ab176916	(1:150)
			anti-H3K27me3	IF	Abcam	ab6002	(1:150)
			Rhodami9ne Red-conjugated anti-rabbit	IF	Jackson Immuno Research Lab.	711-295-152	(1:150)
			Cy5-conjugated Donkey anti-Rabbit IgG	IF	Jackson Immuno Research Lab.	711-175-152	(1:150)
			Alexa Flour 488-conjugated Donkey anti-Mouse IgG	IF	Jackson Immuno Research Lab.	715-545-151	(1:150)
			Ab	Western Blot	company	catalog	dilution
			anti-H3K9me3	WB	Abcam	ab176916	(1:2000)
			anti-H3K27me3	WB	Abcam	ab6002	(1:3000)
			anti-Aclt6A (Arp4)	WB	Sigma	SAB4503429	(1:5000)
			anti-ALBP (aP2)	WB	ProSci	XG-6174	(1:2000)
			Adiponectin	WB	Invitrogen	PA1-054	(1:1000)
			anti-Actin	WB	Abcam	ab179467	(1:10000)
			Tubulin	WB	Santa Cruz	Sc-23949	(1:200)
			Secondary antibody conjugated with horseradish peroxidase was detected with ECL plus chemiluminescence kit (Amersham Biosciences/GE Healthcare, Piscataway NJ).
